# Supplementary material for: Synthesis of a potassium capped terminal cobalt–oxido complex
Source: Chem Commun (Camb). 2024 Aug 8;60(71):9562–5. doi: 10.1039/d4cc03014a (PMC11327551; doi:10.1039/d4cc03014a)
Supplement: CC-060-D4CC03014A-s002 [file CC-060-D4CC03014A-s002.zip]

Archive with 26 entries (26 files):
- LCoOKstructures/acetamide_5_01.xyz
- LCoOKstructures/acetamidek_5_01.xyz
- LCoOKstructures/bzcooh_5_01.xyz
- LCoOKstructures/bzcook_5_01.xyz
- LCoOKstructures/cyoh_5_01.xyz
- LCoOKstructures/cyok_5_01.xyz
- LCoOKstructures/hfip_5_01.xyz
- LCoOKstructures/ipa_5_01.xyz
- LCoOKstructures/ipak_5_01.xyz
- LCoOKstructures/kfip_5_01.xyz
- LCoOKstructures/lcoocs_alone_5_02.xyz
- LCoOKstructures/lcook_5_03.xyz
- LCoOKstructures/lcook_alone_5_02.xyz
- LCoOKstructures/lcooli_alone_5_02.xyz
- LCoOKstructures/lcoona_alone_5_02.xyz
- LCoOKstructures/lcoorb_alone_5_02.xyz
- LCoOKstructures/phenok_5_01.xyz
- LCoOKstructures/phenol_5_01.xyz
- LCoOKstructures/phensk_5_01.xyz
- LCoOKstructures/phensl_5_01.xyz
- LCoOKstructures/phthal_5_01.xyz
- LCoOKstructures/phthalk_5_01.xyz
- LCoOKstructures/tbbphenok_5_01.xyz
- LCoOKstructures/tbbphenol_5_01.xyz
- LCoOKstructures/TFE_5_01.xyz
- LCoOKstructures/TFEK_5_01.xyz
