# Supplementary material for: Synthesis of a potassium capped terminal cobalt–oxido complex
Source: Chem Commun (Camb). 2024 Aug 8;60(71):9562–5. doi: 10.1039/d4cc03014a (PMC11327551; doi:10.1039/d4cc03014a)
Supplement: CC-060-D4CC03014A-s002 [file CC-060-D4CC03014A-s002.zip › LCoOKstructures/acetamide_5_01.xyz]

9
Coordinates from ORCA-job acetamide_5_01
  C   1.09237019230553     -0.11684834532086     -0.04958055820720
  C   -0.23992509397357      0.54956236690692      0.15700601269705
  N   -1.31163432430353     -0.23995357489971     -0.04752695439088
  O   -0.34826158490950      1.71854129995349      0.48452040120648
  H   1.88458295837051      0.60885260379663      0.14479964343631
  H   1.17708654425743     -0.48882486733488     -1.07924131986289
  H   1.20082087547039     -0.97249827957589      0.63006482863024
  H   -2.24064881195893      0.15411729760525      0.07799511111100
  H   -1.21440075525832     -1.21295850113095     -0.31803716462011
