# Supplementary material for: Synthesis of a potassium capped terminal cobalt–oxido complex
Source: Chem Commun (Camb). 2024 Aug 8;60(71):9562–5. doi: 10.1039/d4cc03014a (PMC11327551; doi:10.1039/d4cc03014a)
Supplement: CC-060-D4CC03014A-s002 [file CC-060-D4CC03014A-s002.zip › LCoOKstructures/acetamidek_5_01.xyz]

9
Coordinates from ORCA-job acetamidek_5_01
  C   1.02486072797708     -0.07680928783862     -0.01575425706264
  C   -0.42526215299408      0.36735605895150      0.05543098682807
  N   -1.38799253985287     -0.50409190567215     -0.15077849204289
  O   -0.65023537169037      1.58584552525262      0.31473480591053
  H   1.69116351678258      0.76631401856234      0.18906480791492
  H   1.24836180735505     -0.47953368446354     -1.01294341916550
  H   1.21429006304389     -0.87398574925486      0.71573140219300
  K   -3.17974637108125      1.31784737163048      0.24683033337875
  H   -0.99054967954002     -1.42858234716776     -0.34063616795424
