# Supplementary material for: Synthesis of a potassium capped terminal cobalt–oxido complex
Source: Chem Commun (Camb). 2024 Aug 8;60(71):9562–5. doi: 10.1039/d4cc03014a (PMC11327551; doi:10.1039/d4cc03014a)
Supplement: CC-060-D4CC03014A-s002 [file CC-060-D4CC03014A-s002.zip › LCoOKstructures/bzcooh_5_01.xyz]

15
Coordinates from ORCA-job bzcooh_5_01
  H   2.51900968845480     -1.96201535216099     -0.36175451651102
  C   1.49235534252026     -1.62786509160819     -0.23965327280794
  C   0.46262888236966     -2.55322197341821     -0.21807555842795
  H   0.67976371044126     -3.61207986519307     -0.32270051850500
  C   -0.84410132354785     -2.13220474374222     -0.06337088816804
  H   -1.65287890195862     -2.85393064508620     -0.04607849056777
  C   -1.12450060517097     -0.77699021558235      0.07154259558433
  C   -2.50308247147245     -0.27438929724656      0.24158806362402
  O   -2.79773744799643      0.88840504094730      0.37824407150178
  O   -3.42218772221809     -1.24709756062753      0.23062920016506
  H   -4.29154591239827     -0.81298407188459      0.35155332442750
  C   -0.08755687028673      0.14823774107842      0.04990902850182
  H   -0.32475178800006      1.20164481138973      0.15684644369113
  C   1.21612959792090     -0.27692034924285     -0.10576710681636
  H   2.02376582134259      0.44879157237730     -0.12288237569155
