# Supplementary material for: Synthesis of a potassium capped terminal cobalt–oxido complex
Source: Chem Commun (Camb). 2024 Aug 8;60(71):9562–5. doi: 10.1039/d4cc03014a (PMC11327551; doi:10.1039/d4cc03014a)
Supplement: CC-060-D4CC03014A-s002 [file CC-060-D4CC03014A-s002.zip › LCoOKstructures/bzcook_5_01.xyz]

15
Coordinates from ORCA-job bzcook_5_01
  H   2.57230668970167     -1.87510680060191     -0.34227763508540
  C   1.52881012433768     -1.59179874170065     -0.23317600401212
  C   0.54051267397629     -2.56230743565453     -0.24228242100460
  H   0.80815469184620     -3.60904277372086     -0.35977828524226
  C   -0.78674459126669     -2.20030053977379     -0.10144818024457
  H   -1.57339910294082     -2.94799123881999     -0.10391150286508
  C   -1.14297952214624     -0.86602588347330      0.04644773726308
  C   -2.58908789488222     -0.47081147879806      0.19963505155795
  O   -2.84995511309814      0.75668262005387      0.28651451778846
  O   -3.44500213337703     -1.39159067904717      0.23152171194756
  C   -0.14565794844929      0.10026502908959      0.05211926034805
  H   -0.43471216277667      1.13990074110972      0.16700858658267
  C   1.18258560938819     -0.25902031306932     -0.08487537813342
  H   1.95488774443577      0.50551806890745     -0.07645528154251
  K   -5.35528906474867      0.28694942549896      0.51123782264219
