# Supplementary material for: Synthesis of a potassium capped terminal cobalt–oxido complex
Source: Chem Commun (Camb). 2024 Aug 8;60(71):9562–5. doi: 10.1039/d4cc03014a (PMC11327551; doi:10.1039/d4cc03014a)
Supplement: CC-060-D4CC03014A-s002 [file CC-060-D4CC03014A-s002.zip › LCoOKstructures/cyoh_5_01.xyz]

19
Coordinates from ORCA-job cyoh_5_01
  C   -0.11279266336336      1.33460290550885     -0.14497543217791
  C   1.18755227236265      0.65965274206656      0.25545052579659
  C   -1.03316571138301     -0.93697522675161      0.41217789715941
  C   -1.20852926507334      0.30848208070330     -0.42758206347031
  O   -0.45812454367016      2.21141673399238      0.91281581728950
  H   0.05474743003028      1.92279692335152     -1.06629306877251
  H   1.16375034107960      0.51402470738079      1.34606291903055
  H   2.03453530616328      1.32095616690831      0.03628486356906
  H   -1.00211281237066     -0.64237999235966      1.47111280301430
  H   -1.89236249154140     -1.60995245075776      0.29815973369077
  H   -2.18740309258616      0.77645393309381     -0.25096761299238
  H   -1.17556878841825      0.03387960306031     -1.49302553816928
  H   -1.25393738358381      2.70165654989280      0.64453121750588
  C   1.33908963573044     -0.68332026429032     -0.42599945588663
  C   0.25868998787746     -1.65915496622178      0.03643947744424
  H   2.33523718272119     -1.09938688074497     -0.23075701833621
  H   1.27016278449960     -0.53692615986974     -1.51474412136570
  H   0.62042539762719     -2.22880225937813      0.90380878154761
  H   0.05979641389845     -2.38700414558465     -0.76248972487697
