# Supplementary material for: Synthesis of a potassium capped terminal cobalt–oxido complex
Source: Chem Commun (Camb). 2024 Aug 8;60(71):9562–5. doi: 10.1039/d4cc03014a (PMC11327551; doi:10.1039/d4cc03014a)
Supplement: CC-060-D4CC03014A-s002 [file CC-060-D4CC03014A-s002.zip › LCoOKstructures/cyok_5_01.xyz]

19
Coordinates from ORCA-job cyok_5_01
  C   -0.27166892629220      1.31816694763197     -0.28236718587958
  C   1.04723217505405      0.72532906735137      0.24955713665394
  C   -1.04585706924904     -1.01941799282124      0.33209736341134
  C   -1.24868179827547      0.15661375695209     -0.59727496799084
  O   -0.79678039015836      2.23740964472297      0.56143623020011
  H   -0.01715437891602      1.76592889976344     -1.28200443463320
  H   0.93694238503120      0.63009830432756      1.34189469061604
  H   1.86454887411196      1.43711487981669      0.06972612003300
  H   -1.10625335390046     -0.65346937110583      1.36837749121374
  H   -1.84220575155605     -1.76840682611405      0.21740993709537
  H   -2.26501728632130      0.56416849357780     -0.51069756089832
  H   -1.11936197930880     -0.18827416333290     -1.63699705556052
  C   1.35464874377218     -0.63206829772793     -0.34602692671728
  C   0.31806561324643     -1.66371821657082      0.09597854328621
  H   2.36355214611766     -0.97190852257574     -0.07319161675657
  H   1.34259224304971     -0.54211025360720     -1.44380039237974
  H   0.65584091574467     -2.15528121850958      1.02047692480134
  H   0.23277800450059     -2.45062385524510     -0.66785396054082
  K   -1.94569016665075      3.77003872346649      1.82563966404577
