# Supplementary material for: Synthesis of a potassium capped terminal cobalt–oxido complex
Source: Chem Commun (Camb). 2024 Aug 8;60(71):9562–5. doi: 10.1039/d4cc03014a (PMC11327551; doi:10.1039/d4cc03014a)
Supplement: CC-060-D4CC03014A-s002 [file CC-060-D4CC03014A-s002.zip › LCoOKstructures/hfip_5_01.xyz]

12
Coordinates from ORCA-job hfip_5_01
  F   0.34825181839284     -1.38987261066164      1.54200224660483
  C   0.27674979947131     -0.21060771186193      0.92361605751080
  F   0.16564729479591      0.72948550795918      1.85594542352204
  F   1.42595378445683     -0.02025980544323      0.27578342411931
  C   -0.90659664371977     -0.21318777377777     -0.04170791396913
  H   -0.75544142317797     -1.08305833168223     -0.70417245020287
  O   -2.05107169774645     -0.30230460970994      0.73118862367826
  H   -2.78658911042266     -0.61338692020795      0.17479629421443
  C   -0.95777801555569      1.01233781533397     -0.96195894903817
  F   -0.94832688397403      2.16221561396036     -0.29657105758352
  F   0.05042052193442      1.02391520762311     -1.83074983319413
  F   -2.09612944445475      0.96345361846806     -1.66819186566185
