# Supplementary material for: Synthesis of a potassium capped terminal cobalt–oxido complex
Source: Chem Commun (Camb). 2024 Aug 8;60(71):9562–5. doi: 10.1039/d4cc03014a (PMC11327551; doi:10.1039/d4cc03014a)
Supplement: CC-060-D4CC03014A-s002 [file CC-060-D4CC03014A-s002.zip › LCoOKstructures/ipa_5_01.xyz]

12
Coordinates from ORCA-job ipa_5_01
  H   1.93352497741982     -0.02699554828049      1.08058904748185
  C   1.37193293029290     -0.06003083765105      0.13948208017412
  H   1.60598633090008      0.84122475534896     -0.44307913228654
  H   1.68818249781859     -0.94188860997249     -0.43045695049394
  C   -0.10702019468054     -0.12283149275727      0.41726972087463
  H   -0.31473061786525     -1.04397198853515      0.99631164982845
  O   -0.42261086417938      1.01010840165106      1.20833132897560
  H   -1.38101601331530      1.00038208114225      1.37324501245580
  C   -0.93558749908035     -0.15733636794249     -0.84613184711129
  H   -0.73655946204990      0.73771089785367     -1.45083974584910
  H   -0.69520434599488     -1.04827280676653     -1.44090879811766
  H   -2.00691773926579     -0.18810848409047     -0.60383236593192
