# Supplementary material for: Synthesis of a potassium capped terminal cobalt–oxido complex
Source: Chem Commun (Camb). 2024 Aug 8;60(71):9562–5. doi: 10.1039/d4cc03014a (PMC11327551; doi:10.1039/d4cc03014a)
Supplement: CC-060-D4CC03014A-s002 [file CC-060-D4CC03014A-s002.zip › LCoOKstructures/ipak_5_01.xyz]

12
Coordinates from ORCA-job ipak_5_01
  H   2.45243618374537      1.27023784480386      0.70314695396017
  C   1.80268492247814      0.71903991428336      0.01028891911837
  H   1.92614524072087      1.15142966369215     -0.99498460471402
  H   2.12650079375716     -0.33284990870807     -0.01502856354191
  C   0.34736456495829      0.86826325128480      0.45000144597928
  H   0.28150818680105      0.34387652140028      1.44453461961428
  O   -0.02899696029724      2.16539934025724      0.53659402348357
  C   -0.55708587807588      0.07010373096330     -0.48790429907873
  H   -0.48778230623826      0.49016917487477     -1.50368973443890
  H   -0.28627476057626     -0.99633012444478     -0.52734792660509
  H   -1.59915515864179      0.15612886775004     -0.15110579016540
  K   -0.91081482863145      4.27711172384305      0.36276495638837
