# Supplementary material for: Synthesis of a potassium capped terminal cobalt–oxido complex
Source: Chem Commun (Camb). 2024 Aug 8;60(71):9562–5. doi: 10.1039/d4cc03014a (PMC11327551; doi:10.1039/d4cc03014a)
Supplement: CC-060-D4CC03014A-s002 [file CC-060-D4CC03014A-s002.zip › LCoOKstructures/kfip_5_01.xyz]

12
Coordinates from ORCA-job kfip_5_01
  F   0.46486142430157     -1.36076059973478      1.58132598552012
  C   0.29301372290512     -0.20062342791564      0.93604502312605
  F   -0.00780174960419      0.71752776484446      1.86184587279284
  F   1.49114792482422      0.13682687895681      0.42594657583532
  C   -0.80713129205079     -0.36702213255303     -0.12964064720220
  H   -0.35715993346446     -1.11749889277119     -0.83608806076594
  O   -1.97436229252033     -0.69434858589489      0.40193248144805
  C   -0.92770637294285      0.90020840620516     -0.99983518014455
  F   -1.28928189743017      1.98749641859514     -0.30128707927164
  F   0.16527118069160      1.22204448074554     -1.69629561935748
  F   -1.91440489345895      0.70925300306356     -1.91099071751990
  K   -4.23587582125075     -0.10641331354114     -0.00230863446067
