# Supplementary material for: Synthesis of a potassium capped terminal cobalt–oxido complex
Source: Chem Commun (Camb). 2024 Aug 8;60(71):9562–5. doi: 10.1039/d4cc03014a (PMC11327551; doi:10.1039/d4cc03014a)
Supplement: CC-060-D4CC03014A-s002 [file CC-060-D4CC03014A-s002.zip › LCoOKstructures/lcoocs_alone_5_02.xyz]

70
Coordinates from ORCA-job lcoocs_alone_5_02
  Co  10.88713464271846      6.79832756021909      5.85291385743986
  O   11.46547996477571      5.30692406059263      6.34580274865376
  N   10.28263569331312      7.06954222148904      3.03575634513880
  N   11.14094729087749      7.69804070779840      7.52339087094749
  N   11.06693952744951      6.61551370938565      3.94524608788933
  N   10.20251131514786      7.96797200436404      8.36763523270010
  N   9.26752208529602      7.74713734158584      5.64558164550419
  C   8.39490051127675      8.80918846354994     10.36037529960544
  H   9.41349651134397      9.17081658408338     10.45288831480816
  C   7.99099493714694      8.24222259487305      9.15193080011073
  C   8.62789662263808      8.07246546338438      4.49146252286040
  C   8.50314160548530      8.18296075025687      6.68460465495847
  C   8.92798304071268      8.09072647787208      8.03032840887771
  C   5.80924116114726      7.89173833339028     10.13948008789414
  H   4.79236309807176      7.51768271862145     10.04047421837933
  C   6.43138741244051      8.17599267994096      0.64129736223491
  H   5.36207385065797      7.99949462845274      0.54681485889433
  C   7.52298239349410      8.91691149111305     11.42531192916527
  H   7.86773510178590      9.37508214309135     12.34950030044082
  C   8.43544056680234      8.06158924186932      1.98680740817801
  C   7.35175435199130      8.82997175633299      6.17087767238901
  H   6.58574448863434      9.31101130796941      6.76014020461170
  C   9.14402248578155      7.71655869912949      3.23288365949123
  C   6.67578150642735      7.78082378532117      9.07017558409497
  H   6.32802282255034      7.32171575628028      8.14949226826052
  C   7.06497972489100      7.86451738951436      1.82822826121825
  H   6.48930862473806      7.43630906770450      2.64244732763500
  C   7.13442032697909      8.69488535877803     -0.43986482294222
  C   7.44021302996025      8.78276209132894      4.80789987543653
  H   6.75525384954183      9.21731327017849      4.09710321506673
  C   6.21165835517342      8.46344123070239     11.34079963010126
  C   12.48755450942152      7.88762052748853      8.13276766346829
  C   12.15059516645145      5.78569337387219      3.31426486820731
  C   11.64917496737183      4.34685442300368      3.31515513299102
  H   11.44088847722350      4.03215070866041      4.34347836912137
  H   10.73432534111587      4.27217340729229      2.71389926317346
  H   12.41071308048191      3.68722911748729      2.87868957955201
  C   8.50350649950403      8.87355630029857     -0.28780206703768
  H   9.08411660196737      9.27073134562468     -1.11713237212720
  C   12.50420341468799      9.13068384518973      9.01008222034538
  H   12.17586100822828     10.00674720703206      8.43668617518954
  H   11.85216005525574      9.01739422317316      9.87997881895740
  H   13.53005422640295      9.30498112258563      9.35695931302009
  C   6.43890799126252      9.04863374784103     -1.71166661629284
  C   12.84100016924351      6.65891508968525      8.95938695653691
  H   12.13191875094643      6.55521564818551      9.79259334302627
  H   12.81270770192802      5.76692366713286      8.32164607443398
  H   13.84730010736179      6.76411268829099      9.38367936005095
  C   13.49247677902824      8.07057723548079      7.01531540957260
  H   13.53008760737022      7.18692580521958      6.37824372783750
  H   13.22595195003775      8.93789987546403      6.39821450885131
  H   14.48757405366743      8.23866098171594      7.44441507736913
  C   12.43212771618975      6.22822084902139      1.88573689574988
  H   11.58193412997438      6.04813078651798      1.22423254337624
  H   12.67925732909660      7.29664344415485      1.85160667919940
  H   13.29470181461739      5.65893931782125      1.51853958801136
  C   9.14228640197058      8.56187833007670      0.89675572361989
  H   10.21411333393823      8.70531964705496      0.98978313146365
  C   13.44066126571852      5.89421885285727      4.10118986819587
  H   13.79228945782459      6.93303014650610      4.11810695572901
  H   13.29625011896571      5.53835620581599      5.12326492667308
  H   14.20402950627812      5.27894142061520      3.60966791352698
  C   5.26770683577667      8.58437432975227     12.48939280941128
  H   4.39691463180129      9.19792438675361     12.21826753402377
  H   4.88817276502970      7.59814694981926     12.79190340464701
  H   5.75767554664510      9.04520814266869     13.35345803754490
  H   5.80653169160381      8.22005555005635     -2.05808870785307
  H   5.78458763785058      9.92115115844613     -1.56970632183993
  H   7.16019158149394      9.28959232348937     -2.49985298722159
  Cs  9.70358287701464      4.60078892867350      8.41519136945018
