# Supplementary material for: Synthesis of a potassium capped terminal cobalt–oxido complex
Source: Chem Commun (Camb). 2024 Aug 8;60(71):9562–5. doi: 10.1039/d4cc03014a (PMC11327551; doi:10.1039/d4cc03014a)
Supplement: CC-060-D4CC03014A-s002 [file CC-060-D4CC03014A-s002.zip › LCoOKstructures/lcook_5_03.xyz]

140

  Co  10.81355720451125      6.67995130477070      5.81835465043064
  K   9.10880583830597      4.16999456480257      4.56979345840891
  O   11.14761160652001      5.04904475117127      6.08281127896944
  N   10.30040397297556      7.10255029806455      3.02104593010519
  N   11.05691234771368      7.34651636050269      7.60839005933616
  N   11.11582269590332      6.71353287116361      3.94296548357312
  N   10.14007357622810      7.79610507150154      8.39233425029360
  N   9.26078426697888      7.72817119087596      5.63787769076516
  C   8.42278303706607      9.04363108018232     10.26473902680352
  H   9.46230159710897      9.34855783941014     10.32400576120344
  C   7.97808575231512      8.38693321751036      9.11966622103058
  C   8.62194982883591      8.04632783432367      4.48037710648604
  C   8.51024183745341      8.20435116596400      6.67088567089480
  C   8.90178960130752      8.07987172848737      8.01748598605199
  C   5.78709255351206      8.26047832681951     10.12770803971846
  H   4.75147120136121      7.93327161484779     10.06791612058257
  C   6.30166297301285      7.88364735461670      0.71573224560315
  H   5.23764284355020      7.66146537191239      0.67322965627267
  C   7.56230507393479      9.30818491070811     11.31179869519739
  H   7.93630882757428      9.83135125232605     12.18863032046578
  C   8.35769418811265      7.92022686793574      1.98395030151264
  C   7.38422802249347      8.88730844742752      6.14619405633139
  H   6.63641632668344      9.40311565408357      6.72873964300390
  C   9.12071385074980      7.66167230117563      3.21916820669499
  C   6.64116355100941      7.99384854154363      9.07681773223888
  H   6.27262455330997      7.45083981784584      8.21178700682072
  C   6.99168818351434      7.66083363270096      1.89102525977430
  H   6.46268420409181      7.26176044799976      2.75127586689016
  C   6.94193726125942      8.37313975936946     -0.41689815164083
  C   7.45743376672008      8.79731342978070      4.78608399383266
  H   6.78108401469420      9.23076984916574      4.06609968915747
  C   6.22719943881300      8.92561654971219     11.26645410767269
  C   12.41859979309226      7.42809184168897      8.23062183725100
  C   12.34156564738739      6.11571728654206      3.30809527438239
  C   12.03458600068983      4.66242384778448      2.97205098548393
  H   11.87540250923428      4.09022005802201      3.89305136898244
  H   11.14990966505821      4.60233297260999      2.32353948209734
  H   12.87714513168840      4.21425852716782      2.43171695433192
  C   8.30652056308661      8.61796111966546     -0.32718721891393
  H   8.83767512743875      8.99789708257704     -1.19670488249704
  C   12.39322711595324      8.11052825789326      9.58635306105201
  H   12.00372118590812      9.13189727692466      9.51576697658979
  H   11.78425891884540      7.55856802404153     10.30877831634610
  H   13.42498103434563      8.15262390041602      9.95669313995485
  C   6.18533565667473      8.63105438750240     -1.67643209659991
  C   12.98922715818294      6.02583577157862      8.38544891280691
  H   12.51439973963059      5.50978011664553      9.23278272740659
  H   12.82250960272649      5.44054871954869      7.47487179269597
  H   14.06318903372487      6.08407241886004      8.59890791037307
  C   13.28008182920146      8.26077802967954      7.29308066987222
  H   13.37156511293552      7.78343645020098      6.31675812324453
  H   12.83602439157708      9.25515255905119      7.15862433043670
  H   14.28356864258895      8.37743125331786      7.72071579081229
  C   12.71178156220831      6.87080676951252      2.03979826868420
  H   11.97667741043712      6.71964552692943      1.24596447100863
  H   12.79028943061329      7.94559695757679      2.24564602573338
  H   13.68815493495940      6.51072516562312      1.69293213389935
  C   9.00197908079977      8.39507008540079      0.84522136680545
  H   10.06841825584784      8.59023267843523      0.89045352609867
  C   13.51994647610218      6.17855373767023      4.25557866127228
  H   13.83179766410954      7.21766165848854      4.40944503614867
  H   13.27417646985465      5.71930238975242      5.21562112697128
  H   14.36103276831585      5.63503465479187      3.80839928747499
  C   5.29595634342099      9.21046625202389     12.39613775963591
  H   4.45807602366722      9.83895072298420     12.06299671070531
  H   4.86665302929786      8.27999645295302     12.79338680810760
  H   5.81289170975928      9.72785075336850     13.21096194633100
  H   5.56635494765524      7.76531901855832     -1.94764206211377
  H   5.50972660795532      9.49049235757956     -1.55647796297657
  H   6.86612762916876      8.84725310352517     -2.50655493265091
  K   9.77085522302616      4.61029962703092      8.31001173779158
  O   7.77380188441627      3.67963563946899      6.75794452575180
  N   8.80538823248240      0.79213981988375      4.58067145000928
  C   10.53740757036466      0.62478224942514      6.24238801512034
  C   10.07183381257459      0.59725405220384      4.91466611574854
  Co  8.18143391620778      2.07825304644734      7.08712036965442
  N   8.82048584180190      1.87875115721893      9.87616894028104
  N   7.90608053089853      1.28821369935148      5.35547441628573
  N   7.93626269079119      2.11907993571847      8.96416838326440
  N   9.80043595761690      1.13738258627932      7.26781779217104
  C   10.47872156536699     -0.58279679850007      2.75988042910928
  H   9.45674833330079     -0.94449257441492      2.79969369929976
  C   10.95010183131543      0.21917077542710      3.79629897855505
  C   10.51925863796215      0.98527754999313      8.41122648031068
  C   13.06841128943661      0.34319146775271      2.64236623770041
  H   14.08446099159282      0.72894280052473      2.59926478667549
  C   13.00386596173928      1.78976545953786     11.97691035329674
  H   14.03478585979203      2.13286244984027     11.92321800779981
  C   11.29131516725152     -0.91987293895218      1.69549511389632
  H   10.89789975972042     -1.55624226202159      0.90636578894608
  C   10.89761730904259      1.38619983114957     10.86400820216394
  C   11.74160651617022      0.08831127323352      6.76385606252158
  H   12.50130898663290     -0.42097256731393      6.19126822048019
  C   10.04468178346637      1.43457935097537      9.66183632350562
  C   12.26205630881707      0.68251181442069      3.71021050369126
  H   12.64717639765141      1.33893350380291      4.48472400955508
  C   12.22679074060444      1.80490771553149     10.83566363877260
  H   12.65606748667496      2.16544375643112      9.90529770851317
  C   12.49124737977384      1.35790580686925     13.19475950337763
  C   11.72958701020605      0.30885133027622      8.11105315232101
  H   12.47622847356497      0.00862619275635      8.82962156040116
  C   12.60287048889296     -0.46834579814004      1.61404741114087
  C   6.52354185379291      1.06043025126300      4.81972691563989
  C   6.66280325489228      2.56733716440279      9.62858149649410
  C   6.91273769704856      3.91430746236593     10.29438237410464
  H   7.10098344552911      4.68498370998296      9.53672112109504
  H   7.76272445252902      3.85232452581148     10.98379834661976
  H   6.02589775699708      4.22091966075897     10.86182544809995
  C   11.16383865276798      0.94926415317277     13.22362541994728
  H   10.73307138405348      0.60554180280128     14.16100877003045
  C   6.53829742112635      0.47861816071607      3.41686354956714
  H   7.01552234119878     -0.50531538907626      3.38998318571520
  H   7.06363046475794      1.13513767799349      2.71474503762370
  H   5.49708410781242      0.37483995176617      3.08796495212973
  C   13.34158641319958      1.33598807296672     14.42037057574271
  C   5.75761621541204      2.37123147893692      4.79846276871771
  H   6.14855463423637      3.02839477264814      4.00908119497906
  H   5.84432029888662      2.89604374477143      5.75120698600610
  H   4.70236712207778      2.17176338901113      4.57629978271962
  C   5.85643631114700      0.05270604675876      5.74829931603353
  H   5.81341599707293      0.42969739080052      6.77309421044514
  H   6.42063595599551     -0.88837651630555      5.74627812522115
  H   4.83380190317866     -0.14807407051662      5.40531901215332
  C   6.25390241788315      1.53146697187539     10.66649844299856
  H   7.00802779195260      1.43897827908533     11.45294580934441
  H   6.11760601433010      0.55272248709980     10.18875126531197
  H   5.30131256769211      1.83185689845027     11.11936168923375
  C   10.38092248086824      0.96468893714201     12.08540267796451
  H   9.34456287513652      0.64624410638943     12.13448110700352
  C   5.54103072901631      2.72076457517014      8.62641766848238
  H   5.30617650680303      1.76492519855555      8.14887224253438
  H   5.80761304194585      3.44990598814147      7.85843067075645
  H   4.64528587361401      3.06083770328005      9.15987910410231
  C   13.48312253695506     -0.83503737689288      0.46700901695621
  H   14.34626293017476     -1.42325016189021      0.80968731051234
  H   13.87736974902669      0.06369479746088     -0.02720543355528
  H   12.93607233802279     -1.42664864486500     -0.27429256183746
  H   13.77940901289106      2.32546648148089     14.61140202788872
  H   14.17483807488191      0.62820196928714     14.30487786233002
  H   12.75837523416889      1.03900680139616     15.29820460104703
