# Supplementary material for: Synthesis of a potassium capped terminal cobalt–oxido complex
Source: Chem Commun (Camb). 2024 Aug 8;60(71):9562–5. doi: 10.1039/d4cc03014a (PMC11327551; doi:10.1039/d4cc03014a)
Supplement: CC-060-D4CC03014A-s002 [file CC-060-D4CC03014A-s002.zip › LCoOKstructures/lcook_alone_5_02.xyz]

70
Coordinates from ORCA-job lcook_alone_5_02
  Co  10.90683853324557      6.79119463804314      5.82605088535600
  O   11.43853782175831      5.25900699286174      6.25197531870568
  N   10.30660635885091      7.11894839982012      3.01965397850985
  N   11.14301851668633      7.60070011376923      7.55091095714742
  N   11.11462865857445      6.69150980624502      3.92018018008451
  N   10.19550705362138      7.88719323779108      8.38591727488641
  N   9.28472558118704      7.74334503863815      5.64350069769680
  C   8.39249370498008      8.89483964186152     10.32101182254475
  H   9.41196227355089      9.25778046990564     10.39795409818014
  C   7.99060614645361      8.26403596235536      9.14510587723009
  C   8.63781611605068      8.06854401493349      4.49267378322034
  C   8.51860803500464      8.17157305423788      6.68493234479815
  C   8.93214467337669      8.05978093754577      8.03280948440630
  C   5.80303684847914      7.97967896589964     10.13676593427594
  H   4.78474874042534      7.60587202720136     10.05392787631556
  C   6.36746138981470      8.04258129769249      0.69196800507807
  H   5.30362725580442      7.82584180921793      0.62345981336562
  C   7.51541601186358      9.06697767281718     11.37359650970087
  H   7.85735872178473      9.57453844800454     12.27253133455808
  C   8.40218904527677      8.02448288827186      1.99437718219265
  C   7.36468943404225      8.81806614832157      6.17636915986677
  H   6.59854309378706      9.29357525090164      6.76957450040279
  C   9.14571824353560      7.72011317048625      3.22996117368575
  C   6.67471833739100      7.80435686246189      9.08043169915431
  H   6.32987770608892      7.29666726435390      8.18449229046321
  C   7.03656043132879      7.77604794394176      1.87002442154446
  H   6.49456754742288      7.34324520760414      2.70468870182017
  C   7.02890091307777      8.56612721196941     -0.41297601953066
  C   7.44810688679986      8.77269886253562      4.81388368717361
  H   6.75929913143588      9.20376889577488      4.10459030762980
  C   6.20236996959049      8.61684592809268     11.30590403339185
  C   12.47778468496729      7.70655163378898      8.21062901098669
  C   12.23941892310084      5.93887065701763      3.26192070223872
  C   11.75957009503642      4.50266748372964      3.09768642603633
  H   11.52437347121741      4.07995043636105      4.08023043529264
  H   10.86502840494012      4.47782420168158      2.46335495297516
  H   12.54521370142740      3.90026415053152      2.62330843012814
  C   8.39338679855006      8.79781150281926     -0.29361864940780
  H   8.94134611683201      9.20086352368449     -1.14204847204331
  C   12.51649075517662      8.90331720616260      9.14967410399495
  H   12.23277584578507      9.81796556409038      8.61395602790494
  H   11.84262606858427      8.77242700928289      9.99995553352224
  H   13.54003217401543      9.02240807172237      9.52535559483547
  C   6.29461886914945      8.86913097705049     -1.67583628586302
  C   12.75490042663004      6.42528961257754      8.98505469016896
  H   12.01623415947514      6.30422262030105      9.79058398786485
  H   12.72166342331494      5.56780943578379      8.30145208929115
  H   13.74851212105792      6.46881762452134      9.44794156814083
  C   13.52726570811267      7.90208503162455      7.13775772803671
  H   13.56170788709706      7.04422972052162      6.46721057115730
  H   13.30989244743327      8.80199474830564      6.54875543948480
  H   14.51054337360466      8.02012380039293      7.60847304976378
  C   12.57481457458433      6.53482664997781      1.90233620260905
  H   11.75945843433812      6.41065185102020      1.18664813691002
  H   12.79776316678435      7.60534400317112      1.99678510966055
  H   13.46695142392725      6.02706559437626      1.51628578935443
  C   9.06810237178055      8.53054604185261      0.88170752071609
  H   10.13568944414086      8.71346344371509      0.94911449156438
  C   13.49140684286165      5.97482191041115      4.11216443561670
  H   13.83547101114937      7.00715842838915      4.24654245597484
  H   13.30476829357810      5.51840997855231      5.08629572708726
  H   14.27900680512627      5.41306070694423      3.59597212649421
  C   5.25190380532404      8.80843478504397     12.43944216485484
  H   4.37940185689288      9.39719105036351     12.12305340416289
  H   4.87646263624123      7.84203946203390     12.80454011240576
  H   5.73452330444159      9.32827790424101     13.27357695897202
  H   5.68122047495665      8.01350808357251     -1.98891970024696
  H   5.61631479191788      9.72376098488406     -1.53778958563547
  H   6.99008459317797      9.11454156032926     -2.48549396068133
  K   9.79064753197792      4.94657438561275      8.14578436181525
