# Supplementary material for: Synthesis of a potassium capped terminal cobalt–oxido complex
Source: Chem Commun (Camb). 2024 Aug 8;60(71):9562–5. doi: 10.1039/d4cc03014a (PMC11327551; doi:10.1039/d4cc03014a)
Supplement: CC-060-D4CC03014A-s002 [file CC-060-D4CC03014A-s002.zip › LCoOKstructures/lcooli_alone_5_02.xyz]

70
Coordinates from ORCA-job lcooli_alone_5_02
  Co  10.86225396425643      6.68430967048193      5.78571157133320
  O   11.42561190416571      5.10645007348134      6.11851448975776
  N   10.29105894709569      7.14065638650455      3.01299025157645
  N   11.10738016714551      7.33397900059524      7.58656062617976
  N   11.09443625434487      6.68762939719024      3.90054536535344
  N   10.15729598593767      7.70559826507904      8.40958548755283
  N   9.28158272231068      7.69769928152766      5.64582389911183
  C   8.37734563023990      8.90592406743094     10.28821631641384
  H   9.39984092666406      9.26240175885200     10.35912236054605
  C   7.97843932816594      8.22607938195226      9.14175992208787
  C   8.63966221807669      8.06821790563076      4.50457373856987
  C   8.53058161284143      8.12024319879805      6.69436710815960
  C   8.92621753298659      7.96616802090180      8.04366906471924
  C   5.78333545885854      7.99998441954100     10.12076661452990
  H   4.76441295942349      7.62626706069700     10.04810262440094
  C   6.30723525857958      8.04423804515609      0.74618965077909
  H   5.24141521297685      7.83280424976182      0.69729652501346
  C   7.49166259608905      9.13443897706654     11.32341178580042
  H   7.82831337315078      9.67967665323815     12.20187713785609
  C   8.36304253037288      8.02600659359501      2.01168681039733
  C   7.39854868957340      8.82200030747826      6.20553713357239
  H   6.64984005738424      9.30464473257189      6.81479934504931
  C   9.12344697557621      7.72626921915989      3.23629503545965
  C   6.66312562102368      7.77085037331677      9.08203855456592
  H   6.32927736631990      7.21711664253286      8.20986064731933
  C   6.99407096656606      7.78469238413859      1.91516335102249
  H   6.46471638114834      7.36242113011609      2.76324377096994
  C   6.95360361192863      8.55351906053320     -0.37445336747456
  C   7.47413667527861      8.80463921340751      4.84445614335597
  H   6.79678443755577      9.27001702336079      4.14581308703888
  C   6.17683286598316      8.68985416105580     11.26180918776757
  C   12.43731097946774      7.53121396867198      8.26565759703768
  C   12.26818888911156      6.03423530106570      3.21358092934914
  C   11.84730995335105      4.59746648641085      2.93658011821156
  H   11.59616461490462      4.10119001181412      3.87998274594472
  H   10.97614131643402      4.58416604656875      2.27057604735787
  H   12.67185711999558      4.06023678878821      2.45051523256450
  C   8.32127139760451      8.77920537120337     -0.28098023882590
  H   8.85652017915065      9.17185193495969     -1.14216115394738
  C   12.48322462248002      8.91466603109652      8.89924373997324
  H   12.24354112133899      9.67596679714088      8.14657423601314
  H   11.77307602559093      9.00171530871656      9.72559831011642
  H   13.49508146665339      9.10370640301875      9.27760386422739
  C   6.20026250819260      8.84640174368003     -1.62803547575226
  C   12.61624266286467      6.46647850476404      9.34708446206750
  H   11.73006387506108      6.42361770806003      9.99449362177589
  H   12.83508592652447      5.47245200435639      8.91837744742567
  H   13.48186347105073      6.70537395545136      9.97509940235927
  C   13.55607621557629      7.42515856557101      7.25644256724199
  H   13.56899846683391      6.44451952331199      6.77955848041306
  H   13.45053073635062      8.19191842842043      6.48096898793442
  H   14.51177171817063      7.57956377673578      7.77147386188900
  C   12.60105726109294      6.74757118714525      1.91151420055963
  H   11.80545669265059      6.64316491394448      1.17100486238527
  H   12.77527335110369      7.81637859563225      2.09109684848960
  H   13.52156493742223      6.31005966950282      1.50674867183870
  C   9.01472898500129      8.51766516611406      0.88421379789028
  H   10.08413868643347      8.69452258834486      0.93248495095660
  C   13.49877166096952      6.05433063216824      4.09223582710289
  H   13.78752471427408      7.08350329138541      4.33532362346151
  H   13.31762247305557      5.49553497085504      5.01060556891476
  H   14.32350473419749      5.58655908906714      3.54190498580688
  C   5.21633301578850      8.93884697670020     12.37554840484907
  H   4.35082066204226      9.51685987052402     12.02249200200791
  H   4.83189627867793      7.99183000364190     12.77962726325756
  H   5.69314008250022      9.49377515325032     13.19014560125846
  H   5.58442512345074      7.98703032533401     -1.92555618593954
  H   5.52179207105669      9.69988007636765     -1.48449742444703
  H   6.88279666307655      9.08807651488278     -2.44958004044151
  Li  11.14112110847593      5.24274966017859      7.82720801988503
