# Supplementary material for: Synthesis of a potassium capped terminal cobalt–oxido complex
Source: Chem Commun (Camb). 2024 Aug 8;60(71):9562–5. doi: 10.1039/d4cc03014a (PMC11327551; doi:10.1039/d4cc03014a)
Supplement: CC-060-D4CC03014A-s002 [file CC-060-D4CC03014A-s002.zip › LCoOKstructures/lcoona_alone_5_02.xyz]

70
Coordinates from ORCA-job lcoona_alone_5_02
  Co  10.88839308650791      6.78163739856120      5.83380087612172
  O   11.40305039805302      5.24193849601415      6.29239582496299
  N   10.28797480010581      7.09968069243326      3.02878458197995
  N   11.14918344385237      7.61025307238327      7.53520904440488
  N   11.07838962989119      6.64697997458476      3.93111980098160
  N   10.19418909837486      7.84619424972288      8.39231788696864
  N   9.28719359815051      7.75500499428231      5.64684348092551
  C   8.37313184514088      8.81752724749783     10.33748065444816
  H   9.39108236524024      9.18118489699416     10.43126644836971
  C   7.98344636716659      8.20580064687812      9.14826533737871
  C   8.64996280600886      8.10550751905340      4.49918913990910
  C   8.52994849726615      8.18251864899468      6.69200469678888
  C   8.93429175344096      8.02904941021031      8.03950261705382
  C   5.78729568505347      7.90172707364990     10.10912041058643
  H   4.77090307919918      7.52702330063401     10.00996813449923
  C   6.38367780060326      8.14521244434193      0.69674431487444
  H   5.31319095768121      7.96441847928863      0.62872706459797
  C   7.48494857890001      8.97037250891764     11.38381022474921
  H   7.81603901345246      9.46287971411919     12.29502578953281
  C   8.41544967511718      8.06637119732742      2.00023936996734
  C   7.39176020351689      8.86244568881333      6.19118289380959
  H   6.63357179606518      9.34249331348637      6.79108571547511
  C   9.14742513382435      7.74309259324937      3.23728944043425
  C   6.67011411032636      7.74583595783288      9.05941284188091
  H   6.34012866667471      7.24826793564994      8.15259869499499
  C   7.04209944999524      7.86468512445540      1.87742505815611
  H   6.48533195849168      7.45546943087583      2.71414129462345
  C   7.06386418036194      8.63688844497765     -0.41148127643663
  C   7.47654094142268      8.83500776636883      4.82841809496175
  H   6.79735051008169      9.28967864514845      4.12465183144574
  C   6.17368166167575      8.51941313268378     11.29323190844594
  C   12.48549840604229      7.77977343540458      8.17529585477462
  C   12.17842828395158      5.84768705980888      3.28535944633397
  C   11.66599771308616      4.41700389391323      3.18366730937414
  H   11.43353710475934      4.03752748652542      4.18435689308805
  H   10.76399681398809      4.38696677818085      2.56012048297074
  H   12.43373676427884      3.78137213272755      2.72370324868111
  C   8.43557492763178      8.82212088071393     -0.29298981077845
  H   8.99765433790715      9.19894318697698     -1.14416434648626
  C   12.49531505883096      9.03409616090629      9.03786269888440
  H   12.19006185668769      9.90395136593059      8.44305295081347
  H   11.81988948312349      8.93883573072280      9.89195420882727
  H   13.51359082759807      9.20366389516913      9.40832250330761
  C   6.34136634895852      8.95416122325717     -1.67750038693397
  C   12.81362236867503      6.56122303806399      9.03021753660002
  H   12.06460132926446      6.43878496830897      9.82781220069193
  H   12.87303566529754      5.66109187532308      8.40339187697141
  H   13.78615649113202      6.69200324801696      9.51975568846447
  C   13.52275542440631      7.93436535068601      7.08446102842077
  H   13.57435854809994      7.03969586603321      6.46400830974367
  H   13.28028124834817      8.79287545271008      6.44624450234879
  H   14.50574982426548      8.10278032665230      7.54016312147837
  C   12.50634244672795      6.38179823417189      1.89882313419341
  H   11.67772263566716      6.24842095334254      1.20016475029773
  H   12.75682748924608      7.44920498435650      1.94567735702597
  H   13.37963297986500      5.83583748681198      1.52223621963559
  C   9.09999742574211      8.54018556806312      0.88459196608291
  H   10.17343137720371      8.68523849369642      0.95118423745516
  C   13.44159085170996      5.89357175753513      4.11924237669903
  H   13.80181797666456      6.92485421139769      4.21432738288259
  H   13.26106360789054      5.47241826333079      5.11031934116553
  H   14.21445120278656      5.30313122929425      3.61302197798724
  C   5.21095187814113      8.68953870448805     12.41969524891973
  H   4.34138665124869      9.28315251207884     12.10437595317241
  H   4.83267815521262      7.71613046318484     12.76239822086736
  H   5.68398117825301      9.19434721167630     13.26841836335743
  H   5.69924756021587      8.11727371277487     -1.98344875190669
  H   5.69246578589964      9.83240976267139     -1.54672384092649
  H   7.04512727275019      9.16883235285912     -2.48865799368484
  Na  10.41052360679805      5.22441074280220      8.21557654230658
