# Supplementary material for: Synthesis of a potassium capped terminal cobalt–oxido complex
Source: Chem Commun (Camb). 2024 Aug 8;60(71):9562–5. doi: 10.1039/d4cc03014a (PMC11327551; doi:10.1039/d4cc03014a)
Supplement: CC-060-D4CC03014A-s002 [file CC-060-D4CC03014A-s002.zip › LCoOKstructures/lcoorb_alone_5_02.xyz]

70
Coordinates from ORCA-job lcoorb_alone_5_02
  Co  10.89867164387568      6.78260516634072      5.82979814759748
  O   11.44873945712291      5.25575523126292      6.24132559541957
  N   10.30327080414453      7.12088484675524      3.02253076008935
  N   11.14058041781837      7.59989746540009      7.54983906440874
  N   11.10589203740560      6.68207290158459      3.92251110415396
  N   10.19456602368303      7.87923008148213      8.38752587796642
  N   9.28113556144929      7.74160648984680      5.64746876904229
  C   8.39144662606599      8.86204592576773     10.33391428663057
  H   9.41269035349582      9.21890813155237     10.41634769919126
  C   7.98894331061806      8.24424853764339      9.15097079896398
  C   8.63878039047791      8.07734322576627      4.49726117047937
  C   8.51645098836345      8.16768273613611      6.69047200273060
  C   8.93002453309319      8.04821216346691      8.03738997942455
  C   5.79770869598743      7.96283592301416     10.13694601641736
  H   4.77759549409982      7.59510570861361     10.04875146421351
  C   6.38186104178458      8.08243413146026      0.68489220440707
  H   5.31588237888874      7.87761009426606      0.61272393539243
  C   7.51337267020947      9.02976167470773     11.38638555813434
  H   7.85651968807806      9.52770869809173     12.29032685651671
  C   8.41085198732415      8.04568705009591      1.99631784943070
  C   7.36706472260513      8.82396224143216      6.18387937914108
  H   6.60251507257447      9.30044982045346      6.77856882739376
  C   9.14784802937795      7.73214540838465      3.23337923338700
  C   6.67066339163752      7.79202104538850      9.08072549360276
  H   6.32509525662650      7.29305355937395      8.17995413345012
  C   7.04284487650003      7.81304618856115      1.86691898265580
  H   6.49241373635588      7.38933039313659      2.70073892713968
  C   7.05401662885852      8.59281249432985     -0.41976310539225
  C   7.45243478451633      8.78627364644233      4.82087906675188
  H   6.76726831162701      9.22636688542291      4.11358805976753
  C   6.19750342890777      8.58865612212962     11.31205598330596
  C   12.47861407618604      7.74453166750843      8.19382941575723
  C   12.21900522849228      5.91061684748953      3.26677029563011
  C   11.73075632461851      4.47302714185633      3.14101414432609
  H   11.49625368540072      4.07954245206470      4.13607349897391
  H   10.83340891591583      4.43809272346843      2.51083626594200
  H   12.51046094237598      3.85360042702809      2.67878160979519
  C   8.42031723700044      8.81024504789747     -0.29502744452279
  H   8.97661615501669      9.20331061500473     -1.14274126273552
  C   12.50272069245250      8.96125681617216      9.10798478416833
  H   12.19177674292513      9.85785174637056      8.55732094910373
  H   11.84130288218281      8.83278797671239      9.96849575115889
  H   13.52746845590981      9.11113916280837      9.46917220323397
  C   6.32948879628308      8.89529579317716     -1.68839233506932
  C   12.79037344119945      6.48754267324815      8.99448631279054
  H   12.05065557537067      6.36546692041211      9.79873775955897
  H   12.78317483712950      5.61433752640272      8.33006366226418
  H   13.78036467510663      6.56828875045679      9.45995753929652
  C   13.51453201168275      7.93739009093562      7.10744839250656
  H   13.54981429377609      7.07224573746964      6.44613231721269
  H   13.28196368247576      8.82806821800844      6.51033944372453
  H   14.50156808738050      8.07096467740027      7.56633447256013
  C   12.54087820764742      6.47126739079354      1.88904512055793
  H   11.71644029085009      6.33426996240868      1.18619492361506
  H   12.77120212430317      7.54233838629200      1.95358130016077
  H   13.42519977250825      5.94790370906763      1.50573674317677
  C   9.08665403850715      8.54067565008201      0.88446547190489
  H   10.15601727597211      8.71127241664344      0.95578226103266
  C   13.48242543777522      5.96207223874785      4.09994905799072
  H   13.82853619719676      6.99683947305231      4.20945587540289
  H   13.30685594623054      5.52600821478193      5.08535558655755
  H   14.26343408571508      5.38922936210830      3.58569178792875
  C   5.24416637035839      8.78195554667734     12.44296382878220
  H   4.40229810119073      9.42041445379279     12.13941791676198
  H   4.82183432664651      7.82165579318315     12.77032232872079
  H   5.73987293169384      9.25176041302651     13.29889422376462
  H   5.72522172493687      8.03630875388468     -2.01032641998932
  H   5.64384928552046      9.74459559665796     -1.55437603280328
  H   7.03114602704611      9.14754626488073     -2.49056748816069
  Rb  9.82673877344480      4.69276937371542      8.29226161710503
