# Supplementary material for: Synthesis of a potassium capped terminal cobalt–oxido complex
Source: Chem Commun (Camb). 2024 Aug 8;60(71):9562–5. doi: 10.1039/d4cc03014a (PMC11327551; doi:10.1039/d4cc03014a)
Supplement: CC-060-D4CC03014A-s002 [file CC-060-D4CC03014A-s002.zip › LCoOKstructures/phenok_5_01.xyz]

13
Coordinates from ORCA-job phenok_5_01
  H   1.90038029419220     -1.93992023990541     -0.34711741069002
  C   1.22469251386711     -1.09637852009139     -0.21582166403408
  C   1.73680600928367      0.19245061195669     -0.16709453745751
  H   2.80338807058939      0.37165034832122     -0.25815192418754
  C   0.84945850698621      1.24610033710108      0.00149781351327
  H   1.22647017005514      2.26659696522140      0.04324930728784
  C   -0.50807239136803      1.02472910670436      0.11755806365465
  H   -1.19362145879955      1.86007309513658      0.24957519317836
  C   -1.05936461739078     -0.27791107977488      0.07312858527860
  C   -0.13064455496693     -1.33130791651521     -0.10050677364155
  H   -0.51888892946182     -2.34758626258140     -0.14094315520372
  O   -2.32574727934913     -0.49115358103048      0.18473069220421
  K   -4.57717633363748     -0.94242286454255      0.58542581009748
