# Supplementary material for: Synthesis of a potassium capped terminal cobalt–oxido complex
Source: Chem Commun (Camb). 2024 Aug 8;60(71):9562–5. doi: 10.1039/d4cc03014a (PMC11327551; doi:10.1039/d4cc03014a)
Supplement: CC-060-D4CC03014A-s002 [file CC-060-D4CC03014A-s002.zip › LCoOKstructures/phenol_5_01.xyz]

13
Coordinates from ORCA-job phenol_5_01
  H   1.47313716786855     -2.06656476429724     -0.30868993583711
  C   0.94418383204501     -1.12570061719529     -0.18374775975326
  C   1.64240796439234      0.06869945260326     -0.17503535378302
  H   2.72126916050408      0.07465234004074     -0.29268287517821
  C   0.94761657115660      1.25665331131241     -0.01423638669411
  H   1.48380675112191      2.20180368640899     -0.00555837228909
  C   -0.42542839584519      1.25905179223398      0.13619716842457
  H   -0.97673396600814      2.18579345334741      0.26251725922741
  C   -1.11936470280441      0.05657020396018      0.12679008070949
  C   -0.43088820064806     -1.13790555675899     -0.03420501890300
  H   -0.97842784758706     -2.07834203423888     -0.04125871173268
  O   -2.46142861729907      0.10486807672653      0.27806256383409
  H   -2.82014971689657     -0.79957934414310      0.25184734197492
