# Supplementary material for: Synthesis of a potassium capped terminal cobalt–oxido complex
Source: Chem Commun (Camb). 2024 Aug 8;60(71):9562–5. doi: 10.1039/d4cc03014a (PMC11327551; doi:10.1039/d4cc03014a)
Supplement: CC-060-D4CC03014A-s002 [file CC-060-D4CC03014A-s002.zip › LCoOKstructures/phensk_5_01.xyz]

13
Coordinates from ORCA-job phensk_5_01
  H   1.54636841563778     -2.03691752054792     -0.32107605424579
  C   1.02065179602611     -1.09344310589223     -0.19420946884388
  C   1.72691537678908      0.09770324964810     -0.17748529038021
  H   2.80671184508600      0.10335431374654     -0.28940285115057
  C   1.02415993425138      1.28137998236475     -0.01547346519475
  H   1.55681808031377      2.22952409022782      0.00060234588452
  C   -0.34989912194742      1.27727187370973      0.12685869006869
  H   -0.88335069164620      2.21539374495740      0.25335564233848
  C   -1.08719026528022      0.08452404832686      0.11504036001379
  C   -0.35393635364596     -1.09732015897508     -0.05142400314203
  H   -0.87862842334837     -2.05144559042277     -0.07382344548175
  S   -2.81926318469440      0.11966915180216      0.29843977350648
  K   -3.88167740754156     -2.59477407894536      0.35412776662702
