# Supplementary material for: Synthesis of a potassium capped terminal cobalt–oxido complex
Source: Chem Commun (Camb). 2024 Aug 8;60(71):9562–5. doi: 10.1039/d4cc03014a (PMC11327551; doi:10.1039/d4cc03014a)
Supplement: CC-060-D4CC03014A-s002 [file CC-060-D4CC03014A-s002.zip › LCoOKstructures/phensl_5_01.xyz]

13
Coordinates from ORCA-job phensl_5_01
  H   1.48532582205566     -2.06297940402717     -0.30971348181859
  C   0.97339109281820     -1.11257154247087     -0.18587728044002
  C   1.69313068991151      0.06943905322783     -0.18058869594435
  H   2.77201884194264      0.05542125634704     -0.29995410438368
  C   1.02196086672264      1.26957300315162     -0.02148084831860
  H   1.57252267475763      2.20623207245514     -0.01504550652986
  C   -0.35127461169270      1.29253109074755      0.13054091298441
  H   -0.86813443195581      2.24045045583656      0.25468497436313
  C   -1.07393663342558      0.10370159846487      0.12519288810726
  C   -0.40077961058382     -1.10181625353079     -0.03462999322118
  H   -0.95292774219053     -2.03728646524737     -0.04081107014346
  S   -2.81382374480978      0.20353680780407      0.32373253761702
  H   -3.05747321355007     -1.12623167275848      0.25394966772792
