# Supplementary material for: Synthesis of a potassium capped terminal cobalt–oxido complex
Source: Chem Commun (Camb). 2024 Aug 8;60(71):9562–5. doi: 10.1039/d4cc03014a (PMC11327551; doi:10.1039/d4cc03014a)
Supplement: CC-060-D4CC03014A-s002 [file CC-060-D4CC03014A-s002.zip › LCoOKstructures/phthal_5_01.xyz]

16
Coordinates from ORCA-job phthal_5_01
  C   2.09197457880886      0.71266916152944      0.11227729173832
  C   2.10398350823960     -0.67554048374295      0.11716913145902
  C   0.92366038728564     -1.40406752744359      0.05497459804214
  C   -0.25391849226621     -0.69552304593983     -0.01145764426465
  C   -0.26587588274101      0.69073472899189     -0.01642530184454
  C   0.89918252949927      1.42009130594778      0.04495241816624
  C   -1.67593777046941      1.14186085362378     -0.09522751151348
  N   -2.42353561441149     -0.02137518453480     -0.13191772710872
  C   -1.65602898005889     -1.17127289335604     -0.08692814316856
  O   -2.11898302537153      2.26219219204222     -0.12383999337660
  O   -2.07993521707347     -2.29913860359465     -0.10724940564795
  H   3.03262680965873      1.25334239284470      0.16204080574881
  H   3.05386856451511     -1.19946295669264      0.17069944007410
  H   0.92671675832575     -2.48928285360867      0.05845905290289
  H   0.88323695045382      2.50518206640174      0.04072189029052
  H   -3.44104510439476     -0.03040915246838     -0.18824890149754
