# Supplementary material for: Synthesis of a potassium capped terminal cobalt–oxido complex
Source: Chem Commun (Camb). 2024 Aug 8;60(71):9562–5. doi: 10.1039/d4cc03014a (PMC11327551; doi:10.1039/d4cc03014a)
Supplement: CC-060-D4CC03014A-s002 [file CC-060-D4CC03014A-s002.zip › LCoOKstructures/phthalk_5_01.xyz]

16
Coordinates from ORCA-job phthalk_5_01
  C   2.11771179800003      0.71317704673496      0.10047890848321
  C   2.13074170713803     -0.67455551779461      0.10509678295242
  C   0.94680168418695     -1.40213936451312      0.05595351138221
  C   -0.23214961459467     -0.69495422636457      0.00267248830309
  C   -0.24511148274136      0.68832082617947     -0.00226377544975
  C   0.92029129403646      1.41796338943616      0.04634571068722
  C   -1.68512433135174      1.09373578860510     -0.06852677609867
  N   -2.45690095171749     -0.02447694290953     -0.10052955106414
  C   -1.66436521057591     -1.12814333905272     -0.05964513737704
  O   -2.10635951288060      2.24379879067448     -0.09097172831453
  O   -2.06284410869492     -2.28605130571195     -0.07367081640030
  H   3.05974320601705      1.25330541800974      0.13976829270028
  H   3.08277140881495     -1.19659472367687      0.14792350861425
  H   0.95158996760668     -2.48804882193120      0.05926671967084
  H   0.90466916587541      2.50376000221452      0.04215020312510
  K   -4.99769501911886     -0.02337701989988     -0.24998834121421
