# Supplementary material for: Synthesis of a potassium capped terminal cobalt–oxido complex
Source: Chem Commun (Camb). 2024 Aug 8;60(71):9562–5. doi: 10.1039/d4cc03014a (PMC11327551; doi:10.1039/d4cc03014a)
Supplement: CC-060-D4CC03014A-s002 [file CC-060-D4CC03014A-s002.zip › LCoOKstructures/tbbphenok_5_01.xyz]

49
Coordinates from ORCA-job tbbphenok_5_01
  H   1.36325355319391     -1.91658972060945     -0.35069371166076
  C   0.83846347789876     -0.98567990829340     -0.18323434627147
  C   1.57378609134980      0.18787100993434     -0.14210436561140
  C   0.85678827539411      1.35883726490263      0.07348680424562
  H   1.40505993716368      2.29334672031662      0.10551207887626
  C   -0.51522171275781      1.39743298655660      0.24802688661709
  C   -1.26308013094629      0.17681050320365      0.21022581548588
  C   -0.53889574664008     -1.03190399023852     -0.01913535261437
  O   -2.54670657752676      0.17019902700838      0.37791722126356
  C   -1.22806615629977      2.73014200859727      0.48002907194533
  C   -1.27621298043872     -2.36989319957226     -0.07655743979701
  C   3.08667451989375      0.23282653029534     -0.32081888028920
  C   3.68278321414719     -1.15193145046899     -0.52642477081946
  H   3.48414429781864     -1.80582209645516      0.33208337569009
  H   4.77059523607862     -1.06771453504976     -0.64413788979115
  H   3.28097385261168     -1.63266854315518     -1.42716897298651
  C   -0.34835075021432     -3.54736199368761     -0.34836197897521
  H   0.16936685359697     -3.44372116064008     -1.31008592208373
  H   -0.94418944207415     -4.46899226415654     -0.38465785956750
  H   0.40550697501111     -3.66679073368091      0.43981753990067
  C   -0.27598820485014      3.91930989582576      0.48036947504742
  H   0.47396678876961      3.84270097721998      1.27754056430541
  H   -0.85369062563791      4.83742363257421      0.65005808298610
  H   0.24666369464709      4.02434735429852     -0.47855265889999
  C   -1.95955982051019     -2.64824149831928      1.26375037467201
  H   -1.20498595816195     -2.79886366710531      2.04662028057368
  H   -2.57425685281755     -3.55807638094384      1.20138672285852
  H   -2.58926745726904     -1.80208062135657      1.55418930433655
  C   -1.92364363679185      2.72015814174026      1.84240881996223
  H   -1.17810823646492      2.66553260985624      2.64630464281165
  H   -2.58346006083989      1.85159952885564      1.92306339720001
  H   -2.50996654637622      3.64017749128209      1.98000840121737
  C   3.74005179954713      0.84562935029914      0.91751057997600
  H   3.52208494080694      0.23795018412130      1.80534584205234
  H   3.37196352048057      1.86186172961645      1.09920464691418
  H   4.83076068415577      0.89472184116795      0.79008325995510
  C   3.44110040887214      1.08301010468208     -1.54058211404338
  H   3.00368289094335      0.64898051296026     -2.44893271392747
  H   4.53171712677338      1.13240704261940     -1.66958448013772
  H   3.06339685515750      2.10657425963693     -1.43387454056760
  C   -2.30506778779262     -2.35519896376326     -1.20825861260966
  H   -1.79459784201335     -2.27862872564975     -2.17711172543856
  H   -2.97711461751759     -1.49785016017642     -1.10699434617675
  H   -2.89290637571066     -3.28470553619756     -1.20465653308749
  C   -2.24714387735438      2.97826765485411     -0.63353366939161
  H   -1.73125096157682      3.09447931156451     -1.59556784305682
  H   -2.81391743116024      3.89962076681029     -0.43535536537055
  H   -2.93849352033303      2.13439146069224     -0.71041909289875
  K   -4.83908168423544      0.03948524802765      0.83671199718103
