# Supplementary material for: Synthesis of a potassium capped terminal cobalt–oxido complex
Source: Chem Commun (Camb). 2024 Aug 8;60(71):9562–5. doi: 10.1039/d4cc03014a (PMC11327551; doi:10.1039/d4cc03014a)
Supplement: CC-060-D4CC03014A-s002 [file CC-060-D4CC03014A-s002.zip › LCoOKstructures/tbbphenol_5_01.xyz]

49
Coordinates from ORCA-job tbbphenol_5_01
  H   1.36716568927089     -1.91514558458493     -0.34829538355222
  C   0.84424654068167     -0.98551540697741     -0.18203413606961
  C   1.57398119557354      0.18767449146834     -0.14109219089974
  C   0.86763126814338      1.36351993585625      0.07180151026797
  H   1.41654215797678      2.29523804850585      0.10136360179268
  C   -0.50455703171921      1.40815599010093      0.24942136688998
  C   -1.19704312957763      0.18550569896212      0.20665101220950
  C   -0.53670405431971     -1.03006332408358     -0.01789659415537
  O   -2.54062230196588      0.24194229586207      0.39227326206120
  H   -2.90221143632178     -0.65577154102510      0.38104970334239
  C   -1.22328337051883      2.73912045594815      0.48061066266460
  C   -1.28070752073148     -2.36998642671697     -0.08470662602611
  C   3.08679968806253      0.22733651652942     -0.31988512324686
  C   3.67839374827626     -1.15946947403182     -0.52242790126036
  H   3.48033833859589     -1.81143432951200      0.33769388418643
  H   4.76572144457328     -1.07580453076296     -0.63942140729762
  H   3.27833641005488     -1.64096296559701     -1.42359181926832
  C   -0.32961622078308     -3.53200913335804     -0.34898872873460
  H   0.19844407613451     -3.41503653500213     -1.30259742269149
  H   -0.91305116977218     -4.45898449279865     -0.39884237435199
  H   0.41141747241878     -3.64306772109471      0.45152123865922
  C   -0.25452813192224      3.91538115067053      0.46993832887266
  H   0.49629181431371      3.83681107893611      1.26599165027224
  H   -0.82370121628145      4.83757215867082      0.63778007976210
  H   0.26339254629974      4.01179188885628     -0.49240566393415
  C   -1.97119236249380     -2.68686698838300      1.24760094753445
  H   -1.22854431380267     -2.70988643014673      2.05469621684254
  H   -2.44781067336011     -3.67393745016191      1.18690051409567
  H   -2.74878021317554     -1.97237444428560      1.54338844831399
  C   -1.91466472273943      2.74396175194397      1.84577170864130
  H   -1.17350637620469      2.61631198366739      2.64544501524593
  H   -2.65914679506077      1.94878943375630      1.92653618521388
  H   -2.41723131014342      3.70870778220422      1.99714601426474
  C   3.73405617584716      0.84273596234540      0.91997437685811
  H   3.51139643176889      0.23978982494975      1.80967385499981
  H   3.37225044566308      1.86211259617184      1.09583239399733
  H   4.82430040588210      0.88474770125432      0.79380111790900
  C   3.43499169677831      1.07565768353898     -1.54215313072263
  H   2.99441937353396      0.64219603638681     -2.44910736968440
  H   4.52482040472482      1.11896263153277     -1.67259987660579
  H   3.06376517472111      2.10151445012833     -1.43605120065768
  C   -2.28902730329846     -2.38071675062142     -1.23963203408313
  H   -1.76401545208709     -2.22816738907624     -2.19075582181857
  H   -3.06494777801287     -1.61040955946321     -1.16996371088058
  H   -2.79401713053526     -3.35480009202895     -1.27604657560054
  C   -2.24337218014966      2.99287782003277     -0.63123875771662
  H   -1.73911370040270      3.02784968441142     -1.60574086132840
  H   -2.73386541256259      3.96149026726334     -0.46550352458235
  H   -3.01111119135276      2.21665524975787     -0.66074485972861
