# Supplementary material for: Synthesis of a potassium capped terminal cobalt–oxido complex
Source: Chem Commun (Camb). 2024 Aug 8;60(71):9562–5. doi: 10.1039/d4cc03014a (PMC11327551; doi:10.1039/d4cc03014a)
Supplement: CC-060-D4CC03014A-s002 [file CC-060-D4CC03014A-s002.zip › LCoOKstructures/TFE_5_01.xyz]

9
Coordinates from ORCA-job TFE_5_01
  F   1.68708083427959     -0.03201725890836      1.07196306379970
  C   0.96083396565010     -0.04320463617859     -0.05342711926406
  F   1.35925315290700      0.98947144029280     -0.80106782042872
  F   1.27013077986120     -1.15779495935822     -0.72170101066984
  C   -0.50460629802752      0.03187034644431      0.28769766995526
  H   -0.72394325929207     -0.83407788859310      0.93493456243580
  H   -0.64639685248726      0.95910069244466      0.86843446736894
  O   -1.22825687615096      0.01935090003733     -0.90285103113376
  H   -2.17410544674008      0.06730136381916     -0.68397278206332
