# Supplementary material for: Synthesis of a potassium capped terminal cobalt–oxido complex
Source: Chem Commun (Camb). 2024 Aug 8;60(71):9562–5. doi: 10.1039/d4cc03014a (PMC11327551; doi:10.1039/d4cc03014a)
Supplement: CC-060-D4CC03014A-s002 [file CC-060-D4CC03014A-s002.zip › LCoOKstructures/TFEK_5_01.xyz]

9
Coordinates from ORCA-job TFEK_5_01
  F   1.90729410588598      0.14501428788072      0.78356625060818
  C   0.87388353029136     -0.11146058369546     -0.04479137567319
  F   1.10370083734969      0.59414235087563     -1.16732955032934
  F   0.98273312360285     -1.41041076432688     -0.39404600833239
  C   -0.46712035986136      0.20962271683275      0.58920126616029
  H   -0.43693740542200     -0.35855580161695      1.55663574476529
  H   -0.36746105783033      1.28822359335276      0.87876156959708
  O   -1.50429445419101     -0.07464408762250     -0.20487874940210
  K   -2.81978831982520     -1.33447171168006     -1.63276914739382
