# Supplementary material for: Synthesis of a potassium capped terminal cobalt–oxido complex
Source: Chem Commun (Camb). 2024 Aug 8;60(71):9562–5. doi: 10.1039/d4cc03014a (PMC11327551; doi:10.1039/d4cc03014a)
Supplement: CC-060-D4CC03014A-s003 [file CC-060-D4CC03014A-s003.cif]

# Supplementary Information (SI) for ChemComm.
# This journal is © The Royal Society of Chemistry 2024

####################################################################### 
# 
# This file contains crystal structure data downloaded from the 
# Cambridge Structural Database (CSD) hosted by the Cambridge 
# Crystallographic Data Centre (CCDC).
# 
# Full information about CCDC data access policies and citation 
# guidelines are available at http://www.ccdc.cam.ac.uk/access/V1 
# 
# Audit and citation data items may have been added by the CCDC. 
# Please retain this information to preserve the provenance of 
# this file and to allow appropriate attribution of the data. 
# 
#######################################################################

data_0998_sw_jsa1
_database_code_depnum_ccdc_archive 'CCDC 2363972'
loop_
_audit_author_name
_audit_author_address
'Sophie Anferov'
;Uchicago
United States of America
;
_audit_update_record             
;
2024-06-19 deposited with the CCDC.	2024-08-07 downloaded from the CCDC.
;
_audit_creation_date             2023-05-26
_audit_creation_method           
;
Olex2 1.5
(compiled 2023.03.06 svn.rbb2c1857 for OlexSys, GUI svn.r6748)
;
_shelx_SHELXL_version_number     2018/3
_chemical_name_common            ?
_chemical_name_systematic        '[[tBu,TolDHP]CoOK]2'
_chemical_formula_moiety         'C28 H34 Co K N5 O'
_chemical_formula_sum            'C28 H34 Co K N5 O'
_chemical_formula_weight         554.63
_chemical_melting_point          ?
loop_
_atom_type_symbol
_atom_type_description
_atom_type_scat_dispersion_real
_atom_type_scat_dispersion_imag
_atom_type_scat_source
C C 0.0033 0.0016 'International Tables Vol C Tables 4.2.6.8 and 6.1.1.4'
H H 0.0000 0.0000 'International Tables Vol C Tables 4.2.6.8 and 6.1.1.4'
Co Co 0.3494 0.9721 'International Tables Vol C Tables 4.2.6.8 and 6.1.1.4'
K K 0.2009 0.2494 'International Tables Vol C Tables 4.2.6.8 and 6.1.1.4'
N N 0.0061 0.0033 'International Tables Vol C Tables 4.2.6.8 and 6.1.1.4'
O O 0.0106 0.0060 'International Tables Vol C Tables 4.2.6.8 and 6.1.1.4'

_shelx_space_group_comment       
;
The symmetry employed for this shelxl refinement is uniquely defined
by the following loop, which should always be used as a source of
symmetry information in preference to the above space-group names.
They are only intended as comments.
;
_space_group_crystal_system      triclinic
_space_group_IT_number           2
_space_group_name_H-M_alt        'P -1'
_space_group_name_Hall           '-P 1'
loop_
_space_group_symop_operation_xyz
'x, y, z'
'-x, -y, -z'

_cell_length_a                   10.153(7)
_cell_length_b                   11.686(8)
_cell_length_c                   13.651(10)
_cell_angle_alpha                89.533(19)
_cell_angle_beta                 73.197(17)
_cell_angle_gamma                64.696(15)
_cell_volume                     1389.1(17)
_cell_formula_units_Z            2
_cell_measurement_reflns_used    1128
_cell_measurement_temperature    100.02
_cell_measurement_theta_max      22.41
_cell_measurement_theta_min      2.28
_shelx_estimated_absorpt_T_max   0.960
_shelx_estimated_absorpt_T_min   0.831
_exptl_absorpt_coefficient_mu    0.797
_exptl_absorpt_correction_T_max  0.7446
_exptl_absorpt_correction_T_min  0.4624
_exptl_absorpt_correction_type   multi-scan
_exptl_absorpt_process_details   
;
SADABS-2016/2 (Bruker,2016/2) was used for absorption correction.
wR2(int) was 0.1297 before and 0.0892 after correction.
The Ratio of minimum to maximum transmission is 0.6210.
The \l/2 correction factor is Not present.
;
_exptl_absorpt_special_details   ?
_exptl_crystal_colour            'clear dark violet'
_exptl_crystal_colour_lustre     clear
_exptl_crystal_colour_modifier   dark
_exptl_crystal_colour_primary    violet
_exptl_crystal_density_diffrn    1.326
_exptl_crystal_density_meas      ?
_exptl_crystal_density_method    ?
_exptl_crystal_description       needle
_exptl_crystal_F_000             582
loop_
_exptl_crystal_face_index_h
_exptl_crystal_face_index_k
_exptl_crystal_face_index_l
_exptl_crystal_face_perp_dist
0.00 1.00 -1.00 0.0600
0.00 -1.00 1.00 0.0100
0.00 -1.00 0.00 0.0580
0.00 0.00 -1.00 0.1090
1.00 1.00 0.00 0.0270
-1.00 -1.00 0.00 0.0370
1.00 0.00 -1.00 0.0720
1.00 -1.00 0.00 0.0390
-1.00 1.00 -1.00 0.0430
0.00 -1.00 -1.00 0.0830
1.00 1.00 -1.00 0.0680

_exptl_crystal_size_max          0.242
_exptl_crystal_size_mid          0.072
_exptl_crystal_size_min          0.052
_exptl_transmission_factor_max   ?
_exptl_transmission_factor_min   ?
_diffrn_reflns_av_R_equivalents  0.2607
_diffrn_reflns_av_unetI/netI     0.2678
_diffrn_reflns_Laue_measured_fraction_full 0.985
_diffrn_reflns_Laue_measured_fraction_max 0.985
_diffrn_reflns_limit_h_max       11
_diffrn_reflns_limit_h_min       -11
_diffrn_reflns_limit_k_max       13
_diffrn_reflns_limit_k_min       -12
_diffrn_reflns_limit_l_max       15
_diffrn_reflns_limit_l_min       -15
_diffrn_reflns_number            14083
_diffrn_reflns_point_group_measured_fraction_full 0.985
_diffrn_reflns_point_group_measured_fraction_max 0.985
_diffrn_reflns_theta_full        23.459
_diffrn_reflns_theta_max         23.459
_diffrn_reflns_theta_min         2.283
_diffrn_ambient_temperature      100(2)
_diffrn_detector                 'Bruker PHOTON 100'
_diffrn_detector_area_resol_mean 10.4167
_diffrn_detector_type            CMOS
_diffrn_measured_fraction_theta_full 0.985
_diffrn_measured_fraction_theta_max 0.985
_diffrn_measurement_device_type  'Bruker D8 Venture'
_diffrn_measurement_method       'omega and phi scans'
_diffrn_radiation_monochromator  mirrors
_diffrn_radiation_type           MoK\a
_diffrn_radiation_wavelength     0.71073
_diffrn_source                   'micro-focus X-ray tube'
_diffrn_source_current           1.0
_diffrn_source_power             0.05
_diffrn_source_type              'INCOATEC ImuS'
_diffrn_source_voltage           50.0
_diffrn_standards_number         0
_reflns_Friedel_coverage         0.000
_reflns_Friedel_fraction_full    .
_reflns_Friedel_fraction_max     .
_reflns_number_gt                1757
_reflns_number_total             4025
_reflns_special_details          
;
 Reflections were merged by SHELXL according to the crystal
 class for the calculation of statistics and refinement.
 
 _reflns_Friedel_fraction is defined as the number of unique
 Friedel pairs measured divided by the number that would be
 possible theoretically, ignoring centric projections and
 systematic absences.
;
_reflns_threshold_expression     'I > 2\s(I)'
_computing_cell_refinement       'APEX4, v.2021.4-0 (Bruker AXS Inc., 2021)'
_computing_data_collection       'APEX3 v.2015.9-0 (Bruker AXS Inc., 2015)'
_computing_data_reduction        'APEX4, v.2021.4-0 (Bruker AXS Inc., 2021)'
_computing_molecular_graphics    'Olex2 1.5 (Dolomanov et al., 2009)'
_computing_publication_material  'Olex2 1.5 (Dolomanov et al., 2009)'
_computing_structure_refinement  'XL-2018/3 (Sheldrick, 2015b)'
_computing_structure_solution    'XT 2018/2 (Sheldrick, 2015a)'
_refine_diff_density_max         1.758
_refine_diff_density_min         -0.990
_refine_diff_density_rms         0.179
_refine_ls_extinction_coef       .
_refine_ls_extinction_method     none
_refine_ls_goodness_of_fit_ref   1.115
_refine_ls_hydrogen_treatment    mixed
_refine_ls_matrix_type           full
_refine_ls_number_parameters     261
_refine_ls_number_reflns         4025
_refine_ls_number_restraints     216
_refine_ls_R_factor_all          0.2880
_refine_ls_R_factor_gt           0.1435
_refine_ls_restrained_S_all      1.084
_refine_ls_shift/su_max          0.000
_refine_ls_shift/su_mean         0.000
_refine_ls_structure_factor_coef Fsqd
_refine_ls_weighting_details     
'w=1/[\s^2^(Fo^2^)+(0.2000P)^2^] where P=(Fo^2^+2Fc^2^)/3'
_refine_ls_weighting_scheme      calc
_refine_ls_wR_factor_gt          0.3264
_refine_ls_wR_factor_ref         0.4058
_refine_special_details          ?
_olex2_refinement_description    
;
1. Uiso/Uaniso restraints and constraints
Uanis(C00Z) \\sim Ueq, Uanis(C00I) \\sim Ueq, Uanis(N007) \\sim Ueq,
Uanis(C00L) \\sim Ueq, Uanis(C00U) \\sim Ueq, Uanis(C00A) \\sim Ueq,
Uanis(C00B) \\sim Ueq, Uanis(C00W) \\sim Ueq, Uanis(C00H) \\sim Ueq,
Uanis(C00V) \\sim Ueq, Uanis(O003) \\sim Ueq, Uanis(K002) \\sim Ueq,
Uanis(C00S) \\sim Ueq, Uanis(Co01) \\sim Ueq, Uanis(N006) \\sim Ueq,
Uanis(C00Q) \\sim Ueq, Uanis(C00T) \\sim Ueq, Uanis(C00O) \\sim Ueq,
Uanis(C00N) \\sim Ueq, Uanis(C00G) \\sim Ueq, Uanis(C00K) \\sim Ueq,
Uanis(C00P) \\sim Ueq, Uanis(C00R) \\sim Ueq, Uanis(C00J) \\sim Ueq,
Uanis(C00M) \\sim Ueq, Uanis(C00D) \\sim Ueq, Uanis(C00X) \\sim Ueq,
Uanis(C00Y) \\sim Ueq, Uanis(C009) \\sim Ueq, Uanis(C00F) \\sim Ueq,
Uanis(N005) \\sim Ueq, Uanis(N004) \\sim Ueq, Uanis(N008) \\sim Ueq,
Uanis(C010) \\sim Ueq, Uanis(C00C) \\sim Ueq, Uanis(C00E) \\sim Ueq: with sigma
of 0.1 and sigma for terminal atoms of 0.2
Uanis(N008) = Uanis(N006) = Uanis(N005)
Uanis(C009) = Uanis(C00I) = Uanis(C00Q) = Uanis(C00C)
Uanis(C00A) = Uanis(C00E)
Uanis(C00R) = Uanis(C00Y)
Uanis(C00J) = Uanis(C00V) = Uanis(C00N) = Uanis(C00W) = Uanis(C00M) =
Uanis(C00K) = Uanis(C00O)
2.a Aromatic/amide H refined with riding coordinates:
 C00F(H00F), C00G(H00G), C00H(H00H), C00K(H00K), C00L(H00L), C00O(H00O),
 C00P(H00P), C00S(H00S)
2.b Idealised Me refined as rotating group:
 C00N(H00A,H00B,H00C), C00T(H00D,H00E,H00I), C00U(H00N,H00Q,H00R), C00V(H00T,
 H00U,H00V), C00W(H00W,H00X,H00Y), C00X(H00Z,H,HA), C00Z(H00,HB,HC), C010(H01A,
 H01B,H01C)
;
_atom_sites_solution_hydrogens   mixed
_atom_sites_solution_primary     dual
_atom_sites_solution_secondary   ?
loop_
_atom_site_label
_atom_site_type_symbol
_atom_site_fract_x
_atom_site_fract_y
_atom_site_fract_z
_atom_site_U_iso_or_equiv
_atom_site_adp_type
_atom_site_occupancy
_atom_site_site_symmetry_order
_atom_site_calc_flag
_atom_site_refinement_flags_posn
_atom_site_refinement_flags_adp
_atom_site_refinement_flags_occupancy
_atom_site_disorder_assembly
_atom_site_disorder_group
Co01 Co 0.6108(2) 0.6911(2) 0.45589(19) 0.0379(9) Uani 1 1 d . U . . .
K002 K 0.5909(4) 0.4454(4) 0.3590(3) 0.0473(12) Uani 1 1 d . U . . .
O003 O 0.6684(12) 0.5218(11) 0.5004(9) 0.047(3) Uani 1 1 d . U . . .
N004 N 0.3852(14) 0.8482(12) 0.6490(10) 0.034(3) Uani 1 1 d . U . . .
N005 N 0.7061(14) 0.6550(12) 0.3083(11) 0.038(2) Uani 1 1 d . U . . .
N006 N 0.5243(15) 0.8083(12) 0.5820(11) 0.038(2) Uani 1 1 d . U . . .
N007 N 0.6339(15) 0.6654(12) 0.2351(11) 0.042(4) Uani 1 1 d . U . . .
N008 N 0.4081(14) 0.7493(12) 0.4423(11) 0.038(2) Uani 1 1 d . U . . .
C009 C 0.1291(17) 0.8758(15) 0.7103(13) 0.035(2) Uani 1 1 d . U . . .
C00A C 0.2747(17) 0.8080(15) 0.5210(12) 0.033(3) Uani 1 1 d . U . . .
C00B C 0.2702(17) 0.8414(14) 0.6230(13) 0.034(4) Uani 1 1 d . U . . .
C00C C -0.1272(17) 0.9276(15) 0.8914(13) 0.035(2) Uani 1 1 d . U . . .
C00D C 0.4848(16) 0.6999(15) 0.2561(12) 0.029(4) Uani 1 1 d . U . . .
C00E C 0.3698(17) 0.7482(15) 0.3534(12) 0.033(3) Uani 1 1 d . U . . .
C00F C 0.3073(18) 0.6345(16) 0.0650(14) 0.044(5) Uani 1 1 d . U . . .
H00F H 0.239022 0.599408 0.063206 0.053 Uiso 1 1 calc R U . . .
C00G C 0.0856(18) 0.9669(15) 0.7927(13) 0.037(4) Uani 1 1 d . U . . .
H00G H 0.146580 1.010531 0.790314 0.044 Uiso 1 1 calc R U . . .
C00H C -0.0811(17) 0.8344(16) 0.8102(12) 0.039(4) Uani 1 1 d . U . . .
H00H H -0.137506 0.786250 0.814612 0.047 Uiso 1 1 calc R U . . .
C00I C 0.4425(17) 0.6914(15) 0.1612(13) 0.035(2) Uani 1 1 d . U . . .
C00J C 0.2077(19) 0.8046(17) 0.3782(15) 0.0440(19) Uani 1 1 d . U . . .
H00J H 0.162(17) 0.801(13) 0.324(13) 0.053 Uiso 1 1 d . U . . .
C00K C 0.0392(18) 0.8089(17) 0.7257(15) 0.0440(19) Uani 1 1 d . U . . .
H00K H 0.065323 0.742482 0.673637 0.053 Uiso 1 1 calc R U . . .
C00L C 0.478(2) 0.7165(15) -0.0198(13) 0.047(5) Uani 1 1 d . U . . .
H00L H 0.526370 0.742041 -0.080348 0.056 Uiso 1 1 calc R U . . .
C00M C 0.1461(19) 0.8383(18) 0.4841(15) 0.0440(19) Uani 1 1 d . U . . .
H00M H 0.057(17) 0.877(14) 0.514(12) 0.053 Uiso 1 1 d . U . . .
C00N C 0.7465(17) 0.7275(16) 0.6446(14) 0.0440(19) Uani 1 1 d . U . . .
H00A H 0.698726 0.690714 0.700429 0.066 Uiso 1 1 calc R U . . .
H00B H 0.822068 0.746023 0.663646 0.066 Uiso 1 1 calc R U . . .
H00C H 0.797882 0.666610 0.581157 0.066 Uiso 1 1 calc R U . . .
C00O C 0.3390(17) 0.6447(16) 0.1583(14) 0.0440(19) Uani 1 1 d . U . . .
H00O H 0.289276 0.619497 0.218647 0.053 Uiso 1 1 calc R U . . .
C00P C -0.0379(19) 0.9959(15) 0.8751(14) 0.040(4) Uani 1 1 d . U . . .
H00P H -0.067328 1.065627 0.925137 0.047 Uiso 1 1 calc R U . . .
C00Q C 0.3713(17) 0.6729(15) -0.0204(13) 0.035(2) Uani 1 1 d . U . . .
C00R C 0.6264(18) 0.8478(16) 0.6273(14) 0.042(3) Uani 1 1 d . U . . .
C00S C 0.512(2) 0.7226(15) 0.0699(15) 0.049(5) Uani 1 1 d . U . . .
H00S H 0.588648 0.749770 0.068539 0.059 Uiso 1 1 calc R U . . .
C00T C 0.876(2) 0.7481(18) 0.2253(14) 0.055(5) Uani 1 1 d . U . . .
H00D H 0.829235 0.776238 0.170428 0.083 Uiso 1 1 calc R U . . .
H00E H 0.983129 0.733777 0.200515 0.083 Uiso 1 1 calc R U . . .
H00I H 0.819406 0.813984 0.285645 0.083 Uiso 1 1 calc R U . . .
C00U C 0.939(2) 0.5214(18) 0.1655(16) 0.065(6) Uani 1 1 d . U . . .
H00N H 0.928672 0.445584 0.189707 0.097 Uiso 1 1 calc R U . . .
H00Q H 1.048129 0.499761 0.134385 0.097 Uiso 1 1 calc R U . . .
H00R H 0.886088 0.551302 0.114030 0.097 Uiso 1 1 calc R U . . .
C00V C 0.6920(18) 0.9130(16) 0.5424(14) 0.0440(19) Uani 1 1 d . U . . .
H00T H 0.754735 0.851707 0.479521 0.066 Uiso 1 1 calc R U . . .
H00U H 0.755709 0.943762 0.565189 0.066 Uiso 1 1 calc R U . . .
H00V H 0.607611 0.985360 0.528246 0.066 Uiso 1 1 calc R U . . .
C00W C 0.5331(17) 0.9431(16) 0.7244(14) 0.0440(19) Uani 1 1 d . U . . .
H00W H 0.447755 1.015553 0.711258 0.066 Uiso 1 1 calc R U . . .
H00X H 0.598652 0.973490 0.744985 0.066 Uiso 1 1 calc R U . . .
H00Y H 0.492389 0.901828 0.779944 0.066 Uiso 1 1 calc R U . . .
C00X C 0.330(2) 0.6652(17) -0.1195(14) 0.057(5) Uani 1 1 d . U . . .
H00Z H 0.324468 0.584474 -0.129104 0.086 Uiso 1 1 calc R U . . .
H H 0.408584 0.669572 -0.179027 0.086 Uiso 1 1 calc R U . . .
HA H 0.230019 0.736764 -0.113433 0.086 Uiso 1 1 calc R U . . .
C00Y C 0.8694(18) 0.6247(16) 0.2550(14) 0.042(3) Uani 1 1 d . U . . .
C00Z C -0.258(2) 0.9484(19) 0.9859(15) 0.061(6) Uani 1 1 d . U . . .
H00 H -0.354206 0.987671 0.969680 0.092 Uiso 1 1 calc R U . . .
HB H -0.260305 1.004976 1.039787 0.092 Uiso 1 1 calc R U . . .
HC H -0.244059 0.866240 1.010313 0.092 Uiso 1 1 calc R U . . .
C010 C 0.9501(19) 0.5789(18) 0.3362(16) 0.058(6) Uani 1 1 d . U . . .
H01A H 0.898615 0.644229 0.396784 0.087 Uiso 1 1 calc R U . . .
H01B H 1.057464 0.563346 0.307402 0.087 Uiso 1 1 calc R U . . .
H01C H 0.946010 0.499499 0.356471 0.087 Uiso 1 1 calc R U . . .

loop_
_atom_site_aniso_label
_atom_site_aniso_U_11
_atom_site_aniso_U_22
_atom_site_aniso_U_33
_atom_site_aniso_U_23
_atom_site_aniso_U_13
_atom_site_aniso_U_12
Co01 0.0330(14) 0.0559(16) 0.0403(16) 0.0049(12) -0.0248(12) -0.0253(12)
K002 0.058(3) 0.059(3) 0.039(3) 0.007(2) -0.026(2) -0.031(2)
O003 0.040(7) 0.076(9) 0.043(8) 0.004(6) -0.023(6) -0.035(6)
N004 0.034(8) 0.057(9) 0.027(8) 0.016(7) -0.017(7) -0.030(7)
N005 0.035(5) 0.049(5) 0.049(6) 0.007(4) -0.028(5) -0.026(4)
N006 0.035(5) 0.049(5) 0.049(6) 0.007(4) -0.028(5) -0.026(4)
N007 0.039(9) 0.054(9) 0.043(10) 0.004(7) -0.023(8) -0.023(7)
N008 0.035(5) 0.049(5) 0.049(6) 0.007(4) -0.028(5) -0.026(4)
C009 0.032(5) 0.052(6) 0.027(5) 0.004(4) -0.018(4) -0.018(4)
C00A 0.029(7) 0.057(8) 0.026(7) 0.000(6) -0.016(6) -0.025(6)
C00B 0.027(9) 0.034(10) 0.050(12) 0.012(9) -0.026(9) -0.014(8)
C00C 0.032(5) 0.052(6) 0.027(5) 0.004(4) -0.018(4) -0.018(4)
C00D 0.028(9) 0.054(11) 0.018(10) 0.008(8) -0.007(8) -0.032(8)
C00E 0.029(7) 0.057(8) 0.026(7) 0.000(6) -0.016(6) -0.025(6)
C00F 0.038(10) 0.066(12) 0.044(13) 0.006(10) -0.027(9) -0.028(9)
C00G 0.032(10) 0.051(11) 0.038(12) 0.000(9) -0.022(9) -0.020(9)
C00H 0.031(9) 0.082(13) 0.021(10) 0.020(9) -0.015(8) -0.036(9)
C00I 0.032(5) 0.052(6) 0.027(5) 0.004(4) -0.018(4) -0.018(4)
C00J 0.037(4) 0.066(5) 0.049(5) 0.013(4) -0.028(4) -0.033(4)
C00K 0.037(4) 0.066(5) 0.049(5) 0.013(4) -0.028(4) -0.033(4)
C00L 0.066(13) 0.050(12) 0.028(11) 0.010(9) -0.021(10) -0.025(10)
C00M 0.037(4) 0.066(5) 0.049(5) 0.013(4) -0.028(4) -0.033(4)
C00N 0.037(4) 0.066(5) 0.049(5) 0.013(4) -0.028(4) -0.033(4)
C00O 0.037(4) 0.066(5) 0.049(5) 0.013(4) -0.028(4) -0.033(4)
C00P 0.048(11) 0.038(10) 0.036(12) -0.004(9) -0.024(10) -0.015(9)
C00Q 0.032(5) 0.052(6) 0.027(5) 0.004(4) -0.018(4) -0.018(4)
C00R 0.035(7) 0.053(8) 0.050(9) -0.002(7) -0.023(6) -0.024(6)
C00S 0.068(12) 0.048(11) 0.051(14) 0.012(10) -0.041(11) -0.030(10)
C00T 0.048(11) 0.091(15) 0.038(12) 0.018(11) -0.012(10) -0.043(11)
C00U 0.040(11) 0.072(14) 0.074(16) -0.007(12) 0.000(11) -0.029(10)
C00V 0.037(4) 0.066(5) 0.049(5) 0.013(4) -0.028(4) -0.033(4)
C00W 0.037(4) 0.066(5) 0.049(5) 0.013(4) -0.028(4) -0.033(4)
C00X 0.072(13) 0.065(13) 0.041(12) 0.011(10) -0.045(11) -0.018(11)
C00Y 0.035(7) 0.053(8) 0.050(9) -0.002(7) -0.023(6) -0.024(6)
C00Z 0.056(13) 0.093(15) 0.060(15) 0.009(12) -0.033(12) -0.047(12)
C010 0.039(11) 0.076(14) 0.083(16) 0.031(12) -0.041(11) -0.034(10)

_geom_special_details            
;
 All esds (except the esd in the dihedral angle between two l.s. planes)
 are estimated using the full covariance matrix.  The cell esds are taken
 into account individually in the estimation of esds in distances, angles
 and torsion angles; correlations between esds in cell parameters are only
 used when they are defined by crystal symmetry.  An approximate (isotropic)
 treatment of cell esds is used for estimating esds involving l.s. planes.
;
loop_
_geom_bond_atom_site_label_1
_geom_bond_atom_site_label_2
_geom_bond_distance
_geom_bond_site_symmetry_2
_geom_bond_publ_flag
Co01 K002 3.586(5) 2_666 ?
Co01 K002 3.278(5) . ?
Co01 O003 1.956(12) . ?
Co01 N005 1.926(14) . ?
Co01 N006 1.935(14) . ?
Co01 N008 1.938(12) . ?
K002 O003 2.643(11) 2_666 ?
K002 O003 2.577(11) . ?
K002 N004 3.335(13) 2_666 ?
K002 N005 3.130(13) . ?
K002 N007 3.182(14) . ?
K002 N008 3.249(13) . ?
K002 C00A 3.328(17) 2_666 ?
K002 C00B 3.070(15) 2_666 ?
K002 C00D 3.170(16) . ?
K002 C00E 3.296(16) . ?
K002 C00X 3.266(18) 2_665 ?
N004 N006 1.322(17) . ?
N004 C00B 1.348(18) . ?
N005 N007 1.377(17) . ?
N005 C00Y 1.49(2) . ?
N006 C00R 1.567(19) . ?
N007 C00D 1.329(18) . ?
N008 C00A 1.354(19) . ?
N008 C00E 1.379(19) . ?
C009 C00B 1.47(2) . ?
C009 C00G 1.39(2) . ?
C009 C00K 1.41(2) . ?
C00A C00B 1.43(2) . ?
C00A C00M 1.44(2) . ?
C00C C00H 1.38(2) . ?
C00C C00P 1.42(2) . ?
C00C C00Z 1.49(2) . ?
C00D C00E 1.41(2) . ?
C00D C00I 1.49(2) . ?
C00E C00J 1.42(2) . ?
C00F H00F 0.9500 . ?
C00F C00O 1.42(2) . ?
C00F C00Q 1.34(2) . ?
C00G H00G 0.9500 . ?
C00G C00P 1.33(2) . ?
C00H H00H 0.9500 . ?
C00H C00K 1.34(2) . ?
C00I C00O 1.39(2) . ?
C00I C00S 1.38(2) . ?
C00J H00J 0.98(16) . ?
C00J C00M 1.38(2) . ?
C00K H00K 0.9500 . ?
C00L H00L 0.9500 . ?
C00L C00Q 1.38(2) . ?
C00L C00S 1.38(2) . ?
C00M H00M 0.79(14) . ?
C00N H00A 0.9800 . ?
C00N H00B 0.9800 . ?
C00N H00C 0.9800 . ?
C00N C00R 1.49(2) . ?
C00O H00O 0.9500 . ?
C00P H00P 0.9500 . ?
C00Q C00X 1.54(2) . ?
C00R C00V 1.53(2) . ?
C00R C00W 1.51(2) . ?
C00S H00S 0.9500 . ?
C00T H00D 0.9800 . ?
C00T H00E 0.9800 . ?
C00T H00I 0.9800 . ?
C00T C00Y 1.52(2) . ?
C00U H00N 0.9800 . ?
C00U H00Q 0.9800 . ?
C00U H00R 0.9800 . ?
C00U C00Y 1.50(2) . ?
C00V H00T 0.9800 . ?
C00V H00U 0.9800 . ?
C00V H00V 0.9800 . ?
C00W H00W 0.9800 . ?
C00W H00X 0.9800 . ?
C00W H00Y 0.9800 . ?
C00X H00Z 0.9800 . ?
C00X H 0.9800 . ?
C00X HA 0.9800 . ?
C00Y C010 1.52(2) . ?
C00Z H00 0.9800 . ?
C00Z HB 0.9800 . ?
C00Z HC 0.9800 . ?
C010 H01A 0.9800 . ?
C010 H01B 0.9800 . ?
C010 H01C 0.9800 . ?

loop_
_geom_angle_atom_site_label_1
_geom_angle_atom_site_label_2
_geom_angle_atom_site_label_3
_geom_angle
_geom_angle_site_symmetry_1
_geom_angle_site_symmetry_3
_geom_angle_publ_flag
K002 Co01 K002 65.36(13) . 2_666 ?
O003 Co01 K002 46.3(3) . 2_666 ?
O003 Co01 K002 51.8(3) . . ?
N005 Co01 K002 133.7(4) . 2_666 ?
N005 Co01 K002 68.3(4) . . ?
N005 Co01 O003 103.6(5) . . ?
N005 Co01 N006 149.4(6) . . ?
N005 Co01 N008 91.8(5) . . ?
N006 Co01 K002 140.4(4) . . ?
N006 Co01 K002 75.7(4) . 2_666 ?
N006 Co01 O003 105.0(5) . . ?
N006 Co01 N008 90.2(5) . . ?
N008 Co01 K002 71.9(4) . . ?
N008 Co01 K002 72.5(4) . 2_666 ?
N008 Co01 O003 107.4(5) . . ?
Co01 K002 N004 154.9(3) . 2_666 ?
Co01 K002 C00A 111.6(3) . 2_666 ?
Co01 K002 C00E 54.2(3) . . ?
O003 K002 Co01 36.6(3) . . ?
O003 K002 Co01 96.2(3) 2_666 . ?
O003 K002 O003 89.3(3) . 2_666 ?
O003 K002 N004 118.4(3) . 2_666 ?
O003 K002 N004 77.6(3) 2_666 2_666 ?
O003 K002 N005 63.7(4) . . ?
O003 K002 N005 125.6(4) 2_666 . ?
O003 K002 N007 123.7(4) 2_666 . ?
O003 K002 N007 88.0(4) . . ?
O003 K002 N008 74.5(3) 2_666 . ?
O003 K002 N008 64.0(3) . . ?
O003 K002 C00A 80.6(4) 2_666 2_666 ?
O003 K002 C00A 75.0(4) . 2_666 ?
O003 K002 C00B 89.9(4) 2_666 2_666 ?
O003 K002 C00B 98.8(4) . 2_666 ?
O003 K002 C00D 101.9(4) 2_666 . ?
O003 K002 C00D 98.4(4) . . ?
O003 K002 C00E 87.6(4) . . ?
O003 K002 C00E 79.2(4) 2_666 . ?
O003 K002 C00X 120.6(4) 2_666 2_665 ?
O003 K002 C00X 150.1(4) . 2_665 ?
N005 K002 Co01 34.9(3) . . ?
N005 K002 N004 156.5(3) . 2_666 ?
N005 K002 N007 25.2(3) . . ?
N005 K002 N008 51.5(3) . . ?
N005 K002 C00A 128.7(3) . 2_666 ?
N005 K002 C00D 44.7(3) . . ?
N005 K002 C00E 55.1(3) . . ?
N005 K002 C00X 96.1(4) . 2_665 ?
N007 K002 Co01 54.6(3) . . ?
N007 K002 N004 147.9(4) . 2_666 ?
N007 K002 N008 54.2(4) . . ?
N007 K002 C00A 150.6(4) . 2_666 ?
N007 K002 C00E 44.5(4) . . ?
N007 K002 C00X 77.0(4) . 2_665 ?
N008 K002 Co01 34.5(2) . . ?
N008 K002 N004 152.0(3) . 2_666 ?
N008 K002 C00A 131.6(4) . 2_666 ?
N008 K002 C00E 24.3(3) . . ?
N008 K002 C00X 122.1(4) . 2_665 ?
C00A K002 N004 43.6(3) 2_666 2_666 ?
C00B K002 Co01 134.5(3) 2_666 . ?
C00B K002 N004 23.8(3) 2_666 2_666 ?
C00B K002 N005 137.6(4) 2_666 . ?
C00B K002 N007 146.0(4) 2_666 . ?
C00B K002 N008 156.3(4) 2_666 . ?
C00B K002 C00A 25.5(4) 2_666 2_666 ?
C00B K002 C00D 159.2(4) 2_666 . ?
C00B K002 C00E 167.3(4) 2_666 . ?
C00B K002 C00X 81.1(5) 2_666 2_665 ?
C00D K002 Co01 61.8(3) . . ?
C00D K002 N004 143.1(4) . 2_666 ?
C00D K002 N007 24.2(3) . . ?
C00D K002 N008 44.4(4) . . ?
C00D K002 C00A 173.1(4) . 2_666 ?
C00D K002 C00E 25.2(4) . . ?
C00D K002 C00X 78.1(4) . 2_665 ?
C00E K002 N004 144.5(3) . 2_666 ?
C00E K002 C00A 153.4(4) . 2_666 ?
C00X K002 Co01 130.6(4) 2_665 . ?
C00X K002 N004 71.2(4) 2_665 2_666 ?
C00X K002 C00A 106.3(4) 2_665 2_666 ?
C00X K002 C00E 98.9(4) 2_665 . ?
Co01 O003 K002 91.6(4) . . ?
Co01 O003 K002 101.4(4) . 2_666 ?
K002 O003 K002 90.7(3) . 2_666 ?
N006 N004 K002 92.0(8) . 2_666 ?
N006 N004 C00B 121.7(13) . . ?
C00B N004 K002 67.0(8) . 2_666 ?
Co01 N005 K002 76.8(4) . . ?
N007 N005 Co01 126.7(10) . . ?
N007 N005 K002 79.5(7) . . ?
N007 N005 C00Y 108.7(13) . . ?
C00Y N005 Co01 124.3(10) . . ?
C00Y N005 K002 123.2(9) . . ?
N004 N006 Co01 126.9(9) . . ?
N004 N006 C00R 110.6(12) . . ?
C00R N006 Co01 121.7(10) . . ?
N005 N007 K002 75.3(8) . . ?
C00D N007 K002 77.4(9) . . ?
C00D N007 N005 124.7(14) . . ?
Co01 N008 K002 73.6(4) . . ?
C00A N008 Co01 124.7(11) . . ?
C00A N008 K002 126.0(10) . . ?
C00A N008 C00E 107.0(12) . . ?
C00E N008 Co01 128.2(11) . . ?
C00E N008 K002 79.8(9) . . ?
C00B C009 K002 60.0(8) . 2_666 ?
C00G C009 K002 132.6(10) . 2_666 ?
C00G C009 C00B 121.6(14) . . ?
C00G C009 C00K 113.9(16) . . ?
C00K C009 K002 77.5(10) . 2_666 ?
C00K C009 C00B 123.9(15) . . ?
N008 C00A K002 86.9(9) . 2_666 ?
N008 C00A C00B 122.4(13) . . ?
N008 C00A C00M 110.3(14) . . ?
C00B C00A K002 67.2(8) . 2_666 ?
C00B C00A C00M 127.2(15) . . ?
C00M C00A K002 122.9(11) . 2_666 ?
N004 C00B K002 89.2(8) . 2_666 ?
N004 C00B C009 114.1(14) . . ?
N004 C00B C00A 125.9(14) . . ?
C009 C00B K002 95.5(9) . 2_666 ?
C00A C00B K002 87.4(9) . 2_666 ?
C00A C00B C009 120.0(13) . . ?
C00H C00C C00P 113.6(15) . . ?
C00H C00C C00Z 121.1(15) . . ?
C00P C00C C00Z 125.3(16) . . ?
N007 C00D K002 78.5(9) . . ?
N007 C00D C00E 127.2(14) . . ?
N007 C00D C00I 112.4(13) . . ?
C00E C00D K002 82.4(9) . . ?
C00E C00D C00I 120.2(13) . . ?
C00I C00D K002 115.4(10) . . ?
N008 C00E K002 75.9(8) . . ?
N008 C00E C00D 120.8(13) . . ?
N008 C00E C00J 109.5(14) . . ?
C00D C00E K002 72.4(9) . . ?
C00D C00E C00J 129.7(15) . . ?
C00J C00E K002 125.3(11) . . ?
C00O C00F H00F 119.2 . . ?
C00Q C00F H00F 119.2 . . ?
C00Q C00F C00O 121.6(15) . . ?
C009 C00G H00G 118.5 . . ?
C00P C00G C009 123.0(15) . . ?
C00P C00G H00G 118.5 . . ?
C00C C00H H00H 118.5 . . ?
C00K C00H C00C 123.1(16) . . ?
C00K C00H H00H 118.5 . . ?
C00O C00I C00D 122.4(15) . . ?
C00S C00I C00D 121.1(14) . . ?
C00S C00I C00O 116.4(15) . . ?
C00E C00J H00J 119(9) . . ?
C00M C00J C00E 107.4(15) . . ?
C00M C00J H00J 133(9) . . ?
K002 C00K H00K 59.2 2_666 . ?
C009 C00K K002 79.4(9) . 2_666 ?
C009 C00K H00K 118.4 . . ?
C00H C00K K002 132.2(11) . 2_666 ?
C00H C00K C009 123.2(17) . . ?
C00H C00K H00K 118.4 . . ?
C00Q C00L H00L 120.5 . . ?
C00S C00L H00L 120.5 . . ?
C00S C00L C00Q 119.1(17) . . ?
C00A C00M H00M 129(10) . . ?
C00J C00M C00A 105.7(15) . . ?
C00J C00M H00M 124(10) . . ?
H00A C00N H00B 109.5 . . ?
H00A C00N H00C 109.5 . . ?
H00B C00N H00C 109.5 . . ?
C00R C00N H00A 109.5 . . ?
C00R C00N H00B 109.5 . . ?
C00R C00N H00C 109.5 . . ?
C00F C00O H00O 120.1 . . ?
C00I C00O C00F 119.9(16) . . ?
C00I C00O H00O 120.1 . . ?
C00C C00P H00P 118.5 . . ?
C00G C00P C00C 123.0(16) . . ?
C00G C00P H00P 118.5 . . ?
C00F C00Q C00L 119.3(15) . . ?
C00F C00Q C00X 120.4(15) . . ?
C00L C00Q C00X 120.3(16) . . ?
C00N C00R N006 106.5(12) . . ?
C00N C00R C00V 112.8(14) . . ?
C00N C00R C00W 112.6(15) . . ?
C00V C00R N006 103.7(13) . . ?
C00W C00R N006 112.2(12) . . ?
C00W C00R C00V 108.7(14) . . ?
C00I C00S C00L 123.5(17) . . ?
C00I C00S H00S 118.2 . . ?
C00L C00S H00S 118.3 . . ?
H00D C00T H00E 109.5 . . ?
H00D C00T H00I 109.5 . . ?
H00E C00T H00I 109.5 . . ?
C00Y C00T H00D 109.5 . . ?
C00Y C00T H00E 109.5 . . ?
C00Y C00T H00I 109.5 . . ?
H00N C00U H00Q 109.5 . . ?
H00N C00U H00R 109.5 . . ?
H00Q C00U H00R 109.5 . . ?
C00Y C00U H00N 109.5 . . ?
C00Y C00U H00Q 109.5 . . ?
C00Y C00U H00R 109.5 . . ?
C00R C00V H00T 109.5 . . ?
C00R C00V H00U 109.5 . . ?
C00R C00V H00V 109.5 . . ?
H00T C00V H00U 109.5 . . ?
H00T C00V H00V 109.5 . . ?
H00U C00V H00V 109.5 . . ?
C00R C00W H00W 109.5 . . ?
C00R C00W H00X 109.5 . . ?
C00R C00W H00Y 109.5 . . ?
H00W C00W H00X 109.5 . . ?
H00W C00W H00Y 109.5 . . ?
H00X C00W H00Y 109.5 . . ?
K002 C00X H00Z 64.9 2_665 . ?
K002 C00X H 54.2 2_665 . ?
K002 C00X HA 96.6 2_665 . ?
C00Q C00X K002 153.3(11) . 2_665 ?
C00Q C00X H00Z 109.5 . . ?
C00Q C00X H 109.5 . . ?
C00Q C00X HA 109.5 . . ?
H00Z C00X H 109.5 . . ?
H00Z C00X HA 109.5 . . ?
H C00X HA 109.5 . . ?
N005 C00Y C00T 107.8(13) . . ?
N005 C00Y C00U 111.1(13) . . ?
N005 C00Y C010 105.2(14) . . ?
C00T C00Y C010 108.6(14) . . ?
C00U C00Y C00T 113.7(16) . . ?
C00U C00Y C010 109.9(16) . . ?
C00C C00Z H00 109.5 . . ?
C00C C00Z HB 109.5 . . ?
C00C C00Z HC 109.5 . . ?
H00 C00Z HB 109.5 . . ?
H00 C00Z HC 109.5 . . ?
HB C00Z HC 109.5 . . ?
C00Y C010 H01A 109.5 . . ?
C00Y C010 H01B 109.5 . . ?
C00Y C010 H01C 109.5 . . ?
H01A C010 H01B 109.5 . . ?
H01A C010 H01C 109.5 . . ?
H01B C010 H01C 109.5 . . ?

loop_
_geom_torsion_atom_site_label_1
_geom_torsion_atom_site_label_2
_geom_torsion_atom_site_label_3
_geom_torsion_atom_site_label_4
_geom_torsion
_geom_torsion_site_symmetry_1
_geom_torsion_site_symmetry_2
_geom_torsion_site_symmetry_3
_geom_torsion_site_symmetry_4
_geom_torsion_publ_flag
Co01 N005 N007 K002 -64.7(9) . . . . ?
Co01 N005 N007 C00D -2(2) . . . . ?
Co01 N005 C00Y C00T -94.4(15) . . . . ?
Co01 N005 C00Y C00U 140.4(13) . . . . ?
Co01 N005 C00Y C010 21.4(18) . . . . ?
Co01 N006 C00R C00N -58.0(16) . . . . ?
Co01 N006 C00R C00V 61.3(15) . . . . ?
Co01 N006 C00R C00W 178.3(11) . . . . ?
Co01 N008 C00A K002 -56.0(10) . . . 2_666 ?
Co01 N008 C00A C00B 4(2) . . . . ?
Co01 N008 C00A C00M 180.0(11) . . . . ?
Co01 N008 C00E K002 59.5(10) . . . . ?
Co01 N008 C00E C00D 0(2) . . . . ?
Co01 N008 C00E C00J -177.6(11) . . . . ?
K002 N004 N006 Co01 44.0(11) 2_666 . . . ?
K002 N004 N006 C00R -125.2(10) 2_666 . . . ?
K002 N004 C00B C009 95.6(12) 2_666 . . . ?
K002 N004 C00B C00A -86.1(15) 2_666 . . . ?
K002 N005 N007 C00D 62.9(14) . . . . ?
K002 N005 C00Y C00T 168.9(10) . . . . ?
K002 N005 C00Y C00U 43.8(19) . . . . ?
K002 N005 C00Y C010 -75.2(15) . . . . ?
K002 N007 C00D C00E 71.1(15) . . . . ?
K002 N007 C00D C00I -113.0(12) . . . . ?
K002 N008 C00A K002 38.5(9) . . . 2_666 ?
K002 N008 C00A C00B 98.9(15) . . . . ?
K002 N008 C00A C00M -85.5(16) . . . . ?
K002 N008 C00E C00D -59.2(13) . . . . ?
K002 N008 C00E C00J 123.0(12) . . . . ?
K002 C009 C00B N004 -91.5(12) 2_666 . . . ?
K002 C009 C00B C00A 90.1(13) 2_666 . . . ?
K002 C009 C00G C00P -100.2(17) 2_666 . . . ?
K002 C009 C00K C00H 133.9(16) 2_666 . . . ?
K002 C00A C00B N004 87.1(14) 2_666 . . . ?
K002 C00A C00B C009 -94.8(13) 2_666 . . . ?
K002 C00A C00M C00J -104.6(15) 2_666 . . . ?
K002 C00D C00E N008 60.9(13) . . . . ?
K002 C00D C00E C00J -121.7(17) . . . . ?
K002 C00D C00I C00O 51.5(18) . . . . ?
K002 C00D C00I C00S -124.4(14) . . . . ?
K002 C00E C00J C00M 85.0(16) . . . . ?
N004 N006 C00R C00N 111.9(14) . . . . ?
N004 N006 C00R C00V -128.9(13) . . . . ?
N004 N006 C00R C00W -11.8(18) . . . . ?
N005 N007 C00D K002 -61.9(13) . . . . ?
N005 N007 C00D C00E 9(2) . . . . ?
N005 N007 C00D C00I -174.8(13) . . . . ?
N006 N004 C00B K002 77.5(13) . . . 2_666 ?
N006 N004 C00B C009 173.1(13) . . . . ?
N006 N004 C00B C00A -9(2) . . . . ?
N007 N005 C00Y C00T 79.4(15) . . . . ?
N007 N005 C00Y C00U -45.8(18) . . . . ?
N007 N005 C00Y C010 -164.8(13) . . . . ?
N007 C00D C00E K002 -69.3(15) . . . . ?
N007 C00D C00E N008 -8(2) . . . . ?
N007 C00D C00E C00J 169.1(16) . . . . ?
N007 C00D C00I C00O 139.0(15) . . . . ?
N007 C00D C00I C00S -37(2) . . . . ?
N008 C00A C00B K002 -70.4(15) . . . 2_666 ?
N008 C00A C00B N004 17(2) . . . . ?
N008 C00A C00B C009 -165.2(14) . . . . ?
N008 C00A C00M C00J -5(2) . . . . ?
N008 C00E C00J C00M -1(2) . . . . ?
C009 C00G C00P C00C 7(3) . . . . ?
C00A N008 C00E K002 -124.7(11) . . . . ?
C00A N008 C00E C00D 176.1(14) . . . . ?
C00A N008 C00E C00J -1.8(18) . . . . ?
C00B N004 N006 Co01 -20(2) . . . . ?
C00B N004 N006 C00R 170.8(13) . . . . ?
C00B C009 C00G C00P -176.9(14) . . . . ?
C00B C009 C00K K002 40.0(14) . . . 2_666 ?
C00B C009 C00K C00H 173.9(15) . . . . ?
C00B C00A C00M C00J 170.6(16) . . . . ?
C00C C00H C00K K002 106.1(18) . . . 2_666 ?
C00C C00H C00K C009 -1(3) . . . . ?
C00D C00E C00J C00M -178.8(16) . . . . ?
C00D C00I C00O C00F -177.7(15) . . . . ?
C00D C00I C00S C00L -180.0(15) . . . . ?
C00E N008 C00A K002 128.0(10) . . . 2_666 ?
C00E N008 C00A C00B -171.6(14) . . . . ?
C00E N008 C00A C00M 4.0(18) . . . . ?
C00E C00D C00I C00O -45(2) . . . . ?
C00E C00D C00I C00S 139.4(16) . . . . ?
C00E C00J C00M C00A 3(2) . . . . ?
C00F C00Q C00X K002 -114(3) . . . 2_665 ?
C00G C009 C00B K002 124.2(14) . . . 2_666 ?
C00G C009 C00B N004 33(2) . . . . ?
C00G C009 C00B C00A -145.7(16) . . . . ?
C00G C009 C00K K002 -131.3(13) . . . 2_666 ?
C00G C009 C00K C00H 3(2) . . . . ?
C00H C00C C00P C00G -5(2) . . . . ?
C00I C00D C00E K002 115.1(14) . . . . ?
C00I C00D C00E N008 176.0(14) . . . . ?
C00I C00D C00E C00J -7(3) . . . . ?
C00K C009 C00B K002 -46.4(16) . . . 2_666 ?
C00K C009 C00B N004 -137.9(16) . . . . ?
C00K C009 C00B C00A 44(2) . . . . ?
C00K C009 C00G C00P -5(2) . . . . ?
C00L C00Q C00X K002 64(3) . . . 2_665 ?
C00M C00A C00B K002 114.8(16) . . . 2_666 ?
C00M C00A C00B N004 -158.1(16) . . . . ?
C00M C00A C00B C009 20(2) . . . . ?
C00O C00F C00Q C00L 4(2) . . . . ?
C00O C00F C00Q C00X -177.7(15) . . . . ?
C00O C00I C00S C00L 4(3) . . . . ?
C00P C00C C00H C00K 2(2) . . . . ?
C00Q C00F C00O C00I -2(2) . . . . ?
C00Q C00L C00S C00I -2(3) . . . . ?
C00S C00I C00O C00F -2(2) . . . . ?
C00S C00L C00Q C00F -2(2) . . . . ?
C00S C00L C00Q C00X 179.9(15) . . . . ?
C00Y N005 N007 K002 121.7(10) . . . . ?
C00Y N005 N007 C00D -175.5(14) . . . . ?
C00Z C00C C00H C00K -177.2(15) . . . . ?
C00Z C00C C00P C00G 174.4(16) . . . . ?

_shelx_res_file                  
;
TITL 0998_sw_jsa1_a.res in P-1
    0998_sw_jsa1.res
    created by SHELXL-2018/3 at 15:44:52 on 26-May-2023
REM Old TITL 0998_SW_JSA1 in P1 #1
REM SHELXT solution in P-1: R1 0.320, Rweak 0.098, Alpha 0.167
REM <I/s> 0.000 for 0 systematic absences, Orientation as input
REM Formula found by SHELXT: C27 N7 K Co
CELL 0.71073 10.1528 11.6855 13.6506 89.533 73.197 64.696
ZERR 2 0.0071 0.0082 0.0099 0.019 0.017 0.015
LATT 1
SFAC C H Co K N O
UNIT 56 68 2 2 10 2
EADP N008 N006 N005
EADP C009 C00I C00Q C00C
EADP C00A C00E
EADP C00R C00Y
ISOR H00v H00J H00n C00Z H00q C00I H00u N007 H00e H00G H00i C00L C00U H00r =
 C00A H00T C00B C00W H00M H00D C00H C00V H00K H00X H00L H00W O003 H00S H00O =
 K002 C00S CO01 H00A N006 C00Q C00T HB C00O C00N H00C H00F H00B C00G H00P =
 C00K C00P H00H C00R C00J H01A C00M H00Y C00D C00X C00Y H00 H01B C009 HC =
 C00F N005 H01C N004 N008 C010 C00C C00E
EADP C00J C00V C00N C00W C00M C00K C00O

L.S. 20
PLAN  9
SIZE 0.052 0.072 0.242
TEMP -173.13
CONF
list 4
MORE -1
BOND $H
fmap 2 53
acta
REM <olex2.extras>
REM <HklSrc "%.\\0998_SW_JSA2.hkl">
REM </olex2.extras>

WGHT    0.200000
FVAR       0.59459
CO01  3    0.610822    0.691148    0.455890    11.00000    0.03305    0.05589 =
         0.04033    0.00487   -0.02476   -0.02528
K002  4    0.590863    0.445415    0.359045    11.00000    0.05765    0.05880 =
         0.03896    0.00741   -0.02595   -0.03132
O003  6    0.668364    0.521766    0.500368    11.00000    0.04013    0.07626 =
         0.04294    0.00365   -0.02326   -0.03479
N004  5    0.385167    0.848247    0.649041    11.00000    0.03450    0.05706 =
         0.02731    0.01600   -0.01749   -0.02991
N005  5    0.706133    0.654950    0.308327    11.00000    0.03538    0.04864 =
         0.04910    0.00732   -0.02764   -0.02591
N006  5    0.524290    0.808309    0.582011    11.00000    0.03538    0.04864 =
         0.04910    0.00732   -0.02764   -0.02591
N007  5    0.633932    0.665444    0.235087    11.00000    0.03913    0.05413 =
         0.04291    0.00388   -0.02272   -0.02344
N008  5    0.408078    0.749282    0.442286    11.00000    0.03538    0.04864 =
         0.04910    0.00732   -0.02764   -0.02591
C009  1    0.129075    0.875803    0.710342    11.00000    0.03193    0.05153 =
         0.02749    0.00388   -0.01755   -0.01836
C00A  1    0.274732    0.808002    0.520951    11.00000    0.02896    0.05681 =
         0.02605    0.00033   -0.01602   -0.02508
C00B  1    0.270158    0.841400    0.623017    11.00000    0.02736    0.03430 =
         0.05014    0.01185   -0.02588   -0.01355
C00C  1   -0.127208    0.927560    0.891354    11.00000    0.03193    0.05153 =
         0.02749    0.00388   -0.01755   -0.01836
C00D  1    0.484835    0.699861    0.256067    11.00000    0.02799    0.05426 =
         0.01803    0.00765   -0.00660   -0.03158
C00E  1    0.369790    0.748151    0.353386    11.00000    0.02896    0.05681 =
         0.02605    0.00033   -0.01602   -0.02508
C00F  1    0.307339    0.634458    0.065036    11.00000    0.03764    0.06555 =
         0.04413    0.00592   -0.02683   -0.02786
AFIX  43
H00F  2    0.239022    0.599408    0.063206    11.00000   -1.20000
AFIX   0
C00G  1    0.085637    0.966856    0.792674    11.00000    0.03176    0.05069 =
         0.03761   -0.00021   -0.02236   -0.01955
AFIX  43
H00G  2    0.146580    1.010531    0.790314    11.00000   -1.20000
AFIX   0
C00H  1   -0.081082    0.834358    0.810157    11.00000    0.03106    0.08236 =
         0.02108    0.01965   -0.01496   -0.03649
AFIX  43
H00H  2   -0.137506    0.786250    0.814612    11.00000   -1.20000
AFIX   0
C00I  1    0.442482    0.691369    0.161240    11.00000    0.03193    0.05153 =
         0.02749    0.00388   -0.01755   -0.01836
C00J  1    0.207675    0.804565    0.378245    11.00000    0.03740    0.06608 =
         0.04940    0.01290   -0.02756   -0.03308
H00J  2    0.162262    0.801154    0.324355    11.00000   -1.20000
C00K  1    0.039231    0.808899    0.725728    11.00000    0.03740    0.06608 =
         0.04940    0.01290   -0.02756   -0.03308
AFIX  43
H00K  2    0.065323    0.742482    0.673637    11.00000   -1.20000
AFIX   0
C00L  1    0.477675    0.716537   -0.019776    11.00000    0.06566    0.05034 =
         0.02813    0.01040   -0.02114   -0.02516
AFIX  43
H00L  2    0.526370    0.742041   -0.080348    11.00000   -1.20000
AFIX   0
C00M  1    0.146090    0.838289    0.484117    11.00000    0.03740    0.06608 =
         0.04940    0.01290   -0.02756   -0.03308
H00M  2    0.057102    0.876920    0.514147    11.00000   -1.20000
C00N  1    0.746527    0.727520    0.644610    11.00000    0.03740    0.06608 =
         0.04940    0.01290   -0.02756   -0.03308
AFIX 137
H00A  2    0.698726    0.690714    0.700429    11.00000   -1.50000
H00B  2    0.822068    0.746023    0.663646    11.00000   -1.50000
H00C  2    0.797882    0.666610    0.581157    11.00000   -1.50000
AFIX   0
C00O  1    0.338971    0.644654    0.158280    11.00000    0.03740    0.06608 =
         0.04940    0.01290   -0.02756   -0.03308
AFIX  43
H00O  2    0.289276    0.619497    0.218647    11.00000   -1.20000
AFIX   0
C00P  1   -0.037881    0.995928    0.875077    11.00000    0.04809    0.03758 =
         0.03586   -0.00395   -0.02363   -0.01477
AFIX  43
H00P  2   -0.067328    1.065627    0.925137    11.00000   -1.20000
AFIX   0
C00Q  1    0.371254    0.672938   -0.020367    11.00000    0.03193    0.05153 =
         0.02749    0.00388   -0.01755   -0.01836
C00R  1    0.626375    0.847850    0.627287    11.00000    0.03507    0.05340 =
         0.05000   -0.00225   -0.02310   -0.02377
C00S  1    0.512394    0.722594    0.069868    11.00000    0.06824    0.04793 =
         0.05148    0.01152   -0.04076   -0.02962
AFIX  43
H00S  2    0.588648    0.749770    0.068539    11.00000   -1.20000
AFIX   0
C00T  1    0.875867    0.748112    0.225266    11.00000    0.04799    0.09072 =
         0.03821    0.01799   -0.01206   -0.04259
AFIX 137
H00D  2    0.829235    0.776238    0.170428    11.00000   -1.50000
H00E  2    0.983129    0.733777    0.200515    11.00000   -1.50000
H00I  2    0.819406    0.813984    0.285645    11.00000   -1.50000
AFIX   0
C00U  1    0.939100    0.521414    0.165550    11.00000    0.04040    0.07225 =
         0.07362   -0.00687    0.00039   -0.02930
AFIX 137
H00N  2    0.928672    0.445584    0.189707    11.00000   -1.50000
H00Q  2    1.048129    0.499761    0.134385    11.00000   -1.50000
H00R  2    0.886088    0.551302    0.114030    11.00000   -1.50000
AFIX   0
C00V  1    0.692000    0.913021    0.542443    11.00000    0.03740    0.06608 =
         0.04940    0.01290   -0.02756   -0.03308
AFIX 137
H00T  2    0.754735    0.851707    0.479521    11.00000   -1.50000
H00U  2    0.755709    0.943762    0.565189    11.00000   -1.50000
H00V  2    0.607611    0.985360    0.528246    11.00000   -1.50000
AFIX   0
C00W  1    0.533071    0.943071    0.724429    11.00000    0.03740    0.06608 =
         0.04940    0.01290   -0.02756   -0.03308
AFIX 137
H00W  2    0.447755    1.015553    0.711258    11.00000   -1.50000
H00X  2    0.598652    0.973490    0.744985    11.00000   -1.50000
H00Y  2    0.492389    0.901828    0.779944    11.00000   -1.50000
AFIX   0
C00X  1    0.329799    0.665234   -0.119530    11.00000    0.07189    0.06468 =
         0.04068    0.01061   -0.04503   -0.01810
AFIX 137
H00Z  2    0.324468    0.584474   -0.129104    11.00000   -1.50000
H     2    0.408584    0.669572   -0.179027    11.00000   -1.50000
HA    2    0.230019    0.736764   -0.113433    11.00000   -1.50000
AFIX   0
C00Y  1    0.869410    0.624744    0.255017    11.00000    0.03507    0.05340 =
         0.05000   -0.00225   -0.02310   -0.02377
C00Z  1   -0.257593    0.948393    0.985865    11.00000    0.05619    0.09288 =
         0.06029    0.00856   -0.03251   -0.04682
AFIX 137
H00   2   -0.354206    0.987671    0.969680    11.00000   -1.50000
HB    2   -0.260305    1.004976    1.039787    11.00000   -1.50000
HC    2   -0.244059    0.866240    1.010313    11.00000   -1.50000
AFIX   0
C010  1    0.950080    0.578856    0.336167    11.00000    0.03927    0.07636 =
         0.08252    0.03083   -0.04071   -0.03359
AFIX 137
H01A  2    0.898615    0.644229    0.396784    11.00000   -1.50000
H01B  2    1.057464    0.563346    0.307402    11.00000   -1.50000
H01C  2    0.946010    0.499499    0.356471    11.00000   -1.50000
AFIX   0
HKLF 4


REM  0998_sw_jsa1_a.res in P-1
REM wR2 = 0.405839, GooF = S = 1.11480, Restrained GooF = 1.08446 for all data
REM R1 = 0.143462 for 1757 Fo > 4sig(Fo) and 0.288008 for all 4025 data
REM 261 parameters refined using 216 restraints

END

WGHT      0.2000      0.0000

REM Highest difference peak  1.758,  deepest hole -0.990,  1-sigma level  0.179
Q1    1   0.5495  0.8034  0.4617  11.00000  0.05    1.76
Q2    1   0.6730  0.5766  0.4515  11.00000  0.05    1.64
Q3    1   0.6405  0.3329  0.3598  11.00000  0.05    1.26
Q4    1   0.5182  0.5597  0.3624  11.00000  0.05    1.07
Q5    1   0.5487  0.6858  0.5187  11.00000  0.05    0.71
Q6    1   0.4628  0.4828  0.4235  11.00000  0.05    0.70
Q7    1   0.6423  0.4903  0.4840  11.00000  0.05    0.69
Q8    1   0.5766  0.8165  0.5162  11.00000  0.05    0.65
Q9    1   0.5816  0.8241  0.7231  11.00000  0.05    0.64
;
_shelx_res_checksum              83903
_shelx_hkl_file                  
;
  -1   0   0 6143.58  339.87
  -1   0   0 6380.66  341.17
   1   0   0 5553.74  340.57
  -2   0   0  236.88   32.10
  -2   0   0  287.47   30.80
  -2   0   0  282.37   33.50
   2   0   0  278.37   35.90
   2   0   0  242.68   31.60
   2   0   0  253.87   32.40
  -3   0   0 1047.70   69.09
  -3   0   0  971.60   70.79
  -3   0   0  998.80   74.79
   3   0   0 1092.89   76.39
   3   0   0 1001.10   68.99
   3   0   0  839.72   76.99
  -4   0   0 1450.85  102.49
  -4   0   0 1613.44  102.69
  -4   0   0 1648.44  109.09
   4   0   0 1542.55  106.79
   4   0   0 1611.04  116.99
   4   0   0 1568.34  102.59
  -5   0   0  -22.10   34.10
  -5   0   0   53.19   41.20
  -5   0   0   10.10   57.69
   5   0   0   26.80   39.80
   5   0   0   -7.10   47.60
   5   0   0   27.80   31.90
  -6   0   0  144.69   41.50
  -6   0   0  118.79   43.00
  -6   0   0  195.68   60.69
   6   0   0  142.39   51.99
   6   0   0  174.68   65.29
  -7   0   0  120.29   54.89
  -7   0   0   29.90   67.99
  -7   0   0   12.30   47.50
   7   0   0   20.00   55.19
   7   0   0    5.20   51.79
  -8   0   0   36.70   78.79
  -8   0   0  293.27  103.89
  -8   0   0  263.27   66.89
   8   0   0  221.08   75.09
  -9   0   0  226.28  124.79
  -9   0   0  103.49   74.59
   9   0   0  121.79   95.09
   9   0   0   27.20   87.79
   9  -1   0   -5.20  115.39
   9  -1   0 -158.68  100.29
  -9   1   0   60.99  139.99
  -9   1   0   28.20   81.09
   8  -1   0   21.20   76.69
   8  -1   0  -89.69   77.79
  -8   1   0  106.29   65.69
  -8   1   0   17.20   97.59
  -8   1   0   87.99  105.59
   7  -1   0   23.10   60.29
   7  -1   0  129.59   62.69
   7  -1   0  129.69   82.69
  -7   1   0    0.80   55.59
  -7   1   0  171.28   74.09
  -7   1   0  125.19   78.39
   6  -1   0   70.79   66.29
   6  -1   0   46.10   48.20
   6  -1   0   29.30   45.00
  -6   1   0  -63.49   39.00
  -6   1   0   46.50   61.69
  -6   1   0  152.48   53.89
   5  -1   0  228.38   39.10
   5  -1   0  153.58   47.10
   5  -1   0  337.27   60.39
  -5   1   0  230.88   44.30
  -5   1   0  186.78   39.40
   4  -1   0  227.58   51.39
   4  -1   0  276.17   34.10
   4  -1   0  209.48   43.30
  -4   1   0  231.28   39.50
  -4   1   0  306.67   43.40
  -4   1   0  201.58   36.30
   3  -1   0  151.78   41.80
   3  -1   0  144.99   25.30
   3  -1   0   71.89   36.40
  -3   1   0  129.99   28.70
  -3   1   0  120.39   32.40
  -3   1   0  197.18   32.60
   2  -1   0   40.10   18.70
   2  -1   0   -4.30   27.00
   2  -1   0  -65.99   26.60
  -2   1   0   -4.70   24.10
  -2   1   0  -34.40   25.90
  -2   1   0  -29.10   21.20
   1  -1   0 1045.20   73.99
  -1   1   0 1072.39   73.09
  -1   1   0  918.61   67.69
  -1   1   0 1183.88   65.89
  -1  -1   0 1745.03  109.99
  -1  -1   0 1989.50  111.99
   1   1   0 1936.51  108.29
  -2  -1   0  162.58   30.70
  -2  -1   0  230.28   28.60
  -2  -1   0  222.18   26.80
   2   1   0  220.28   27.40
   2   1   0  232.08   28.10
   2   1   0  178.38   29.10
  -3  -1   0 2134.39  124.49
  -3  -1   0 2071.39  125.69
  -3  -1   0 2192.58  126.99
  -3  -1   0 1927.61  123.29
   3   1   0 1934.11  126.69
   3   1   0 2032.70  122.39
   3   1   0 2076.29  124.69
  -4  -1   0  330.47   44.10
  -4  -1   0  364.56   48.80
  -4  -1   0  396.26   47.20
   4   1   0  389.26   47.10
   4   1   0  390.76   49.70
  -5  -1   0   32.50   35.80
  -5  -1   0   39.80   37.50
  -5  -1   0  115.39   33.90
   5   1   0   66.29   34.20
   5   1   0  110.79   38.70
  -6  -1   0   16.10   46.60
  -6  -1   0  -41.30   36.80
  -6  -1   0  -36.00   36.60
   6   1   0  -13.60   44.90
   6   1   0   42.60   43.00
  -7  -1   0  143.39   47.80
  -7  -1   0  199.18   47.70
  -7  -1   0  237.68   66.99
   7   1   0  226.68   58.49
   7   1   0  117.49   49.20
  -8  -1   0   14.30   75.89
  -8  -1   0   19.60   63.19
  -8  -1   0 -122.09   53.69
   8   1   0  -50.79   60.99
   8   1   0  -26.60   59.99
  -9  -1   0   -4.50   90.79
  -9  -1   0   34.40  115.49
  -9  -1   0 -120.39   69.99
   9   1   0    4.90   77.99
   9   1   0   70.99   78.19
 -10  -1   0   -3.20  152.98
 -10  -1   0   41.80   92.19
  10   1   0  -16.10  100.19
   8  -2   0   48.30   91.59
   8  -2   0  290.87  106.69
  -8   2   0  195.88  130.69
  -8   2   0  502.65  120.59
  -8   2   0  265.77   82.59
   7  -2   0  107.39   73.69
   7  -2   0  145.99   97.59
   7  -2   0   29.90   72.09
  -7   2   0   72.09   85.69
  -7   2   0   83.79   96.89
  -7   2   0  -36.40   56.39
   6  -2   0    9.40   53.59
   6  -2   0  106.99   55.69
   6  -2   0   97.39   65.99
  -6   2   0   79.69   47.60
  -6   2   0  127.89   62.69
  -6   2   0  116.39   69.49
   5  -2   0    7.10   37.90
   5  -2   0  -31.30   47.50
   5  -2   0  -72.59   49.70
  -5   2   0   -3.90   46.70
  -5   2   0   13.80   52.99
  -5   2   0  -64.29   35.50
   4  -2   0    0.80   27.20
   4  -2   0   13.20   42.30
   4  -2   0   -8.70   38.40
  -4   2   0   74.59   38.00
  -4   2   0   24.80   32.30
  -4   2   0  -30.50   29.20
   3  -2   0  -21.60   36.70
   3  -2   0  -40.20   35.10
   3  -2   0    0.60   20.80
  -3   2   0  -61.29   26.90
  -3   2   0   13.50   28.00
  -3   2   0  -25.80   30.60
   2  -2   0  184.78   41.30
   2  -2   0  192.28   27.20
  -2   2   0  191.08   36.60
  -2   2   0  154.88   30.60
   1  -2   0  962.50   61.89
   1  -2   0  758.52   73.99
  -1   2   0  956.70   62.19
   0  -2   0 2435.66  138.69
   0  -2   0 2601.34  139.69
   0   2   0 2372.26  138.39
   0   2   0 2527.25  139.49
   0   2   0 2045.00  145.09
  -1  -2   0 3403.16  205.58
  -1  -2   0 3625.44  202.88
   1   2   0 3312.67  204.68
   1   2   0 3839.72  203.48
  -2  -2   0  916.91   57.99
  -2  -2   0  835.72   55.29
   2   2   0  841.62   55.39
   2   2   0  856.21   58.19
   2   2   0  732.83   62.79
  -3  -2   0  237.78   43.20
  -3  -2   0  322.87   35.50
  -3  -2   0  280.47   35.00
   3   2   0  301.37   36.40
   3   2   0  263.17   36.30
  -4  -2   0  237.48   30.50
  -4  -2   0  240.88   35.40
  -4  -2   0  237.28   44.50
   4   2   0  243.48   39.80
   4   2   0  235.18   39.10
   4   2   0  175.38   28.00
  -5  -2   0  382.26   51.49
  -5  -2   0  407.66   52.39
  -5  -2   0  453.65   60.69
   5   2   0  400.16   52.09
   5   2   0  450.35   57.19
  -6  -2   0  244.38   49.80
  -6  -2   0  154.58   43.20
  -6  -2   0  159.78   38.90
   6   2   0  144.29   31.80
   6   2   0  207.38   44.50
   6   2   0  107.29   41.10
  -7  -2   0  171.78   60.09
  -7  -2   0   70.79   47.00
  -7  -2   0   89.79   47.60
   7   2   0   76.79   54.69
   7   2   0  133.39   47.50
  -8  -2   0   -5.70   61.19
  -8  -2   0  150.08   56.39
   8   2   0   51.89   60.89
   8   2   0  109.89   65.59
   9   2   0  175.98   80.89
   9   2   0   63.99   72.29
 -10  -2   0  186.88   90.09
 -10  -2   0   56.59  139.49
  10   2   0  -49.20   90.49
  10   2   0   67.09  100.59
   8  -3   0 -130.59  104.09
   8  -3   0  -98.49  116.89
  -8   3   0 -145.39   79.99
   7  -3   0 -149.79   82.79
   7  -3   0  -22.40   83.39
   7  -3   0  159.28   91.29
  -7   3   0  -39.20   62.89
  -7   3   0   -4.30   87.79
  -7   3   0  148.69  110.49
   6  -3   0 -143.19   62.09
   6  -3   0 -108.29   72.09
   6  -3   0   -9.60   65.69
  -6   3   0   39.00   64.99
  -6   3   0    0.60   84.69
  -6   3   0  -21.10   52.79
   5  -3   0   80.79   60.09
   5  -3   0  -91.09   45.50
   5  -3   0   13.50   52.69
  -5   3   0  109.39   66.49
  -5   3   0   95.99   45.60
  -5   3   0   11.10   44.80
   4  -3   0   51.39   46.00
   4  -3   0  -51.69   32.50
   4  -3   0  -14.70   42.20
  -4   3   0  -26.40   48.20
  -4   3   0  -19.10   33.90
  -4   3   0  -21.30   34.80
   3  -3   0   21.40   35.60
   3  -3   0   36.10   26.50
   3  -3   0   28.40   41.30
  -3   3   0   60.49   27.50
  -3   3   0   54.49   41.60
  -3   3   0  -46.70   29.20
   2  -3   0  100.89   40.40
   2  -3   0  134.69   24.20
  -2   3   0  143.09   31.90
  -2   3   0   75.79   27.90
  -2   3   0  115.49   36.90
   1  -3   0  733.63   55.59
   1  -3   0  689.63   72.29
  -1   3   0  799.62   70.59
  -1   3   0  816.32   59.49
   0  -3   0  431.96   37.10
   0  -3   0  395.86   40.10
   0  -3   0  341.77   46.00
   0   3   0  447.86   37.20
   0   3   0  392.36   46.00
   0   3   0  447.56   39.20
  -1  -3   0 1335.97   83.09
   1   3   0 1356.26   84.19
   1   3   0 1305.17   82.29
  -2  -3   0   20.60   18.40
   2   3   0   12.00   20.00
  -3  -3   0  872.01   59.59
  -3  -3   0  874.11   62.59
  -3  -3   0  824.92   65.79
   3   3   0  884.01   71.89
   3   3   0  901.41   60.39
  -4  -3   0  448.36   60.29
  -4  -3   0  398.06   46.30
  -4  -3   0  426.66   49.50
   4   3   0  594.04   62.29
   4   3   0  484.05   50.19
   4   3   0  425.56   52.79
  -5  -3   0  -17.90   36.90
  -5  -3   0  -57.59   31.60
  -5  -3   0   -4.50   28.40
   5   3   0  -33.90   39.50
   5   3   0  -53.99   34.90
  -6  -3   0  105.19   38.80
  -6  -3   0  108.49   45.00
  -6  -3   0  105.49   37.70
   6   3   0  109.49   45.20
   6   3   0   64.19   33.40
   6   3   0  130.29   41.50
  -7  -3   0  334.57   55.89
  -7  -3   0  339.17   48.90
  -7  -3   0  325.77   63.29
   7   3   0  282.17   56.49
   7   3   0  344.17   60.59
  -8  -3   0  320.87   69.29
  -8  -3   0  326.27   57.69
   8   3   0  225.98   67.59
   8   3   0  380.16   69.79
   8   3   0  242.28   51.09
  -9  -3   0  135.89   96.89
  -9  -3   0   76.19   73.89
   9   3   0  -35.90   72.09
   9   3   0   76.79   78.69
 -10  -3   0  102.59   91.09
  10   3   0 -130.19   90.19
  10   3   0  136.59   97.29
   7  -4   0    5.40   94.69
  -7   4   0   78.89  147.39
   6  -4   0  -24.70   73.79
   6  -4   0  -67.29   80.79
   6  -4   0  -37.90   74.49
  -6   4   0  -38.50  104.79
  -6   4   0   19.60   83.19
  -6   4   0   18.80   57.59
   5  -4   0  -46.30   55.79
   5  -4   0  -40.00   54.99
   5  -4   0  -50.39   56.19
  -5   4   0  -20.70   77.59
  -5   4   0   68.29   60.59
  -5   4   0  -38.80   47.10
   4  -4   0   35.70   53.79
   4  -4   0  -31.00   47.30
   4  -4   0    0.10   38.60
  -4   4   0   16.50   42.80
  -4   4   0  -83.99   39.10
  -4   4   0   60.39   75.09
   3  -4   0  -16.90   26.60
   3  -4   0   13.10   45.20
   3  -4   0  -19.40   37.90
  -3   4   0   -2.60   34.60
  -3   4   0   -3.50   33.90
   2  -4   0    4.90   20.20
   2  -4   0  -28.30   38.20
  -2   4   0   20.20   29.10
  -2   4   0    9.60   32.50
   1  -4   0  564.14   52.79
   1  -4   0  601.44   67.79
  -1   4   0  710.33   63.59
  -1   4   0  596.64   55.99
   0  -4   0   64.09   19.80
   0  -4   0   21.90   35.00
   0  -4   0   42.00   23.20
   0   4   0   34.20   28.50
   0   4   0   64.89   21.00
   0   4   0   79.89   25.00
  -1  -4   0 1777.52   98.19
  -1  -4   0 1349.07  109.69
   1   4   0 1465.45  107.69
   1   4   0 1395.36  101.39
   1   4   0 1738.03   98.09
  -2  -4   0 2629.24  171.88
  -2  -4   0 2918.31  165.08
   2   4   0 3016.60  166.98
   2   4   0 2491.15  170.78
  -3  -4   0  167.58   29.40
   3   4   0  174.78   33.40
   3   4   0  216.38   31.70
  -4  -4   0  768.52   59.09
  -4  -4   0  718.23   60.09
   4   4   0  782.32   78.89
   4   4   0  712.13   64.29
   4   4   0  721.03   60.19
  -5  -4   0  171.18   38.00
  -5  -4   0  163.48   30.90
  -5  -4   0  194.38   39.30
   5   4   0  172.78   33.00
   5   4   0  141.49   39.20
   5   4   0  150.48   52.69
  -6  -4   0  485.15   60.29
  -6  -4   0  378.36   57.99
  -6  -4   0  481.55   63.79
   6   4   0  424.66   61.49
   6   4   0  399.26   69.09
   6   4   0  453.95   59.49
  -7  -4   0  375.26   62.29
  -7  -4   0  432.76   62.99
  -7  -4   0  500.65   61.09
   7   4   0  456.35   62.99
   7   4   0  364.86   66.19
   7   4   0  316.57   50.69
  -8  -4   0  674.33   88.99
  -8  -4   0  633.24   83.79
  -8  -4   0  768.32   83.69
   8   4   0  688.43   82.09
   8   4   0  530.95   78.99
   8   4   0  785.12   87.49
  -9  -4   0  154.58   81.59
  -9  -4   0  -23.30   69.69
   9   4   0   39.70   54.49
   9   4   0  -62.09   72.09
   9   4   0 -136.29   68.49
 -10  -4   0   83.19   87.79
  10   4   0   69.59   95.49
  10   4   0 -152.98   88.59
   7  -5   0  -93.99  118.09
   7  -5   0    5.60  105.19
  -7   5   0  137.69   86.99
  -7   5   0    2.20  177.68
   6  -5   0  -50.49   89.19
   6  -5   0 -188.28   92.09
   6  -5   0  -42.50   87.39
  -6   5   0   16.40   68.19
  -6   5   0  118.99  132.49
   5  -5   0  -49.70   70.49
   5  -5   0 -100.49   63.59
   5  -5   0   21.30   69.59
  -5   5   0    6.90   67.29
  -5   5   0   54.49   93.49
  -5   5   0    9.60   50.79
   4  -5   0  456.35   57.89
   4  -5   0  357.66   71.39
  -4   5   0  376.06   81.69
  -4   5   0  281.27   53.39
   3  -5   0  413.46   70.29
   3  -5   0  420.66   47.00
  -3   5   0  303.97   69.09
  -3   5   0  533.55   61.19
  -3   5   0  304.87   50.59
   2  -5   0   56.19   46.60
   2  -5   0   82.29   28.10
  -2   5   0  104.59   33.00
  -2   5   0   76.19   39.50
   1  -5   0  943.51   69.09
   1  -5   0  951.30   87.89
  -1   5   0 1028.90   84.09
  -1   5   0  822.72   72.89
   0  -5   0  396.76   44.30
   0  -5   0  427.36   46.20
   0  -5   0  437.76   53.99
   0   5   0  428.86   46.80
   0   5   0  375.06   51.79
  -1  -5   0  495.05   69.79
  -1  -5   0  595.04   52.39
   1   5   0  681.63   54.89
   1   5   0  562.44   52.29
   1   5   0  547.55   62.39
  -2  -5   0  574.64   50.99
  -2  -5   0  563.14   65.69
   2   5   0  631.74   61.29
   2   5   0  472.75   50.79
   2   5   0  576.44   55.09
  -3  -5   0  140.49   27.30
   3   5   0  172.88   31.10
  -4  -5   0   27.40   23.80
   4   5   0   37.90   28.90
   4   5   0   28.50   31.30
  -5  -5   0   35.30   41.10
  -5  -5   0   60.99   25.40
   5   5   0   -9.90   49.50
   5   5   0   33.90   31.80
   5   5   0  -53.39   36.10
  -6  -5   0  249.18   43.70
  -6  -5   0  406.06   91.69
  -6  -5   0  243.78   41.40
   6   5   0  317.07   67.29
   6   5   0  299.27   47.10
   6   5   0  227.98   40.70
  -7  -5   0   45.40   44.70
  -7  -5   0   66.89   57.39
  -7  -5   0   96.39   48.60
   7   5   0  101.19   52.09
   7   5   0   66.89   63.59
   7   5   0  134.29   39.90
  -8  -5   0   95.29   63.19
  -8  -5   0   13.30   69.29
  -8  -5   0  -41.20   49.40
   8   5   0  106.29   47.70
   8   5   0  -21.50   60.89
   8   5   0   23.30   71.89
  -9  -5   0   43.60   79.19
  -9  -5   0   42.90   59.79
  -9  -5   0  163.58   96.49
   9   5   0   93.39   57.09
   9   5   0   -2.40   76.99
   9   5   0   61.59   78.29
  10   5   0  -27.10   90.29
  10   5   0   51.89   69.79
   6  -6   0   28.20   95.99
   6  -6   0 -118.99  108.09
  -6   6   0  166.08   79.19
  -6   6   0  228.88  157.78
   5  -6   0   -1.90   87.59
   5  -6   0   22.90   77.19
   5  -6   0  -43.90   81.79
  -5   6   0 -168.38  113.49
  -5   6   0  -25.30   61.49
   4  -6   0  291.07   62.99
   4  -6   0  162.28   69.29
  -4   6   0   56.59   63.49
   3  -6   0  156.08   59.59
   3  -6   0  142.89   44.70
  -3   6   0  204.48   58.79
  -3   6   0  115.39   46.70
   2  -6   0   27.20   47.10
   2  -6   0  -35.60   32.00
  -2   6   0  -23.30   33.40
  -2   6   0  -35.90   45.10
   1  -6   0   80.79   55.39
   1  -6   0  225.58   36.10
  -1   6   0   66.89   35.60
  -1   6   0  149.88   40.00
   0  -6   0  617.04   63.79
   0  -6   0  649.04   64.39
   0  -6   0  625.64   76.59
   0   6   0  525.05   57.69
   0   6   0  647.64   87.19
  -1  -6   0   32.40   28.50
  -1  -6   0   -9.00   39.70
   1   6   0    2.00   28.50
   1   6   0  -17.00   36.70
   1   6   0   18.20   24.50
  -2  -6   0  156.38   30.20
  -2  -6   0  112.19   47.30
   2   6   0  115.49   30.00
   2   6   0  137.69   32.60
   2   6   0  116.19   42.80
  -3  -6   0  195.08   31.00
  -3  -6   0  183.38   46.00
   3   6   0  167.28   33.50
   3   6   0  203.48   45.00
  -4  -6   0   31.10   33.00
   4   6   0   33.40   33.70
   4   6   0   66.39   30.10
  -5  -6   0   22.70   24.10
   5   6   0  -40.70   45.30
   5   6   0   13.60   30.40
  -6  -6   0  520.95   64.99
  -6  -6   0  527.35   68.59
   6   6   0  553.04   80.49
   6   6   0  567.24   70.89
  -7  -6   0  205.28   50.49
  -7  -6   0  202.68   63.79
   7   6   0  135.19   76.59
   7   6   0   60.29   54.19
   7   6   0  112.99   43.10
  -8  -6   0  -20.20   65.19
  -8  -6   0   85.39   77.49
  -8  -6   0  -38.70   47.20
   8   6   0 -101.49   62.59
   8   6   0  -21.70   79.09
   8   6   0   39.10   50.69
  -9  -6   0  324.37  106.29
  -9  -6   0  145.89   59.29
  -9  -6   0  222.68   80.79
   9   6   0   54.89   77.79
   9   6   0   77.09   83.99
   9   6   0  180.68   61.39
 -10  -6   0  235.48  104.19
  10   6   0  -26.40   90.59
  10   6   0  -42.80   96.69
  10   6   0  -38.70   72.69
   5  -7   0  -56.69   87.69
  -5   7   0   84.29   70.29
   4  -7   0   44.60  111.29
   4  -7   0  -68.79   67.49
  -4   7   0 -112.19   56.19
   3  -7   0   71.99   53.29
   3  -7   0  -71.39   65.19
  -3   7   0  -13.20   47.70
   2  -7   0  -19.90   55.99
   2  -7   0  -29.60   42.30
  -2   7   0  -89.89   35.10
  -2   7   0    6.80   54.89
   1  -7   0  -20.10   48.20
   1  -7   0   70.09   37.10
  -1   7   0   37.20   43.50
  -1   7   0  -14.20   32.90
   0  -7   0  217.48   55.69
   0  -7   0  101.79   42.10
   0   7   0  178.38   37.60
   0   7   0  108.19   37.60
   0   7   0  159.08   45.80
  -1  -7   0  189.48   41.10
  -1  -7   0  197.78   53.59
   1   7   0  110.89   36.70
   1   7   0  210.38   52.79
   1   7   0  159.18   35.30
  -2  -7   0 1064.39   89.69
  -2  -7   0 1155.68  102.29
   2   7   0 1046.20   86.99
   2   7   0  990.20   81.39
   2   7   0 1157.28  103.99
  -3  -7   0   93.19   33.80
  -3  -7   0  214.68   48.70
   3   7   0  127.99   33.90
   3   7   0   74.79   35.80
  -4  -7   0  159.08   34.40
   4   7   0  129.79   36.50
  -5  -7   0  702.53   71.49
   5   7   0  602.44   79.69
   5   7   0  736.53   76.39
  -6  -7   0  763.02   77.89
   6   7   0  819.32   85.29
   6   7   0  819.82  106.09
  -7  -7   0   59.69   45.00
  -7  -7   0  -79.49   67.29
   7   7   0   46.80   42.50
   7   7   0  136.69   80.19
   7   7   0  -63.09   49.30
  -8  -7   0   70.69   63.79
  -8  -7   0  187.48   89.79
   8   7   0  132.89   93.49
   8   7   0   89.89   62.79
   8   7   0  152.68   53.69
  -9  -7   0  162.68   89.79
  -9  -7   0  424.46  120.19
   9   7   0  226.18   67.09
   9   7   0  116.79   78.19
   9   7   0  261.87   99.59
 -10  -7   0  182.38  112.49
  10   7   0   67.59  112.09
  10   7   0  127.69   93.59
  10   7   0  -63.39   76.99
   4  -8   0   25.30   84.89
   3  -8   0  -91.19   73.89
  -3   8   0   -7.40   54.49
   2  -8   0   45.40   74.59
  -2   8   0  164.18   65.79
  -2   8   0  -63.39   42.70
   1  -8   0  210.18   61.89
   1  -8   0  277.57   53.09
  -1   8   0  337.17   64.19
  -1   8   0  146.09   47.40
   0  -8   0  339.67   70.89
   0  -8   0  336.87   64.39
   0   8   0  374.76   51.69
   0   8   0  276.37   50.39
   0   8   0  413.66   74.29
  -1  -8   0  317.57   76.29
  -1  -8   0  414.96   69.29
   1   8   0  275.87   52.89
   1   8   0  338.57   46.60
  -2  -8   0   17.80   50.99
  -2  -8   0  -40.90   43.00
   2   8   0    1.90   60.09
   2   8   0  -80.19   39.30
   2   8   0   74.89   36.90
  -3  -8   0  -19.60   36.20
  -3  -8   0  101.49   50.79
   3   8   0  -24.90   32.00
   3   8   0  -59.69  107.59
   3   8   0    8.70   34.90
  -4  -8   0   78.59   34.40
   4   8   0  174.58   62.39
   4   8   0   77.99   39.40
   4   8   0   53.09   37.30
  -5  -8   0  368.46   46.40
   5   8   0  310.97   48.30
   5   8   0  247.48   52.89
  -6  -8   0   22.10   34.40
   6   8   0  -19.40   61.79
   6   8   0   46.40   37.40
  -7  -8   0  181.38   78.99
  -7  -8   0   34.50   45.10
   7   8   0   60.19   82.89
   7   8   0  112.69   49.00
  -8  -8   0   68.89   67.99
  -8  -8   0  165.78   97.49
   8   8   0   34.70   53.99
   8   8   0  -17.10   61.89
   8   8   0  -95.49   92.69
  -9  -8   0  317.77  125.89
  -9  -8   0  288.17   98.09
   9   8   0  313.17  111.99
 -10  -8   0   89.39  117.29
  10   8   0  -19.10   94.49
  10   8   0  133.19  126.79
  10   8   0  -74.29   73.19
   3  -9   0  -27.70   80.39
  -3   9   0   21.50   61.99
   2  -9   0   57.39   83.79
  -2   9   0  149.59   84.19
  -2   9   0   72.09   50.99
   1  -9   0   76.59   77.69
  -1   9   0   52.99   49.80
  -1   9   0   35.40   82.79
   0  -9   0 -138.09   62.49
   0  -9   0   76.69   68.29
   0   9   0   19.80   45.50
   0   9   0  -30.20   83.09
   0   9   0  -31.70   49.10
  -1  -9   0   71.79   72.29
  -1  -9   0  -12.90   64.09
   1   9   0   69.79   49.80
   1   9   0  -27.70   39.60
   1   9   0 -113.69   78.19
  -2  -9   0  157.38   60.69
  -2  -9   0   20.50   57.19
   2   9   0  171.18   40.00
   2   9   0   70.59   83.09
   2   9   0  116.29   54.89
  -3  -9   0  669.73   94.29
  -3  -9   0  588.34   85.49
   3   9   0  416.86   62.39
   3   9   0  504.85   68.99
  -4  -9   0  193.28   48.50
   4   9   0  144.29   48.80
   4   9   0  151.38   45.30
  -5  -9   0  106.89   56.49
  -5  -9   0   13.00   39.70
   5   9   0   -4.80   42.00
   5   9   0   33.80   53.09
   5   9   0   27.80   43.40
   6   9   0   -2.20   60.19
   6   9   0  -51.99   44.20
  -7  -9   0   -6.50   48.20
   7   9   0   31.20   48.30
   7   9   0   63.49   76.59
  -8  -9   0   95.29   66.59
   8   9   0   29.10   99.89
   8   9   0   10.40   56.89
  -9  -9   0   -8.20   99.79
  -9  -9   0  -73.49  130.49
   9   9   0   42.70   73.59
   9   9   0  -15.40  121.59
   9   9   0   26.20   69.69
 -10  -9   0   -3.30  163.08
  10   9   0  106.29   91.99
  10   9   0  135.99  141.39
  10   9   0 -198.18   77.09
   2 -10   0  -22.10   93.79
  -2  10   0   80.19   58.59
   1 -10   0   20.80   86.09
  -1  10   0  -10.50   51.39
  -1  10   0  105.89  135.79
   0 -10   0   22.80   77.99
   0 -10   0  -30.60   90.79
   0  10   0  -33.00   51.29
   0  10   0  -85.69  123.39
  -1 -10   0   29.70   81.49
  -1 -10   0   17.20   77.59
   1  10   0  -77.89   57.99
   1  10   0  -70.79  107.99
   1  10   0   75.19   50.69
  -2 -10   0  288.77   78.89
  -2 -10   0  190.08   78.99
   2  10   0  152.28   53.09
   2  10   0   85.39  110.19
   2  10   0  134.49   66.59
  -3 -10   0   29.10   65.19
  -3 -10   0  -80.49   63.49
   3  10   0   -4.40   40.50
   3  10   0  -37.50   94.29
   3  10   0  -60.69   54.39
  -4 -10   0  151.58   65.69
  -4 -10   0  102.69   75.69
   4  10   0  129.19   49.00
   4  10   0   70.09   89.99
  -5 -10   0   54.99   54.09
   5  10   0  -73.29   50.89
   5  10   0  -89.09   91.89
   5  10   0  -29.40   49.10
   6  10   0  -42.80   71.09
   6  10   0  -92.39   51.29
   6  10   0    2.90   49.99
   7  10   0  -26.30   84.49
   7  10   0    7.70   57.79
  -8 -10   0  142.39   73.49
   8  10   0  105.69   68.49
   8  10   0   28.60  113.89
  -9 -10   0  140.99  144.09
   9  10   0  107.29  135.29
   1 -11   0   28.40  101.19
  -1  11   0  -52.89   61.29
   0 -11   0  -41.60   87.79
   0 -11   0   -5.10  122.49
   0  11   0   -4.60   56.39
  -1 -11   0 -176.98   92.69
  -1 -11   0  -15.90  105.29
   1  11   0   -1.00   62.69
   1  11   0 -159.08   66.09
   1  11   0  163.98  153.08
  -2 -11   0  148.29   85.59
  -2 -11   0  111.49   99.09
   2  11   0  118.09   58.29
   2  11   0   62.59  131.99
   2  11   0  174.98   71.29
   3  11   0  149.49  127.59
  -4 -11   0  324.17   88.59
  -4 -11   0  222.78   84.09
   4  11   0  202.68  119.09
   4  11   0  219.78   59.09
  -5 -11   0  168.68   79.09
   5  11   0  -16.30  115.29
   6  11   0   80.89   85.59
   6  11   0   22.40   58.59
   7  11   0   92.39   61.49
   7  11   0   33.70   68.59
   7  11   0  188.68   97.79
   8  11   0  211.28  118.99
   9  11   0  -38.20  143.79
   9  11   0 -184.98   77.19
  -1 -12   0  120.79  101.79
  -1 -12   0  224.08  151.28
  -2 -12   0  -20.50  137.39
  -2 -12   0  -27.00  103.29
   2  12   0  -17.00  195.58
   2  12   0  -38.80   84.09
  -3 -12   0  476.05  111.69
  -3 -12   0  299.87  127.69
   3  12   0  180.28   67.49
   3  12   0  365.76  175.08
   3  12   0  163.78   82.99
  -4 -12   0   83.89   92.59
   4  12   0   -8.00   55.79
   4  12   0  -71.79   84.79
   4  12   0 -161.58  147.49
  -5 -12   0 -192.58   91.59
   5  12   0   43.80   61.69
   5  12   0  -56.49   79.89
   5  12   0  268.47  151.28
   6  12   0   46.20  105.29
   6  12   0  191.08   63.79
   7  12   0 -128.19  107.99
   7  12   0  106.19   67.79
   8  12   0 -110.49   70.09
   5  13   0  -72.69  100.49
   5  13   0  183.98   72.89
   7  12  -1  127.99   64.49
   7  12  -1 -139.69  109.99
   7  12  -1  -24.00   92.09
   6  12  -1   77.49  102.69
   6  12  -1   77.19   86.39
   6  12  -1  176.78   68.29
   5  12  -1 -133.49  154.28
   5  12  -1 -169.48   87.59
  -5 -12   1  107.99  100.09
   4  12  -1   88.89   64.79
   4  12  -1   -1.50  159.38
   4  12  -1   10.90   72.59
  -4 -12   1  -42.50   93.79
   3  12  -1   70.59   63.69
   3  12  -1 -140.89  168.58
  -3 -12   1   62.49  147.99
  -3 -12   1   69.49   87.59
   2  12  -1  135.59   81.19
   2  12  -1  248.48   77.29
   2  12  -1  678.43  267.47
  -2 -12   1  435.26  115.59
  -2 -12   1  342.07  137.89
   1  12  -1  -49.80   62.49
   1  12  -1  146.09   75.59
  -1 -12   1    5.40  147.59
  -1 -12   1  126.89  109.49
   8  11  -1  -41.30   60.89
   8  11  -1 -187.18   86.29
   8  11  -1  143.49  124.99
   7  11  -1   96.79   82.89
   7  11  -1  127.49   92.59
   7  11  -1   85.39   61.19
   6  11  -1  131.29   56.29
   6  11  -1   42.90   83.69
   4  11  -1   54.09  121.49
  -4 -11   1  106.09   83.59
   3  11  -1  173.58  131.49
   3  11  -1  138.79   80.99
   3  11  -1   93.99   60.89
  -3 -11   1    8.20   84.79
  -3 -11   1  146.89   95.89
   2  11  -1  -32.20  135.49
   2  11  -1   23.30   60.49
  -2 -11   1  -54.59  101.39
  -2 -11   1   20.40   80.29
   1  11  -1    4.10   59.59
   1  11  -1  117.09  142.79
  -1 -11   1   82.89  112.09
  -1 -11   1  181.88   95.49
   0  11  -1  -39.00   54.69
   0 -11   1   69.29  120.29
   0 -11   1 -153.78   93.19
  -1  11  -1  -37.80   59.49
   1 -11   1  -49.50   90.79
   9  10  -1 -112.99   84.59
  -9 -10   1   49.30  149.99
   8  10  -1   87.39  109.09
   6  10  -1  -35.70   43.80
   6  10  -1   61.29   68.39
   5  10  -1   22.10   44.00
   5  10  -1    5.10   90.29
  -5 -10   1  -44.30   65.19
  -5 -10   1  -79.59   51.79
   4  10  -1  -15.80   65.89
   4  10  -1   46.70   44.80
   4  10  -1  103.39   93.59
  -4 -10   1  -43.10   59.49
  -4 -10   1  230.78   74.79
   3  10  -1   37.60   69.39
   3  10  -1   38.00   45.40
   3  10  -1  -93.29   96.39
  -3 -10   1   91.79   75.99
  -3 -10   1   20.10   71.09
   2  10  -1   83.89   57.19
   2  10  -1  -26.60   49.30
   2  10  -1   46.40   95.59
  -2 -10   1  -27.80   78.99
  -2 -10   1   68.79   73.19
   1  10  -1  -64.99  105.69
   1  10  -1  112.19   52.99
   1  10  -1   45.20   59.49
  -1 -10   1  118.99   76.09
  -1 -10   1  176.58   87.89
   0  10  -1  -48.40   54.99
   0  10  -1  -42.80   49.40
   0  10  -1 -120.19  103.99
   0 -10   1   26.00   79.69
   0 -10   1  -42.00   90.99
  -1  10  -1  -73.29   50.89
  -1  10  -1  -73.59  118.29
   1 -10   1   41.30   88.89
  -2  10  -1   -0.70   63.79
   2 -10   1   72.79   95.19
  10   9  -1   71.69  100.29
   9   9  -1    1.30   81.09
  -9  -9   1   68.49  132.39
  -9  -9   1   63.19  108.19
   7   9  -1  -21.90   55.09
   7   9  -1   47.00   81.09
  -7  -9   1   67.89   50.89
   6   9  -1  101.29   44.10
   6   9  -1   46.60   49.20
   6   9  -1   22.50   62.79
  -6  -9   1  131.99   50.09
   5   9  -1   45.10   73.29
   5   9  -1  -40.80   51.39
   5   9  -1   68.39   49.40
   5   9  -1   33.90   41.40
  -5  -9   1   34.40   41.20
  -5  -9   1   14.70   57.39
   4   9  -1  189.58   79.19
   4   9  -1  109.49   41.70
   4   9  -1   77.29   48.70
  -4  -9   1  121.59   63.29
  -4  -9   1   25.30   42.50
   3   9  -1  522.55   92.09
   3   9  -1  497.55   70.09
   3   9  -1  532.65   67.69
  -3  -9   1  751.32  103.69
  -3  -9   1  485.75   66.89
   2   9  -1  299.67   84.69
   2   9  -1  299.77   49.50
   2   9  -1  243.38   54.09
  -2  -9   1  268.07   84.19
  -2  -9   1  267.27   61.69
   1   9  -1   95.49   81.69
   1   9  -1   82.19   43.30
   1   9  -1   14.30   54.49
  -1  -9   1  112.09   62.39
  -1  -9   1  143.09   65.09
   0   9  -1  -30.80   78.29
   0   9  -1  -55.89   41.70
   0   9  -1  -67.29   44.10
   0  -9   1   56.29   69.99
   0  -9   1  179.28   48.00
   0  -9   1   35.60   66.79
  -1   9  -1  158.68   49.10
  -1   9  -1   67.19   79.79
   1  -9   1   18.80   73.99
  -2   9  -1  175.68   56.79
   2  -9   1  173.28   83.59
  -3   9  -1  180.38   63.99
   3  -9   1  202.18   91.99
  10   8  -1   -1.00   91.09
 -10  -8   1   -3.70  121.69
   9   8  -1  251.37   81.99
  -9  -8   1  403.36  101.99
  -9  -8   1  358.26  129.19
   8   8  -1  229.88   72.29
   8   8  -1  106.49   93.49
   8   8  -1   84.59   59.89
  -8  -8   1  260.37  100.39
  -8  -8   1  192.88   76.29
   7   8  -1  171.28   83.99
   7   8  -1   74.99   50.39
  -7  -8   1  177.48   53.89
  -7  -8   1  219.68   85.59
   6   8  -1   40.10   45.50
  -6  -8   1  137.79   41.90
   5   8  -1  227.78   40.60
   5   8  -1  271.37   72.59
  -5  -8   1  202.88   44.10
  -5  -8   1  162.78   55.29
   4   8  -1   -3.70   39.80
   4   8  -1  -57.09   36.90
  -4  -8   1  108.49   51.19
  -4  -8   1   78.39   34.20
   3   8  -1  576.04   79.39
   3   8  -1  511.45   60.89
  -3  -8   1  467.05   68.79
  -3  -8   1  589.34   83.69
   2   8  -1  102.09   51.59
   2   8  -1  244.68   40.80
   2   8  -1  239.88   73.99
  -2  -8   1  244.38   64.59
  -2  -8   1  218.18   47.70
   1   8  -1  179.88   61.19
   1   8  -1  106.69   43.00
   1   8  -1   30.80   38.60
  -1  -8   1   98.59   58.89
  -1  -8   1   41.50   46.80
   0   8  -1  294.97   53.89
   0  -8   1  459.45   81.19
   0  -8   1  604.54   62.89
   0  -8   1  468.45   75.49
  -1   8  -1   53.99   40.20
  -1   8  -1  -69.49   59.89
   1  -8   1   81.89   64.09
   1  -8   1  132.59   45.20
  -2   8  -1   76.89   66.19
  -2   8  -1   83.49   47.70
   2  -8   1  139.69   68.49
  -3   8  -1   50.19   53.69
   3  -8   1 -112.79   70.99
  -4   8  -1 -124.69   62.39
   4  -8   1 -133.39   84.09
  10   7  -1   66.99   92.19
 -10  -7   1   56.79  119.79
   9   7  -1  149.59   76.59
   9   7  -1  269.07   74.29
  -9  -7   1   80.49   94.69
  -9  -7   1   59.09  112.69
   8   7  -1  132.69   64.79
  -8  -7   1   62.89   67.89
  -8  -7   1  263.77   96.89
   7   7  -1    7.00   51.49
  -7  -7   1  -14.90   68.79
  -7  -7   1   23.40   50.49
   6   7  -1  168.18   65.09
   6   7  -1  135.89   44.60
  -6  -7   1  210.58   41.60
  -6  -7   1  226.98   61.49
   5   7  -1  482.05   65.19
   5   7  -1  346.17   54.09
  -5  -7   1  442.36   59.59
   4   7  -1  218.58   42.00
  -4  -7   1  266.87   38.40
  -4  -7   1  309.77   53.79
   3   7  -1  -80.59   35.10
   3   7  -1  -44.20   29.50
   3   7  -1   83.49   53.39
  -3  -7   1  -28.30   24.10
  -3  -7   1  102.69   45.10
   2   7  -1  -30.50   33.50
   2   7  -1   62.89   52.59
  -2  -7   1    2.80   47.80
   1   7  -1   25.80   36.30
   1   7  -1   -6.00   33.00
   1   7  -1   83.09   42.90
  -1  -7   1   69.99   54.49
  -1  -7   1   12.60   34.00
   0   7  -1   17.90   34.60
   0   7  -1   82.39   44.50
   0   7  -1   -5.90   38.70
   0  -7   1   74.29   32.20
   0  -7   1   21.20   46.80
   0  -7   1   31.90   40.60
  -1   7  -1   23.10   36.10
  -1   7  -1   77.59   44.80
   1  -7   1   36.60   37.40
   1  -7   1   26.60   41.70
   1  -7   1   75.99   52.59
  -2   7  -1  372.46   65.09
  -2   7  -1  243.78   48.80
   2  -7   1  200.98   44.10
   2  -7   1  192.18   66.69
  -3   7  -1  121.99   49.30
  -3   7  -1  176.78   68.49
   3  -7   1  151.88   49.90
   3  -7   1  131.69   59.99
  -4   7  -1  -43.90   53.89
   4  -7   1   -0.10   68.99
   4  -7   1   43.00   73.69
  -5   7  -1  -12.50   65.29
   5  -7   1  -83.89   79.19
  10   6  -1   72.49   96.39
 -10  -6   1   11.10  114.29
   8   6  -1  293.87   73.09
  -8  -6   1  388.56   73.79
  -8  -6   1  363.56   94.89
   7   6  -1    3.60   49.90
   7   6  -1  -24.80   40.60
  -7  -6   1   55.09   47.50
  -7  -6   1  -10.50   63.49
   6   6  -1   47.30   62.29
   6   6  -1   91.79   46.20
   6   6  -1   87.69   38.50
  -6  -6   1   79.19   63.39
  -6  -6   1  124.29   39.40
   5   6  -1  -17.70   31.20
   5   6  -1    3.80   45.80
   5   6  -1  -18.20   35.20
  -5  -6   1  -30.70   24.20
  -5  -6   1    5.60   36.90
   4   6  -1   53.59   31.20
   4   6  -1  143.49   48.10
   4   6  -1  147.29   34.10
  -4  -6   1   99.49   33.30
   3   6  -1   44.00   30.90
   3   6  -1    6.80   29.10
   3   6  -1   96.09   45.60
  -3  -6   1   64.19   23.50
  -3  -6   1   77.09   45.00
   2   6  -1 1338.57   94.59
   2   6  -1 1530.75  103.49
   2   6  -1 1451.45  113.19
  -2  -6   1 1422.46  113.29
  -2  -6   1 1443.16   98.19
   1   6  -1  141.19   40.70
   1   6  -1  151.98   29.70
   1   6  -1  196.78   40.90
  -1  -6   1  129.99   45.70
  -1  -6   1  159.08   32.70
   0   6  -1  167.98   37.10
   0  -6   1  135.59   33.90
   0  -6   1  122.99   51.19
  -1   6  -1  479.55   57.99
  -1   6  -1  399.56   54.19
  -1   6  -1  477.65   54.09
   1  -6   1  381.36   49.90
   1  -6   1  524.25   64.79
   1  -6   1  344.47   63.79
  -2   6  -1  -29.70   46.50
  -2   6  -1    7.10   34.80
   2  -6   1  -21.60   31.90
  -3   6  -1   33.90   52.09
  -3   6  -1    7.20   42.50
   3  -6   1  -54.89   35.10
   3  -6   1   -7.50   57.89
  -4   6  -1   73.19   61.49
  -4   6  -1  -77.09   89.49
  -4   6  -1   11.60   51.59
   4  -6   1   -7.10   63.19
   4  -6   1  -35.30   48.60
  -5   6  -1   46.80   57.39
  -5   6  -1 -141.09   91.79
  -5   6  -1  -80.79  109.59
   5  -6   1  -36.50   72.09
   5  -6   1  -72.09   75.99
   5  -6   1   38.90   72.49
  -6   6  -1  104.79   78.99
  -6   6  -1 -123.49  143.89
   6  -6   1   43.90   84.29
   6  -6   1  -55.49  104.59
  10   5  -1   79.39   88.99
  10   5  -1  -44.10  103.09
 -10  -5   1  197.68  109.29
   8   5  -1   23.10   49.99
   8   5  -1  145.99   62.09
  -8  -5   1  108.89   80.39
  -8  -5   1   38.50   63.09
   7   5  -1   71.39   42.90
   7   5  -1   59.49   55.49
  -7  -5   1   72.19   50.29
  -7  -5   1   52.69   58.69
   6   5  -1   40.70   42.50
   6   5  -1  -15.40   33.20
  -6  -5   1   28.90   34.10
  -6  -5   1   29.50   45.80
   5   5  -1   25.20   37.20
   5   5  -1   96.39   51.39
   5   5  -1   73.49   32.70
  -5  -5   1  122.89   41.50
  -5  -5   1   81.79   40.70
  -5  -5   1   60.59   28.80
   4   5  -1  116.79   32.90
   4   5  -1  214.08   46.80
   4   5  -1  140.29   31.40
   4   5  -1  107.39   36.10
  -4  -5   1  142.99   41.40
  -4  -5   1  158.28   25.00
   3   5  -1   74.49   29.10
   3   5  -1   89.19   34.40
  -3  -5   1   90.29   24.10
  -3  -5   1   97.19   35.80
   2   5  -1  -25.10   27.30
   2   5  -1  -30.10   25.30
   2   5  -1   69.69   34.00
  -2  -5   1   13.40   21.40
  -2  -5   1   22.70   35.80
   1   5  -1  670.03   64.69
   1   5  -1  605.44   55.69
   1   5  -1  693.93   67.69
  -1  -5   1  695.53   76.19
  -1  -5   1  787.32   52.59
  -1  -5   1  685.53   60.19
   0   5  -1  262.47   36.70
   0   5  -1  308.47   44.10
   0  -5   1  263.17   37.00
   0  -5   1  207.48   34.90
   0  -5   1  266.97   52.39
  -1   5  -1  106.39   36.90
  -1   5  -1   98.79   33.60
  -1   5  -1  -95.99   52.19
   1  -5   1   23.00   28.80
   1  -5   1   92.89   43.40
   1  -5   1   37.00   24.40
  -2   5  -1  388.06   56.69
  -2   5  -1  268.07   41.60
   2  -5   1  368.86   39.50
   2  -5   1  189.78   53.79
  -3   5  -1  460.55   64.39
   3  -5   1  453.85   55.39
   3  -5   1  478.75   68.49
  -4   5  -1  245.48   51.59
  -4   5  -1  361.36   63.79
  -4   5  -1  228.28   81.99
   4  -5   1  153.88   45.80
   4  -5   1  260.27   64.59
  -5   5  -1   88.79   73.39
  -5   5  -1   90.19   51.09
  -5   5  -1  -12.90   99.99
   5  -5   1   10.00   73.99
   5  -5   1  124.79   69.79
   5  -5   1  108.99   61.89
  -6   5  -1  -48.30  127.19
  -6   5  -1 -173.38  123.99
  -6   5  -1  -29.70   64.39
   6  -5   1  -50.99   80.19
   6  -5   1   77.19   82.99
   6  -5   1 -241.38   86.89
  -7   5  -1  -36.80  171.38
  -7   5  -1  198.18   79.49
   7  -5   1 -162.38  106.99
   7  -5   1 -180.08   95.59
  10   4  -1  157.48   91.69
   9   4  -1   42.90   72.59
   9   4  -1   37.70   70.39
  -9  -4   1   -5.10  129.89
  -9  -4   1   58.49  104.39
  -9  -4   1  -96.19   78.99
   8   4  -1   83.19   65.99
  -8  -4   1  251.47   67.69
  -8  -4   1  412.66   89.79
  -8  -4   1  177.88   68.59
   7   4  -1  312.67   59.09
   7   4  -1  264.97   48.50
  -7  -4   1  423.66   57.79
  -7  -4   1  416.76   59.09
   6   4  -1  326.97   44.10
   6   4  -1  324.47   57.59
   6   4  -1  383.86   55.09
  -6  -4   1  472.55   65.79
  -6  -4   1  419.56   51.69
   5   4  -1  436.66   53.99
   5   4  -1  476.05   56.99
  -5  -4   1  407.66   54.19
  -5  -4   1  496.95   55.29
   4   4  -1   56.79   27.30
   4   4  -1   84.69   32.00
  -4  -4   1   81.09   23.10
  -4  -4   1   27.10   29.60
   3   4  -1   51.69   34.40
   3   4  -1   -5.30   24.80
   3   4  -1   37.70   23.90
   3   4  -1   23.70   23.20
  -3  -4   1   45.90   18.50
  -3  -4   1   28.20   31.50
   2   4  -1 1562.54  105.59
   2   4  -1 1477.25   99.29
  -2  -4   1 1537.75   97.79
  -2  -4   1 1430.16  105.09
   1   4  -1 7145.28  436.76
   1   4  -1 8390.56  441.36
  -1  -4   1 7839.02  433.56
  -1  -4   1 7224.88  435.96
   0   4  -1  742.73   54.49
   0   4  -1  554.44   63.19
   0   4  -1  619.74   53.69
   0  -4   1  578.04   70.69
   0  -4   1  644.14   51.99
   0  -4   1  643.24   49.40
  -1   4  -1    4.50   29.20
  -1   4  -1    5.80   26.60
   1  -4   1  -31.10   23.30
   1  -4   1   50.39   35.40
   1  -4   1    4.80   20.10
  -2   4  -1  664.33   63.39
   2  -4   1  701.73   78.89
   2  -4   1  669.83   58.79
  -3   4  -1  781.42   72.99
  -3   4  -1  617.14   65.89
  -3   4  -1  593.84   84.99
   3  -4   1  820.02   85.09
   3  -4   1  694.83   58.79
  -4   4  -1  357.36   51.39
   4  -4   1  357.26   64.49
   4  -4   1  405.66   48.60
   4  -4   1  216.88   61.09
  -5   4  -1   91.99   60.59
  -5   4  -1  106.39   85.19
  -5   4  -1  -31.50   44.10
   5  -4   1   36.90   59.79
   5  -4   1   -4.70   53.69
   5  -4   1   40.50   51.69
  -6   4  -1    2.80   55.29
  -6   4  -1 -131.99  106.99
  -6   4  -1  -42.60   80.89
   6  -4   1   87.29   76.79
   6  -4   1   -9.70   69.79
   6  -4   1  -18.50   69.19
  -7   4  -1   54.99   69.29
  -7   4  -1   87.69  139.09
   7  -4   1   31.60   89.79
   7  -4   1   93.69   88.59
  10   3  -1   80.99   86.69
 -10  -3   1   17.60  143.39
   9   3  -1  -84.49   71.49
   9   3  -1   19.90   71.69
  -9  -3   1   15.90   73.69
  -9  -3   1  104.59  110.19
   8   3  -1 -106.79   63.09
  -8  -3   1   19.20   58.59
  -8  -3   1   36.90   59.79
  -8  -3   1   86.59   81.69
   7   3  -1  555.94   75.09
   7   3  -1  438.56   66.19
   7   3  -1  485.95   73.19
  -7  -3   1  679.73   68.59
  -7  -3   1  684.53   84.79
   6   3  -1   37.00   42.80
   6   3  -1   11.30   30.30
   6   3  -1   22.70   38.30
  -6  -3   1  124.69   54.99
  -6  -3   1   60.99   38.10
  -6  -3   1   33.70   33.90
   5   3  -1   72.89   26.70
   5   3  -1   32.00   37.40
  -5  -3   1    9.80   29.50
  -5  -3   1   33.50   27.00
   4   3  -1   15.80   34.70
   4   3  -1   39.80   24.20
  -4  -3   1  107.19   46.20
  -4  -3   1   34.80   27.50
  -4  -3   1   24.10   21.70
   3   3  -1  517.75   42.60
   3   3  -1  429.26   54.39
  -3  -3   1  438.66   40.10
  -3  -3   1  422.46   40.30
   2   3  -1  -26.30   21.30
   2   3  -1    9.90   24.70
   2   3  -1   19.30   21.70
  -2  -3   1  -12.80   20.70
  -2  -3   1    6.40   19.00
  -2  -3   1   -5.30   26.40
   1   3  -1 1268.87   95.29
   1   3  -1 1416.16   85.19
   1   3  -1 1414.46   90.99
  -1  -3   1 1436.26   89.29
   0   3  -1 4963.80  290.07
   0   3  -1 5255.67  296.07
   0   3  -1 4976.50  289.27
   0  -3   1 5209.68  296.57
   0  -3   1 4982.30  290.17
   0  -3   1 5013.80  289.27
  -1   3  -1  488.15   46.60
  -1   3  -1  372.56   54.09
   1  -3   1  377.76   46.40
   1  -3   1  436.86   51.09
   1  -3   1  471.25   43.90
  -2   3  -1  -13.30   26.50
  -2   3  -1   -1.90   37.60
  -2   3  -1  -35.60   25.40
   2  -3   1   -0.60   21.80
   2  -3   1  -46.40   37.10
   2  -3   1  -30.50   33.60
  -3   3  -1   -1.10   43.10
  -3   3  -1  -56.09   29.50
  -3   3  -1   -9.30   32.70
   3  -3   1  -16.80   38.50
   3  -3   1    9.40   22.50
   3  -3   1  -15.60   36.10
  -4   3  -1   78.59   35.60
  -4   3  -1   74.79   52.59
  -4   3  -1  175.08   43.90
   4  -3   1   81.39   31.80
   4  -3   1   76.69   52.39
   4  -3   1  124.79   46.00
  -5   3  -1  104.69   62.69
  -5   3  -1  189.08   51.89
  -5   3  -1  113.89   47.00
   5  -3   1  104.59   54.99
   5  -3   1  141.99   45.60
   5  -3   1  162.68   58.99
  -6   3  -1  160.98   87.49
  -6   3  -1   69.19   67.79
  -6   3  -1   99.69   50.39
   6  -3   1   80.69   57.69
   6  -3   1   74.09   72.09
   6  -3   1  122.99   63.59
  -7   3  -1  -49.90   63.09
  -7   3  -1   82.19  113.09
  -7   3  -1    6.00   92.59
   7  -3   1  -46.70   82.69
   7  -3   1   45.50   83.89
   7  -3   1  -29.70   81.29
  -8   3  -1  -78.79   77.99
  -8   3  -1  -64.29  167.88
   8  -3   1  113.29  109.59
   8  -3   1   72.89   95.79
  10   2  -1  -94.79  105.29
  10   2  -1  -40.80   92.19
 -10  -2   1   84.29   94.59
 -10  -2   1   -4.70  149.39
  -9  -2   1  271.37  121.79
  -9  -2   1  306.17   78.19
   8   2  -1   47.00   66.59
   8   2  -1  128.39   62.49
  -8  -2   1  196.98   58.89
  -8  -2   1  215.58   94.79
   7   2  -1   85.09   51.39
   7   2  -1  126.39   51.79
  -7  -2   1   45.80   51.19
  -7  -2   1  142.09   70.29
   6   2  -1  282.87   40.90
   6   2  -1  317.07   50.19
   6   2  -1  370.16   48.10
  -6  -2   1  311.17   48.00
  -6  -2   1  407.96   53.79
   5   2  -1   -0.10   24.20
   5   2  -1    9.90   32.10
   5   2  -1  -49.99   34.70
  -5  -2   1  -24.60   30.60
  -5  -2   1   15.10   40.10
  -5  -2   1    2.00   27.20
   4   2  -1  307.07   39.30
   4   2  -1  206.68   34.10
   4   2  -1  209.98   28.60
  -4  -2   1  290.67   38.80
  -4  -2   1  261.87   31.00
   3   2  -1   -8.60   18.40
  -3  -2   1   -8.40   14.70
  -3  -2   1  -28.00   22.80
   2   2  -1  216.68   30.50
   2   2  -1  251.97   34.90
   2   2  -1  274.67   35.00
  -2  -2   1  215.18   30.10
  -2  -2   1  202.68   37.60
  -2  -2   1  248.48   31.10
   1   2  -1 1531.65   98.49
   1   2  -1 1759.22  103.49
   1   2  -1 1717.73   99.39
  -1  -2   1 1704.93  102.59
  -1  -2   1 1796.62   99.39
   0   2  -1 9460.05  541.35
   0   2  -1 9293.47  542.35
   0   2  -1 9999.00  545.15
   0  -2   1 9688.03  542.25
   0  -2   1 9441.96  541.35
   0  -2   1 9744.92  545.05
  -1   2  -1 3085.09  175.98
  -1   2  -1 3012.20  180.98
   1  -2   1 2913.41  175.28
   1  -2   1 3057.09  181.88
  -2   2  -1  127.69   34.30
  -2   2  -1  135.59   33.60
  -2   2  -1   90.79   28.00
   2  -2   1  137.89   58.39
   2  -2   1  132.79   23.50
   2  -2   1  118.59   36.70
  -3   2  -1  393.56   46.30
  -3   2  -1  371.86   50.39
  -3   2  -1  441.16   53.79
   3  -2   1  461.85   58.09
   3  -2   1  434.96   41.90
   3  -2   1  295.67   50.59
  -4   2  -1  226.18   39.60
  -4   2  -1  210.48   45.80
   4  -2   1  184.08   49.40
   4  -2   1  233.48   33.30
  -5   2  -1  -27.10   39.60
  -5   2  -1  -53.19   48.30
  -5   2  -1   -3.50   35.00
   5  -2   1   24.20   47.30
   5  -2   1  -19.40   34.10
   5  -2   1  -96.09   49.20
  -6   2  -1  -76.09   41.20
  -6   2  -1  -15.30   63.29
  -6   2  -1   19.10   53.89
   6  -2   1  -24.10   44.20
   6  -2   1  -13.00   61.29
   6  -2   1   79.09   61.79
  -7   2  -1  -42.40   54.49
  -7   2  -1    7.20   80.49
  -7   2  -1   27.70   95.59
   7  -2   1   41.20   68.39
   7  -2   1  210.98   86.19
   7  -2   1   21.60   72.79
  -8   2  -1  291.37  121.39
  -8   2  -1  275.67  116.49
  -8   2  -1  148.89   70.09
   8  -2   1  275.37  114.99
   8  -2   1  186.28   99.19
   8  -2   1  250.07   86.49
  -9   2  -1  194.18   91.69
   9  -2   1   15.90  111.59
   9   1  -1   46.40   90.19
   9   1  -1  -90.99   81.89
  -9  -1   1    5.70  115.59
  -9  -1   1  -99.99   71.99
   8   1  -1   62.29   61.59
   8   1  -1  -39.10   67.69
  -8  -1   1  -17.10   63.59
  -8  -1   1  -90.29   53.29
  -8  -1   1    9.90   96.79
   7   1  -1  -36.10   71.49
   7   1  -1  -32.50   56.09
  -7  -1   1   -0.20   50.39
  -7  -1   1  102.39   75.09
  -7  -1   1  -47.70   40.70
   6   1  -1  -13.20   41.70
   6   1  -1   -6.60   41.30
  -6  -1   1   37.20   40.90
  -6  -1   1   62.79   38.40
   5   1  -1   39.90   37.50
   5   1  -1   75.39   32.00
  -5  -1   1    7.80   52.39
  -5  -1   1    7.70   40.00
  -5  -1   1   59.39   34.30
   4   1  -1   -0.70   33.80
  -4  -1   1   35.30   28.80
  -4  -1   1  -12.80   29.80
  -4  -1   1    4.20   30.00
   3   1  -1 2211.98  126.89
   3   1  -1 1950.60  122.69
  -3  -1   1 2079.29  125.29
  -3  -1   1 2080.29  125.89
  -3  -1   1 1901.71  122.19
  -3  -1   1 2221.78  132.49
   2   1  -1 2122.49  123.89
   2   1  -1 2152.58  122.69
  -2  -1   1 1929.61  121.49
  -2  -1   1 2118.09  123.19
   1   1  -1 2914.41  175.88
   1   1  -1 3205.18  173.38
   1   1  -1 3037.10  173.48
  -1  -1   1 2679.33  176.78
  -1  -1   1 3033.10  173.68
  -1  -1   1 3297.37  173.28
   0   1  -1   -3.90    7.50
   0   1  -1   -2.80   14.40
   0  -1   1    5.20    9.50
   0  -1   1  -13.20   16.20
   0  -1   1    2.40   10.50
  -1   1  -1  196.98   28.30
  -1   1  -1  224.18   28.70
  -1   1  -1  177.78   26.30
   1  -1   1  138.29   30.10
   1  -1   1  225.78   22.70
   1  -1   1  187.28   26.20
  -2   1  -1 3124.29  188.38
  -2   1  -1 2953.70  184.08
  -2   1  -1 3310.57  188.28
   2  -1   1 3244.98  189.18
   2  -1   1 3084.49  184.28
   2  -1   1 3288.77  189.68
  -3   1  -1  426.06   50.39
  -3   1  -1  461.35   50.09
  -3   1  -1  377.16   52.29
   3  -1   1  464.65   60.69
   3  -1   1  557.94   46.30
  -4   1  -1  -33.90   34.70
  -4   1  -1  -65.99   27.40
  -4   1  -1  -76.39   29.50
   4  -1   1  -29.20   36.10
   4  -1   1  -65.19   38.80
   4  -1   1  -38.60   25.50
  -5   1  -1   31.80   42.10
  -5   1  -1   10.30   34.60
  -5   1  -1   97.39   39.00
   5  -1   1   91.99   48.70
   5  -1   1   60.99   46.80
   5  -1   1   34.50   32.90
  -6   1  -1  626.94   84.39
  -6   1  -1  561.44   72.29
  -6   1  -1  565.44   78.49
   6  -1   1  636.04   78.39
   6  -1   1  745.63  100.09
   6  -1   1  674.93   82.59
  -7   1  -1  -20.50   48.30
  -7   1  -1   12.40   64.39
  -7   1  -1   92.09   65.49
   7  -1   1  104.59   76.19
   7  -1   1  101.39   57.79
   7  -1   1   65.89   63.89
  -8   1  -1   33.20   63.89
  -8   1  -1  -40.60   99.19
  -8   1  -1  -30.40   83.19
   8  -1   1  -23.60   97.69
   8  -1   1   -4.40   76.09
   8  -1   1  -29.20   75.89
  -9   1  -1   15.20  119.39
  -9   1  -1  -13.10   80.99
   9  -1   1  -89.09  102.59
   9  -1   1   14.80   98.69
   9   0  -1  -29.10   88.39
   9   0  -1  157.28  100.59
  -9   0   1  127.29   74.79
  -9   0   1  281.17  152.38
   8   0  -1  230.48   73.29
   8   0  -1  181.38   82.69
  -8   0   1  486.35   89.39
  -8   0   1  481.15  104.79
  -8   0   1  302.77   69.39
   7   0  -1 -120.19   56.19
   7   0  -1   49.80   52.99
  -7   0   1    8.90   55.89
  -7   0   1  107.99   49.50
  -7   0   1   13.00   74.99
   6   0  -1   41.80   46.60
   6   0  -1   43.70   42.20
  -6   0   1   54.29   56.59
  -6   0   1   46.00   45.20
  -6   0   1    9.60   39.80
   5   0  -1  370.96   54.09
   5   0  -1  390.76   56.29
  -5   0   1  410.06   49.90
  -5   0   1  453.05   54.59
  -5   0   1  535.25   70.69
   4   0  -1  246.98   35.90
   4   0  -1  251.67   39.40
  -4   0   1  262.47   34.20
  -4   0   1  234.38   34.50
  -4   0   1  333.37   45.40
   3   0  -1 1748.13  108.79
   3   0  -1 1774.62  112.19
  -3   0   1 1794.32  116.19
  -3   0   1 1816.92  108.89
  -3   0   1 1781.12  110.79
   2   0  -1  126.69   26.80
   2   0  -1   76.49   18.10
  -2   0   1   70.09   24.30
  -2   0   1   88.59   24.00
  -2   0   1   68.79   18.60
   1   0  -1  342.27   30.30
  -1   0   1  370.36   30.70
  -2   0  -1  331.57   39.60
  -2   0  -1  323.37   34.90
  -2   0  -1  390.26   44.40
   2   0   1  320.97   38.20
   2   0   1  422.96   45.50
   2   0   1  285.57   39.00
  -3   0  -1   99.19   26.40
  -3   0  -1  114.99   32.10
  -3   0  -1   78.69   29.00
   3   0   1   54.79   26.70
   3   0   1   88.49   26.60
  -4   0  -1 1568.74  105.79
  -4   0  -1 1548.25  101.49
  -4   0  -1 1476.15  102.49
   4   0   1 1519.35  103.89
   4   0   1 1517.95  100.59
   4   0   1 1362.56  119.19
  -5   0  -1 1432.86   98.39
  -5   0  -1 1413.76  106.29
   5   0   1 1411.16  111.39
   5   0   1 1282.87  100.39
   5   0   1 1322.97  103.09
  -6   0  -1  540.15   65.29
  -6   0  -1  387.96   50.59
  -6   0  -1  376.16   54.09
   6   0   1  461.25   61.59
   6   0   1  301.47   59.79
   6   0   1  526.95   73.99
  -7   0  -1  259.87   54.69
  -7   0  -1  356.56   72.59
   7   0   1  238.78   62.59
   7   0   1  201.78   61.09
   7   0   1  279.07   74.79
  -8   0  -1   74.19   56.19
  -8   0  -1   -6.70   78.29
  -8   0  -1   73.19   68.29
   8   0   1   47.60   72.79
   8   0   1   15.00   70.79
  -9   0  -1  183.78  100.89
  -9   0  -1   39.30  126.09
  -9   0  -1  -11.50   69.59
   9   0   1  151.98   80.89
   9   0   1  208.78   92.89
   9  -1  -1   41.70  101.09
   9  -1  -1 -160.98  124.59
  -9   1   1   21.50   83.59
   8  -1  -1  -45.70   84.79
   8  -1  -1   82.29   93.39
  -8   1   1   70.89  121.59
  -8   1   1  104.19   65.29
  -8   1   1   77.29  117.29
   7  -1  -1    7.70   63.79
   7  -1  -1 -161.98   67.49
  -7   1   1  -75.19   55.59
  -7   1   1  163.08   84.59
  -7   1   1   30.70   77.29
   6  -1  -1   29.80   50.29
   6  -1  -1   55.39   50.89
  -6   1   1   -5.10   56.39
  -6   1   1  -71.39   43.80
  -6   1   1   -0.80   56.29
   5  -1  -1  312.57   65.09
   5  -1  -1  260.87   42.10
   5  -1  -1  173.48   47.60
  -5   1   1  319.47   42.70
  -5   1   1  200.28   49.50
  -5   1   1  333.07   54.39
   4  -1  -1  347.07   47.30
   4  -1  -1  384.96   60.99
   4  -1  -1  200.38   42.00
  -4   1   1  291.17   41.40
  -4   1   1  285.57   38.80
   3  -1  -1  185.98   41.30
   3  -1  -1  132.89   26.90
   3  -1  -1   94.39   32.10
  -3   1   1  101.49   28.90
  -3   1   1   60.39   31.40
   2  -1  -1  824.32   68.59
   2  -1  -1  719.23   55.09
   2  -1  -1  727.83   52.89
  -2   1   1  695.63   54.39
  -2   1   1  747.83   53.79
  -2   1   1  684.53   62.09
   1  -1  -1    4.40   25.10
   1  -1  -1   19.90   20.00
   1  -1  -1   39.90   14.10
  -1   1   1   21.10   21.50
  -1   1   1   24.60   17.60
   0  -1  -1  187.28   24.80
   0   1   1  208.88   25.90
  -1  -1  -1  686.33   44.80
   1   1   1  645.34   43.10
   1   1   1  713.43   46.90
  -2  -1  -1 1601.54   97.09
   2   1   1 1488.35   96.89
   2   1   1 1576.14   97.79
  -3  -1  -1  115.49   30.80
  -3  -1  -1   45.60   32.60
   3   1   1   77.99   24.40
   3   1   1   89.49   34.10
   3   1   1   68.29   30.20
  -4  -1  -1  320.97   42.00
  -4  -1  -1  247.78   39.80
   4   1   1  240.58   34.00
   4   1   1  184.18   38.50
   4   1   1  269.67   35.90
  -5  -1  -1  127.79   35.50
  -5  -1  -1   37.90   32.30
   5   1   1   58.39   41.10
   5   1   1  109.69   36.00
  -6  -1  -1  -16.50   36.20
  -6  -1  -1   56.59   42.50
   6   1   1  -42.00   41.20
   6   1   1   -5.30   45.90
  -7  -1  -1   -4.50   47.50
   7   1   1   19.80   54.89
   7   1   1   47.10   53.99
  -8  -1  -1   -3.20   57.69
  -8  -1  -1  -83.99   54.59
   8   1   1    5.70   67.19
   8   1   1  141.49   74.29
  -9  -1  -1 -127.69   93.49
   9   1   1   31.60   70.89
   9   1   1   80.09   82.39
 -10  -1  -1  -21.70   87.69
 -10  -1  -1   44.50  121.89
  10   1   1  -43.70   93.99
  10   1   1   -6.00  104.89
   8  -2  -1   49.20  103.19
   8  -2  -1 -176.48   93.69
  -8   2   1   16.80   77.29
  -8   2   1   -3.20  158.08
   7  -2  -1  -21.60   74.39
   7  -2  -1  -77.69   77.19
  -7   2   1  -33.10   86.89
  -7   2   1  -70.59   59.59
  -7   2   1   66.79  101.89
   6  -2  -1  100.09   78.99
   6  -2  -1  -26.60   59.59
   6  -2  -1  -37.60   55.89
  -6   2   1   94.99   73.59
  -6   2   1  109.39   73.69
  -6   2   1   14.10   47.30
   5  -2  -1  -38.60   45.70
   5  -2  -1   31.50   42.90
   5  -2  -1   43.90   54.29
  -5   2   1   56.39   56.39
  -5   2   1  131.09   46.80
  -5   2   1   48.60   39.80
   4  -2  -1   88.29   46.30
   4  -2  -1   21.20   37.30
   4  -2  -1  102.29   34.50
  -4   2   1   75.79   39.40
  -4   2   1   42.60   41.40
  -4   2   1   43.70   31.00
   3  -2  -1  -16.50   28.80
   3  -2  -1   13.60   40.40
   3  -2  -1  -28.00   24.40
  -3   2   1   12.80   26.10
  -3   2   1  -28.80   27.70
  -3   2   1   17.80   30.50
   2  -2  -1  410.36   51.49
   2  -2  -1  290.47   38.30
   2  -2  -1  300.67   36.60
  -2   2   1  320.47   40.00
  -2   2   1  335.37   40.40
  -2   2   1  373.56   48.10
   1  -2  -1 1647.74  113.29
   1  -2  -1 1680.23  100.89
  -1   2   1 1631.54  110.79
  -1   2   1 1685.93  101.29
   0  -2  -1 1201.68   75.59
   0  -2  -1 1224.88   74.79
   0   2   1 1275.97   74.49
   0   2   1 1069.59   83.59
   0   2   1 1292.47   75.89
  -1  -2  -1  978.90   66.39
   1   2   1 1038.90   65.89
  -2  -2  -1  290.17   36.90
  -2  -2  -1  283.87   37.70
  -2  -2  -1  348.47   36.60
   2   2   1  276.17   36.10
   2   2   1  328.47   42.10
   2   2   1  330.57   35.80
  -3  -2  -1   45.70   36.70
  -3  -2  -1   15.20   19.50
  -3  -2  -1  -37.00   27.90
   3   2   1   -5.50   23.40
   3   2   1  -14.40   32.10
   3   2   1   -2.00   29.30
  -4  -2  -1  329.67   44.10
  -4  -2  -1  328.67   44.80
   4   2   1  348.37   48.90
   4   2   1  313.17   49.00
  -5  -2  -1 3706.53  231.08
  -5  -2  -1 4167.48  237.08
   5   2   1 3612.44  231.88
   5   2   1 3840.42  234.58
   5   2   1 4196.48  236.68
  -6  -2  -1  504.15   60.39
  -6  -2  -1  626.44   71.59
   6   2   1  442.36   61.09
   6   2   1  454.55   60.79
   6   2   1  577.64   69.29
  -7  -2  -1  108.29   45.30
  -7  -2  -1   23.70   47.10
   7   2   1    9.30   55.79
   7   2   1   41.80   54.19
   7   2   1   28.30   33.60
  -8  -2  -1   53.69   56.79
  -8  -2  -1   37.10   55.59
   8   2   1   58.99   67.19
   8   2   1  174.08   67.19
  -9  -2  -1  388.36   77.79
   9   2   1  404.46   88.19
   9   2   1  313.37   75.69
 -10  -2  -1  116.29   84.59
  10   2   1  -91.29   92.09
  10   2   1  132.29  106.59
   8  -3  -1 -136.89  102.99
  -8   3   1 -184.78   78.79
   7  -3  -1  -66.79   89.29
   7  -3  -1 -132.69  101.39
   7  -3  -1 -100.09   85.29
  -7   3   1   55.79  105.09
  -7   3   1   27.80   68.99
  -7   3   1  -86.69  121.99
   6  -3  -1  -36.80   69.69
   6  -3  -1   28.50   68.99
   6  -3  -1  157.58   87.49
  -6   3   1   56.89   53.99
  -6   3   1  125.69   94.09
  -6   3   1   94.49   69.29
   5  -3  -1  -85.59   50.19
   5  -3  -1   63.49   61.19
   5  -3  -1  -58.19   50.69
  -5   3   1  -23.50   53.19
  -5   3   1  151.98   69.59
  -5   3   1  -28.70   41.20
   4  -3  -1   21.80   38.10
   4  -3  -1    3.40   41.90
   4  -3  -1   57.89   51.19
  -4   3   1  -55.69   35.90
  -4   3   1   99.09   37.70
   3  -3  -1   43.10   34.90
   3  -3  -1  182.88   31.40
   3  -3  -1  181.98   47.50
  -3   3   1  100.99   44.40
  -3   3   1  109.99   35.50
   2  -3  -1  273.07   36.90
   2  -3  -1  321.07   52.39
  -2   3   1  265.47   40.90
  -2   3   1  401.06   53.69
  -2   3   1  332.07   38.30
   1  -3  -1  144.99   23.40
   1  -3  -1  115.49   40.00
  -1   3   1  166.18   35.80
  -1   3   1  132.49   28.40
   0  -3  -1   91.29   22.90
   0  -3  -1  116.19   31.00
   0  -3  -1  141.99   21.00
   0   3   1  137.69   23.50
   0   3   1  123.99   29.60
   0   3   1   89.59   17.20
  -1  -3  -1  288.37   37.60
  -1  -3  -1  408.16   38.90
   1   3   1  364.66   39.30
   1   3   1  380.56   36.50
  -2  -3  -1  523.75   49.90
   2   3   1  584.24   51.49
  -3  -3  -1    1.40   28.40
  -3  -3  -1  -62.99   27.20
  -3  -3  -1  -33.50   21.40
   3   3   1  -48.40   22.80
   3   3   1   13.30   32.70
  -4  -3  -1 3766.72  229.48
  -4  -3  -1 3915.41  228.68
   4   3   1 3925.11  232.08
   4   3   1 3925.81  228.88
  -5  -3  -1 2604.04  152.88
  -5  -3  -1 2082.29  163.18
  -5  -3  -1 2295.37  151.18
   5   3   1 2526.55  155.08
   5   3   1 2391.06  154.48
   5   3   1 2443.96  164.78
  -6  -3  -1  323.37   62.39
  -6  -3  -1  336.67   48.60
  -6  -3  -1  354.16   46.90
   6   3   1  301.77   57.39
   6   3   1  273.57   41.10
   6   3   1  280.47   53.79
  -7  -3  -1  -40.40   55.09
  -7  -3  -1   85.59   43.20
   7   3   1   82.59   67.29
   7   3   1  113.49   51.79
   7   3   1   11.10   35.90
  -8  -3  -1  536.85   76.59
  -8  -3  -1  606.94   84.09
   8   3   1  690.13   88.29
   8   3   1  594.94   82.79
   8   3   1  470.65   80.99
  -9  -3  -1  104.09   74.39
   9   3   1   78.49   74.19
   9   3   1  145.59   71.39
 -10  -3  -1  240.78   91.89
  10   3   1  207.78  110.99
  10   3   1  265.07   93.99
   7  -4  -1  117.19  121.59
   7  -4  -1   31.40   96.99
   7  -4  -1    5.20  125.69
  -7   4   1   16.60  143.79
  -7   4   1  152.68   74.49
   6  -4  -1  112.29   90.69
   6  -4  -1   -9.60   75.69
  -6   4   1   70.49  112.99
  -6   4   1   95.99   62.39
  -6   4   1   81.59   79.39
   5  -4  -1  -84.39   55.09
   5  -4  -1 -154.28   62.19
   5  -4  -1   11.30   68.29
  -5   4   1   34.20   83.29
  -5   4   1  -71.39   47.60
  -5   4   1    4.10   53.29
   4  -4  -1  -47.70   51.59
   4  -4  -1 -108.89   42.10
   4  -4  -1  -18.70   45.00
  -4   4   1  -96.99   42.60
  -4   4   1   88.59   63.29
  -4   4   1   29.50   41.50
   3  -4  -1  316.37   60.29
   3  -4  -1  294.97   42.20
  -3   4   1  358.86   48.80
  -3   4   1  257.57   44.40
  -3   4   1  156.18   52.89
   2  -4  -1  938.61   71.19
   2  -4  -1 1048.80   93.69
  -2   4   1  875.11   75.49
  -2   4   1 1085.79   84.79
   1  -4  -1  877.11   88.39
   1  -4  -1  841.92   65.19
  -1   4   1  920.01   69.59
  -1   4   1 1042.40   76.49
   0  -4  -1  407.26   40.30
   0  -4  -1  424.66   43.20
   0  -4  -1  390.26   50.89
   0   4   1  446.46   50.69
   0   4   1  393.26   39.00
   0   4   1  352.66   43.30
  -1  -4  -1   42.90   29.80
  -1  -4  -1  103.99   22.70
   1   4   1   79.69   30.10
   1   4   1   84.19   20.30
   1   4   1  117.69   27.50
  -2  -4  -1  -14.40   25.80
  -2  -4  -1   12.30   18.60
   2   4   1   -1.00   21.90
   2   4   1   13.60   25.70
  -3  -4  -1  672.13   59.39
   3   4   1  763.82   58.59
   3   4   1  708.23   62.29
  -4  -4  -1  -21.40   22.40
  -4  -4  -1   -9.50   38.60
  -4  -4  -1   84.39   36.50
   4   4   1  -46.80   43.20
   4   4   1   15.90   40.70
   4   4   1  -51.09   27.20
  -5  -4  -1  -48.60   35.30
  -5  -4  -1  -46.00   26.20
  -5  -4  -1   44.60   39.30
   5   4   1   -4.00   38.30
   5   4   1  -66.39   29.20
  -6  -4  -1  110.19   74.19
  -6  -4  -1   97.59   37.10
  -6  -4  -1   20.50   47.10
   6   4   1  124.79   46.30
   6   4   1  119.59   57.09
   6   4   1   86.39   32.90
  -7  -4  -1  148.29   48.70
  -7  -4  -1  245.68   54.59
  -7  -4  -1  112.09   55.49
   7   4   1  178.68   67.29
   7   4   1  111.49   42.10
   7   4   1  208.48   54.49
  -8  -4  -1  350.66   73.59
  -8  -4  -1  246.88   64.79
   8   4   1  392.56   68.49
   8   4   1  249.78   51.69
   8   4   1  330.87   71.29
  -9  -4  -1  665.73   92.69
  -9  -4  -1  644.84   90.09
   9   4   1  623.94   89.79
   9   4   1  466.65   70.29
   9   4   1  527.75   90.89
 -10  -4  -1 -158.58   87.59
  10   4   1    6.10  102.19
  10   4   1    4.60   82.99
   6  -5  -1   10.90  110.19
   6  -5  -1   12.20   93.29
   6  -5  -1  -35.30   87.89
  -6   5   1   23.00  124.49
  -6   5   1   52.29   65.39
   5  -5  -1  -21.20   72.49
   5  -5  -1 -173.88   65.39
   5  -5  -1   -9.90   78.99
  -5   5   1   25.20   94.59
  -5   5   1   53.69   66.29
  -5   5   1    7.40   59.29
   4  -5  -1  207.98   57.89
   4  -5  -1  200.28   68.89
   4  -5  -1   -5.80   58.89
  -4   5   1  112.69   51.79
  -4   5   1  246.18   51.39
  -4   5   1  108.09   78.99
   3  -5  -1  753.52   92.69
   3  -5  -1  729.23   74.79
  -3   5   1  618.74   72.59
  -3   5   1  710.13   78.09
   2  -5  -1  436.86   50.99
   2  -5  -1  382.56   65.99
  -2   5   1  374.36   47.20
  -2   5   1  485.05   63.39
   1  -5  -1  195.48   47.60
   1  -5  -1  237.78   37.20
  -1   5   1  211.98   38.50
  -1   5   1  287.47   49.00
   0  -5  -1    6.90   36.50
   0  -5  -1   34.90   25.40
   0  -5  -1  -24.20   24.40
   0   5   1   -7.50   28.10
   0   5   1   18.40   24.60
  -1  -5  -1   71.59   24.80
  -1  -5  -1   44.20   36.90
   1   5   1   53.29   26.00
   1   5   1  111.39   25.50
   1   5   1   40.70   32.30
  -2  -5  -1  689.83   56.09
   2   5   1  668.43   58.69
   2   5   1  562.84   62.99
  -3  -5  -1   45.70   22.30
   3   5   1   19.90   25.10
  -4  -5  -1  203.98   31.20
   4   5   1  157.88   37.10
   4   5   1  195.88   35.20
  -5  -5  -1  639.74   65.49
  -5  -5  -1  509.55   55.19
   5   5   1  466.35   61.39
   5   5   1  651.23   83.79
   5   5   1  571.24   57.29
  -6  -5  -1  357.66   56.19
  -6  -5  -1  427.36   60.69
  -6  -5  -1  425.46   62.29
   6   5   1  393.86   52.69
   6   5   1  426.26   60.69
   6   5   1  425.36   74.39
  -7  -5  -1   72.59   48.60
  -7  -5  -1   47.10   56.99
  -7  -5  -1    8.30   43.20
   7   5   1   43.20   49.20
   7   5   1   69.39   72.29
   7   5   1   26.30   40.50
  -8  -5  -1   18.60   62.19
  -8  -5  -1  -81.79   57.19
  -8  -5  -1   31.70   68.09
   8   5   1   54.99   60.19
   8   5   1  -56.59   75.59
   8   5   1   36.00   46.50
  -9  -5  -1  -72.19   64.59
  -9  -5  -1   87.89   88.19
   9   5   1   39.40   80.29
   9   5   1   67.69   74.79
   9   5   1   52.49   51.69
 -10  -5  -1   -3.10   73.69
  10   5   1   79.69   95.99
  10   5   1  -55.29   87.79
  11   5   1  -18.80  108.29
   6  -6  -1   76.19  106.59
   6  -6  -1  101.39  108.39
  -6   6   1  -10.10   75.39
  -6   6   1  100.99  163.68
   5  -6  -1  -27.30   83.59
   5  -6  -1 -120.39  106.39
   5  -6  -1    4.30   77.29
  -5   6   1  -56.39   66.99
   4  -6  -1  -70.49   65.19
   4  -6  -1  -66.99   65.39
  -4   6   1    9.90   50.99
   3  -6  -1   34.90   50.19
   3  -6  -1   83.69   54.99
  -3   6   1  160.18   50.59
  -3   6   1   41.30   44.30
   2  -6  -1   43.30   54.39
   2  -6  -1   86.89   38.70
  -2   6   1   55.09   43.10
  -2   6   1   -8.40   35.80
   1  -6  -1   30.40   46.20
   1  -6  -1   72.09   31.20
  -1   6   1  -13.10   35.70
  -1   6   1   30.40   35.90
   0  -6  -1    6.00   38.60
   0  -6  -1   24.30   32.30
   0   6   1   66.89   28.90
   0   6   1   -6.00   26.00
  -1  -6  -1   44.90   40.80
  -1  -6  -1   38.90   29.30
   1   6   1   33.20   35.70
   1   6   1   40.90   26.30
  -2  -6  -1  144.69   39.70
  -2  -6  -1  169.18   31.00
   2   6   1  140.09   32.10
   2   6   1  148.79   31.70
   2   6   1  159.68   42.60
  -3  -6  -1   42.80   24.30
   3   6   1   33.40   29.20
  -4  -6  -1  -11.90   25.20
   4   6   1   24.40   29.30
   4   6   1   23.30   32.00
  -5  -6  -1   16.70   25.90
   5   6   1   17.40   45.70
   5   6   1    5.00   32.40
  -6  -6  -1  104.09   35.50
  -6  -6  -1  168.38   54.89
   6   6   1   70.29   39.10
   6   6   1  154.88   65.29
   6   6   1  104.19   44.00
  -7  -6  -1  201.68   66.19
  -7  -6  -1  236.18   49.80
  -7  -6  -1  251.27   49.20
   7   6   1  192.88   85.49
   7   6   1  202.78   52.99
   7   6   1  129.19   44.60
  -8  -6  -1  156.48   62.09
  -8  -6  -1  179.58   78.29
  -8  -6  -1  101.69   54.49
   8   6   1  126.09   68.29
   8   6   1  163.88   90.79
   8   6   1  130.09   51.69
  -9  -6  -1  177.88   99.19
  -9  -6  -1   42.00   63.19
  -9  -6  -1  100.09   79.49
   9   6   1   98.59   57.39
   9   6   1   59.49   79.29
   9   6   1  103.79   96.09
 -10  -6  -1  144.49   71.89
  10   6   1   72.19  101.59
  10   6   1  -85.69   91.49
  11   6   1  -68.49   79.39
  11   6   1  -49.50  113.19
   5  -7  -1  -14.80   93.89
  -5   7   1   29.40   74.79
   4  -7  -1  389.36   90.59
  -4   7   1  266.57   63.59
   3  -7  -1  449.26   79.59
   3  -7  -1  311.47   76.89
  -3   7   1  343.97   60.29
   2  -7  -1  222.48   48.60
   2  -7  -1  139.59   68.09
  -2   7   1  141.99   44.00
   1  -7  -1  -33.90   49.40
   1  -7  -1  127.19   37.10
  -1   7   1  -31.20   48.40
  -1   7   1   23.70   38.20
   0  -7  -1  362.06   60.29
   0  -7  -1  333.17   51.49
   0   7   1  424.16   67.09
  -1  -7  -1  171.18   40.40
  -1  -7  -1  192.38   50.89
   1   7   1  139.29   35.50
   1   7   1  206.98   35.60
   1   7   1  260.47   54.69
  -2  -7  -1  831.02   77.49
  -2  -7  -1  630.04   83.99
   2   7   1  751.12   68.09
   2   7   1  815.22   84.99
   2   7   1  787.32   71.89
  -3  -7  -1  173.38   50.89
  -3  -7  -1  212.38   42.10
   3   7   1  166.18   49.80
   3   7   1  203.78   40.40
   3   7   1  182.48   38.40
  -4  -7  -1   96.49   30.90
   4   7   1   88.29   35.90
  -5  -7  -1  587.44   66.99
   5   7   1  743.93   76.29
  -6  -7  -1  744.03   73.99
   6   7   1  748.53   88.59
   6   7   1  851.21  104.09
  -7  -7  -1  159.48   74.29
  -7  -7  -1  215.88   49.30
   7   7   1  198.58   49.90
   7   7   1   85.39   55.89
   7   7   1  251.47   83.39
  -8  -7  -1  130.59   85.99
  -8  -7  -1    7.30   62.29
   8   7   1   90.59   54.69
   8   7   1 -159.38   61.59
   8   7   1  -18.50   96.79
  -9  -7  -1   92.99  105.19
  -9  -7  -1    4.20   81.09
   9   7   1   82.29   59.69
   9   7   1   67.19  105.19
   9   7   1 -105.19   76.39
 -10  -7  -1  108.69   69.19
 -10  -7  -1   91.89  106.99
  10   7   1 -140.89   87.79
  10   7   1   67.99   69.59
  10   7   1   90.39  112.59
   4  -8  -1   60.79   85.99
  -4   8   1   13.20   69.09
   3  -8  -1  -40.80   72.49
  -3   8   1  -38.20   57.69
   2  -8  -1  -25.30   72.99
  -2   8   1   51.69   48.30
  -2   8   1  -18.20   65.39
   1  -8  -1   58.89   63.19
  -1   8   1   33.00   60.19
   0  -8  -1   90.79   57.79
   0   8   1   76.29   42.50
   0   8   1   74.79   61.29
   0   8   1   26.50   48.80
  -1  -8  -1  419.96   68.09
  -1  -8  -1  333.17   67.29
   1   8   1  461.55   59.59
   1   8   1  469.55   76.99
  -2  -8  -1  926.41   94.19
  -2  -8  -1  768.22   92.49
   2   8   1  886.71  105.09
   2   8   1  734.23   72.49
   2   8   1  679.33   77.59
  -3  -8  -1   79.19   48.90
  -3  -8  -1   -1.30   39.90
   3   8   1    4.70   56.69
   3   8   1  -34.40   36.60
   3   8   1   -0.20   33.30
  -4  -8  -1  196.08   55.29
  -4  -8  -1  136.99   38.70
   4   8   1  153.08   64.69
   4   8   1  129.29   39.00
   4   8   1  105.29   43.00
  -5  -8  -1  334.87   44.90
   5   8   1  306.67   50.39
   5   8   1  331.67   53.59
  -6  -8  -1  226.08   44.00
   6   8   1  140.69   62.69
   6   8   1  114.69   46.00
  -7  -8  -1    9.10   43.50
   7   8   1   19.80   77.39
   7   8   1  -12.70   43.50
  -8  -8  -1   22.90   59.79
  -8  -8  -1   41.50   91.49
   8   8   1   33.30   54.59
   8   8   1   66.09   99.69
   8   8   1  -44.00   64.49
  -9  -8  -1   97.19   85.49
  -9  -8  -1   52.99  114.79
   9   8   1  173.38  119.99
   9   8   1   56.69   61.99
   9   8   1 -114.39   79.49
 -10  -8  -1  234.18  147.39
 -10  -8  -1  -33.40  113.79
  10   8   1  -96.69   97.39
  10   8   1   -9.30  134.09
  10   8   1  178.18   74.89
   3  -9  -1  103.49   91.49
  -3   9   1   85.09   70.09
   2  -9  -1   13.10   77.69
  -2   9   1   97.99   95.69
  -2   9   1    4.10   55.29
   1  -9  -1  -36.10   75.09
  -1   9   1   74.79   83.49
  -1   9   1  -25.00   45.30
   0  -9  -1   24.60   74.29
   0  -9  -1   -0.20   67.99
   0   9   1   71.69   76.39
   0   9   1   91.09   50.19
   0   9   1   -8.30   48.40
  -1  -9  -1   89.09   64.29
  -1  -9  -1    3.80   65.09
   1   9   1   87.69   44.40
   1   9   1  191.98   89.69
   1   9   1  132.69   56.19
  -2  -9  -1  -33.40   58.79
  -2  -9  -1   46.80   58.89
   2   9   1   31.90   39.50
   2   9   1  -70.49   43.10
   2   9   1  -51.69   79.99
  -3  -9  -1  -38.60   51.69
  -3  -9  -1  -57.09   55.09
   3   9   1  -61.79   38.40
   3   9   1 -133.49   71.99
   3   9   1   44.80   36.10
  -4  -9  -1  -20.10   47.60
  -4  -9  -1    9.20   55.89
   4   9   1   74.79   40.90
   4   9   1  -19.40   72.89
   4   9   1   48.50   42.90
   5   9   1   88.29   56.49
   5   9   1   76.19   41.80
   6   9   1   -0.70   44.00
   6   9   1  -61.89   57.69
  -7  -9  -1   82.09   50.09
   7   9   1   79.79   47.50
   7   9   1  112.29   86.49
  -8  -9  -1  -31.10   61.59
   8   9   1  106.79  104.89
   8   9   1   93.29   58.29
  -9  -9  -1  -75.69   92.69
   9   9   1   60.49   68.09
   9   9   1    3.80  118.89
   9   9   1  -45.30   76.19
 -10  -9  -1   17.40  162.68
  10   9   1  129.39  141.29
  10   9   1  -40.50   70.79
  10   9   1   50.89   97.19
   2 -10  -1 -103.59   93.79
  -2  10   1 -106.89   60.49
   1 -10  -1  -25.00   91.89
  -1  10   1  -11.80   56.59
   0 -10  -1   54.99   81.89
   0  10   1  -95.49   52.19
   0  10   1  -49.90  113.19
  -1 -10  -1  -19.60   69.19
  -1 -10  -1  -77.69   82.29
   1  10   1  -59.89  108.19
   1  10   1    7.40   48.10
   1  10   1   33.30   55.99
  -2 -10  -1  -15.10   76.39
  -2 -10  -1  -64.09   69.29
   2  10   1   24.70   44.20
   2  10   1  109.29  103.29
   2  10   1  -78.89   53.79
  -3 -10  -1  137.09   71.79
  -3 -10  -1  -14.40   71.19
   3  10   1    2.20   95.79
   3  10   1   -2.10   46.30
   3  10   1 -108.79   51.39
  -4 -10  -1  -38.20   63.19
  -4 -10  -1   63.79   63.39
   4  10   1  -24.30   48.80
   4  10   1  -31.60   46.70
   4  10   1   74.09   93.29
  -5 -10  -1   67.99   56.89
   5  10   1  -12.40   48.50
   5  10   1  -51.39   44.20
  -6 -10  -1   52.29   53.49
   6  10   1  155.88   71.79
   6  10   1   30.80   49.80
   7  10   1  -76.59   88.89
   7  10   1   77.89   59.19
  -8 -10  -1   -7.60   69.19
   8  10   1  -15.40  107.69
   8  10   1   43.90   57.49
   9  10   1   50.79   65.89
   9  10   1   30.50  132.59
 -10 -10  -1   50.89  196.88
  10  10   1  197.68  169.48
  10  10   1    9.50   80.79
  10  10   1  105.79   93.09
   0 -11  -1    3.80   95.09
   0  11   1  -42.00   60.79
  -1 -11  -1  -53.49   88.79
  -1 -11  -1   -4.50  115.39
   1  11   1    2.30   67.69
   1  11   1    2.30   58.29
   1  11   1  -36.10  152.18
  -2 -11  -1 -197.98   80.89
  -2 -11  -1  -89.49  101.39
   2  11   1  136.59   79.89
   2  11   1  -13.40   55.79
   2  11   1   91.29  142.39
  -3 -11  -1   14.70   95.49
  -3 -11  -1  111.49  100.49
   3  11   1   19.20  130.89
   3  11   1   91.99   50.89
  -4 -11  -1  229.18   93.99
  -4 -11  -1  326.37   90.59
   4  11   1  139.99   61.69
   4  11   1  293.17   72.39
   4  11   1  325.87  123.99
  -5 -11  -1  148.39   85.39
   5  11   1   58.49  111.59
   5  11   1   55.39   59.39
   5  11   1  106.09   64.19
   6  11   1   49.10   85.89
   6  11   1   46.50   64.89
   6  11   1   11.90   60.59
   7  11   1   -0.40   60.79
   7  11   1   29.40  100.09
   7  11   1  135.29   64.09
   8  11   1  184.88  114.89
   9  11   1   53.09   78.09
   9  11   1   64.29  150.48
  -1 -12  -1   54.49  106.69
  -1 -12  -1   89.69  155.88
   1  12   1   26.00   73.19
   1  12   1  -55.99   80.59
  -2 -12  -1  -58.69  146.69
  -2 -12  -1   92.09   93.69
   2  12   1  -33.20   79.49
   2  12   1 -350.46  199.08
   2  12   1   63.89   65.99
  -3 -12  -1   27.90   98.09
  -3 -12  -1  135.39  130.89
   3  12   1   26.30   89.59
   3  12   1   65.69  168.48
  -4 -12  -1   -3.80   97.99
  -4 -12  -1  -21.90  183.28
   4  12   1   96.59  155.08
   4  12   1 -123.29   71.59
   4  12   1   83.89   55.39
  -5 -12  -1  223.88   90.19
   5  12   1   -5.00  151.28
   5  12   1   -6.40   61.69
   6  12   1   46.40   64.89
   7  12   1  107.49   68.59
   7  12   1  -24.60   68.89
   8  12   1   -9.60   74.89
   8  12   1    4.40   70.19
   5  13   1  143.19   67.89
   5  13   1  -31.70   93.49
   7  12  -2   49.80  169.58
   7  12  -2    4.60  112.79
   7  12  -2   39.20   68.79
   6  12  -2   -9.10  161.18
   6  12  -2  121.99   61.59
   6  12  -2  -73.09  102.79
  -6 -12   2  121.09   92.79
   5  12  -2 -158.18   73.69
   5  12  -2    4.50  149.79
   5  12  -2   78.79   61.79
  -5 -12   2  181.78   96.69
   4  12  -2    4.70   62.99
   4  12  -2  -18.90  149.99
   4  12  -2  -94.99   77.19
  -4 -12   2  -15.60   93.69
   3  12  -2 -162.28  165.08
   3  12  -2  126.49   70.99
   3  12  -2  -98.99   73.69
  -3 -12   2 -127.19   95.09
   2  12  -2  -17.10   77.29
   2  12  -2  -55.39   68.79
  -2 -12   2    2.60   93.39
  -2 -12   2 -256.17  132.99
   1  12  -2   55.39   63.29
  -1 -12   2  -16.20  150.18
  -1 -12   2  256.27  107.69
   8  11  -2    7.30  117.99
   8  11  -2  -77.19   98.39
   8  11  -2  -56.29   64.29
   7  11  -2  102.09  104.19
   7  11  -2   55.39   55.69
   7  11  -2 -191.58   86.79
   6  11  -2    4.40   55.59
   6  11  -2  -27.00   84.49
   6  11  -2   84.19  141.09
  -6 -11   2   39.70   79.79
   5  11  -2   69.59   50.29
   5  11  -2  -67.09   75.19
   5  11  -2  -97.49  117.79
  -5 -11   2   11.90   77.29
   4  11  -2  111.99  121.19
   4  11  -2  155.58   56.19
  -4 -11   2  -31.90   81.99
  -4 -11   2  269.27   80.89
   3  11  -2  -21.60  123.39
   3  11  -2  -16.30   58.29
  -3 -11   2  168.88   93.49
  -3 -11   2  125.09   84.39
   2  11  -2   24.30   60.69
   2  11  -2   99.59  137.89
  -2 -11   2  -92.89   82.69
  -2 -11   2  -43.80   96.69
   1  11  -2   72.39   63.39
   1  11  -2  -21.60   56.49
   1  11  -2  -29.90  136.09
  -1 -11   2  185.18  109.39
  -1 -11   2   32.40   83.39
   0  11  -2 -128.59   53.49
   0 -11   2  -51.69  121.39
   0 -11   2   67.69   97.09
  -1  11  -2  -39.60   63.39
   1 -11   2    4.00  132.79
   1 -11   2  -79.79   99.59
   9  10  -2   98.89   93.79
  -9 -10   2   27.20  155.28
   8  10  -2 -141.49   84.79
   7  10  -2    0.40   50.89
  -7 -10   2  -60.69   63.49
   6  10  -2 -107.19   67.79
   6  10  -2  -83.29   46.10
  -6 -10   2  -38.30   65.59
   5  10  -2   -5.40   48.30
   5  10  -2 -123.29   66.49
  -5 -10   2   30.00   63.69
  -5 -10   2  -34.90   51.89
   4  10  -2   71.49   42.90
   4  10  -2  -65.09   97.39
   4  10  -2  -49.99   53.69
  -4 -10   2  -27.40   54.49
  -4 -10   2  -33.80   63.69
   3  10  -2   90.29   49.60
   3  10  -2   32.60   99.69
   3  10  -2   80.09   56.79
  -3 -10   2  260.57   74.39
  -3 -10   2  100.19   66.09
   2  10  -2  -69.89   56.59
   2  10  -2   -1.80   93.49
   2  10  -2   59.19   50.09
  -2 -10   2  119.79   78.19
  -2 -10   2   -0.10   71.79
   1  10  -2  237.88  101.69
   1  10  -2   25.90   58.29
   1  10  -2   53.19   52.49
  -1 -10   2  211.38   81.99
  -1 -10   2  113.39   73.49
   0  10  -2  150.88   52.69
   0  10  -2  141.79  110.09
   0 -10   2  207.38   91.49
   0 -10   2  324.97   84.79
  -1  10  -2  -38.10   52.19
  -1  10  -2  -63.79  107.99
   1 -10   2  152.68   79.59
   1 -10   2   52.99  100.09
   1 -10   2  -92.99   84.49
  -2  10  -2    1.10   60.89
   2 -10   2   -2.10   93.79
   9   9  -2  -38.60   88.79
   9   9  -2 -147.49   86.49
  -9  -9   2  -43.60  152.78
  -9  -9   2  -37.90  145.19
   7   9  -2   32.00   75.29
  -7  -9   2   76.29   60.49
   6   9  -2   -7.90   66.59
   6   9  -2   52.59   93.89
   6   9  -2  -11.80   59.49
   6   9  -2   31.70   41.50
  -6  -9   2  -85.49   45.70
   5   9  -2   -8.30   37.20
   5   9  -2   -9.30   50.79
   5   9  -2   -7.30   83.89
  -5  -9   2   13.10   43.10
  -5  -9   2  -27.50   55.59
   4   9  -2  -37.50   79.19
   4   9  -2   39.00   39.70
  -4  -9   2   30.60   54.79
  -4  -9   2  -36.40   39.60
   3   9  -2  350.26   48.60
   3   9  -2  313.37   90.19
   3   9  -2  292.77   57.89
  -3  -9   2  338.37   70.09
  -3  -9   2  303.07   54.39
   2   9  -2   74.39   46.70
   2   9  -2  135.99   54.09
   2   9  -2  243.38   83.99
  -2  -9   2  193.18   66.89
  -2  -9   2  102.99   52.19
   1   9  -2   99.19   72.89
   1   9  -2   89.59   45.90
  -1  -9   2  183.48   70.79
  -1  -9   2  139.39   63.59
   0   9  -2  139.39   47.20
   0   9  -2   42.50   77.89
   0   9  -2    8.60   44.60
   0  -9   2   68.49   65.69
   0  -9   2   56.49   61.49
   0  -9   2   68.99   54.29
   1  -9   2  245.28   57.59
   1  -9   2  186.28   82.59
  -2   9  -2  134.39   58.39
   2  -9   2   97.29   81.99
  -3   9  -2  150.48   64.49
   3  -9   2  215.28   89.49
  -4   9  -2  171.88   76.19
  10   8  -2   -2.20  100.69
 -10  -8   2  -16.00  149.79
   9   8  -2    8.70   92.89
   9   8  -2 -126.59   84.49
  -9  -8   2  -34.00   99.39
  -9  -8   2  143.19  141.29
   8   8  -2  500.45   86.09
  -8  -8   2  666.73  111.29
  -8  -8   2  834.02  102.89
   7   8  -2  105.19   65.99
   7   8  -2   34.50   62.39
  -7  -8   2  214.28   79.49
  -7  -8   2  228.28   59.89
   5   8  -2  -29.00   45.10
   5   8  -2  -14.10   49.20
   5   8  -2   69.19   34.20
   5   8  -2   67.99   78.49
  -5  -8   2   25.70   36.70
  -5  -8   2    1.70   43.40
   4   8  -2  260.37   41.10
   4   8  -2  275.57   71.89
   4   8  -2  192.58   52.99
  -4  -8   2  265.87   54.49
  -4  -8   2  254.77   39.20
   3   8  -2  244.58   39.40
   3   8  -2  168.08   46.50
  -3  -8   2  165.28   54.59
  -3  -8   2  207.68   40.60
   2   8  -2  778.92   71.19
   2   8  -2  890.21   97.89
   2   8  -2  724.03   83.79
  -2  -8   2  884.21   92.69
  -2  -8   2  863.41  101.39
   1   8  -2  -13.20   41.40
   1   8  -2   12.50   54.99
   1   8  -2   -8.00   39.20
  -1  -8   2  -40.80   45.40
  -1  -8   2   92.69   56.69
   0   8  -2    3.70   41.40
   0   8  -2   78.69   56.19
   0   8  -2  114.39   43.00
   0  -8   2   56.79   56.99
   0  -8   2   94.29   47.10
   0  -8   2  139.39   62.29
  -1   8  -2  214.88   59.49
  -1   8  -2   96.09   41.70
   1  -8   2  216.58   46.30
   1  -8   2  201.88   61.09
   1  -8   2   69.19  109.29
  -2   8  -2   -6.50   49.40
  -2   8  -2  -24.70  100.19
   2  -8   2    6.90   67.79
   2  -8   2   -7.00   52.69
  -3   8  -2   83.49   52.49
   3  -8   2   60.79   66.59
  -4   8  -2  -79.19   59.89
   4  -8   2  -18.40   84.69
  -5   8  -2  -11.00   66.29
   5  -8   2  -94.19   87.69
  10   7  -2   64.49   95.99
  10   7  -2 -196.48  102.89
 -10  -7   2  -49.50  125.09
   9   7  -2  301.77   87.89
  -9  -7   2   85.59   95.79
  -9  -7   2   89.09  131.09
   8   7  -2  195.88   70.19
   8   7  -2  188.38   77.09
  -8  -7   2  108.59   72.89
  -8  -7   2   82.59   91.19
   7   7  -2  -15.80   57.09
  -7  -7   2  -10.70   71.79
  -7  -7   2   35.80   55.29
   6   7  -2 -106.19   43.80
   6   7  -2  -46.80   47.30
  -6  -7   2   12.00   50.09
  -6  -7   2  -63.49   59.69
  -6  -7   2  -11.60   37.60
   5   7  -2   -2.40   45.00
   5   7  -2  105.89   63.79
  -5  -7   2   52.09   48.80
  -5  -7   2  112.09   30.20
   4   7  -2  -10.00   38.60
   4   7  -2   51.49   29.90
   4   7  -2   68.39   59.09
  -4  -7   2   85.79   41.80
  -4  -7   2   43.10   29.60
   3   7  -2    8.90   50.89
   3   7  -2  -18.40   28.30
   3   7  -2  -55.79   35.50
  -3  -7   2  -10.10   41.80
  -3  -7   2    7.50   26.90
   2   7  -2   52.39   29.20
   2   7  -2  -15.40   37.40
   2   7  -2  -28.40   52.59
  -2  -7   2   -9.10   30.20
  -2  -7   2  -14.60   45.80
   1   7  -2   22.40   32.30
   1   7  -2  -23.10   34.40
   1   7  -2  -70.99   40.60
  -1  -7   2  -74.99   34.10
  -1  -7   2  -42.00   46.10
  -1  -7   2   17.70   46.00
   0   7  -2  -26.10   39.40
   0   7  -2  -67.89   30.10
   0   7  -2   19.80   35.20
   0  -7   2   -4.40   33.70
   0  -7   2  -32.80   40.60
   0  -7   2   54.69   51.19
  -1   7  -2  -47.20   33.40
  -1   7  -2   43.10   50.99
   1  -7   2    9.10   31.40
   1  -7   2    5.40   51.99
   1  -7   2   -3.00   46.20
  -2   7  -2  -47.80   59.69
  -2   7  -2   38.20   42.90
   2  -7   2   -2.60   38.60
   2  -7   2  145.39   63.89
  -3   7  -2  -29.10   46.70
  -3   7  -2  -26.60   62.29
   3  -7   2  -65.59   57.19
   3  -7   2  -49.70   46.80
  -4   7  -2   -7.10   55.79
  -4   7  -2   85.39   74.49
   4  -7   2   38.90   68.59
  -5   7  -2  -78.39   61.59
   5  -7   2  -89.49   82.89
  10   6  -2  -53.89   88.99
  10   6  -2 -122.49  106.49
 -10  -6   2   29.40  122.59
   9   6  -2  -91.19   79.69
  -9  -6   2  -41.30   88.39
  -9  -6   2 -139.39  130.09
   8   6  -2  145.39   67.09
   8   6  -2  285.17   74.89
  -8  -6   2  231.88   74.39
  -8  -6   2  118.79   86.79
   6   6  -2   82.69   48.60
  -6  -6   2   57.59   39.90
  -6  -6   2  128.09   55.29
  -6  -6   2   35.90   54.59
   5   6  -2  -91.39   40.60
   5   6  -2   27.80   57.09
  -5  -6   2  -95.19   41.10
  -5  -6   2  -48.40   45.10
  -5  -6   2    1.30   26.00
   4   6  -2  231.78   54.59
   4   6  -2  108.79   35.00
   4   6  -2  188.38   41.00
  -4  -6   2  210.58   46.90
  -4  -6   2  166.28   30.60
   3   6  -2   14.10   25.10
   3   6  -2  104.19   39.40
   3   6  -2   44.10   44.80
  -3  -6   2   62.49   36.90
  -3  -6   2  -19.10   29.10
   2   6  -2  714.83   56.89
   2   6  -2  658.33   70.79
   2   6  -2  748.03   78.59
  -2  -6   2  738.03   79.39
  -2  -6   2  610.44   62.59
   1   6  -2  347.37   44.50
   1   6  -2  389.56   56.29
  -1  -6   2  356.26   42.90
  -1  -6   2  342.47   56.49
  -1  -6   2  409.16   53.29
   0   6  -2  257.27   60.69
   0   6  -2  175.88   35.60
   0  -6   2  208.58   38.80
   0  -6   2  217.38   36.70
   0  -6   2  284.67   53.99
  -1   6  -2  515.45   67.09
  -1   6  -2  421.76   54.89
   1  -6   2  336.17   50.19
   1  -6   2  444.86   47.70
   1  -6   2  469.15   66.99
  -2   6  -2  349.27   50.59
  -2   6  -2  505.25   68.59
   2  -6   2  378.96   68.79
   2  -6   2  340.97   41.10
  -3   6  -2  -32.60   39.00
  -3   6  -2   48.70   51.99
   3  -6   2  103.89   40.00
   3  -6   2   55.89   60.49
  -4   6  -2   12.70   50.69
  -4   6  -2   57.49   61.09
   4  -6   2  -98.09   45.10
   4  -6   2   28.10   65.29
  -5   6  -2   59.09   84.89
  -5   6  -2   64.99   56.49
  -5   6  -2  105.49  118.09
   5  -6   2   45.70   74.49
  -6   6  -2   16.60  142.59
  -6   6  -2   40.70   71.89
   6  -6   2  151.88   84.29
   6  -6   2   93.79  106.79
  10   5  -2  156.88   92.39
  10   5  -2  -18.40  109.29
 -10  -5   2   51.49  115.89
   9   5  -2  319.47  103.59
   9   5  -2  147.89   75.69
  -9  -5   2   73.09   87.09
  -9  -5   2  168.28  126.49
  -9  -5   2  115.39   73.59
   8   5  -2   72.39   72.29
   8   5  -2  139.79   59.89
  -8  -5   2   -7.40   64.69
  -8  -5   2   -4.50   74.89
  -8  -5   2  185.48  112.29
   7   5  -2   94.79   49.10
  -7  -5   2   -5.40   60.19
  -7  -5   2   51.99   50.09
  -7  -5   2  -32.10   55.79
   6   5  -2  148.29   45.60
  -6  -5   2  139.39   42.20
  -6  -5   2  202.28   51.19
  -6  -5   2  207.08   59.49
   5   5  -2   42.00   37.70
  -5  -5   2   35.80   43.50
  -5  -5   2   38.40   41.10
  -5  -5   2   28.70   34.00
   4   5  -2  485.45   63.99
   4   5  -2  312.67   43.90
   4   5  -2  280.37   44.50
  -4  -5   2  335.67   43.20
  -4  -5   2  372.46   59.49
  -4  -5   2  384.46   45.50
   2   5  -2  -16.80   31.50
   2   5  -2   12.50   22.30
   2   5  -2   78.49   32.60
  -2  -5   2    4.30   21.10
  -2  -5   2   14.10   32.60
   1   5  -2   78.59   33.00
   1   5  -2   26.20   25.20
   1   5  -2   40.70   31.10
  -1  -5   2   27.40   22.60
  -1  -5   2   -4.80   34.10
  -1  -5   2  -10.20   24.50
   0   5  -2  404.66   53.59
   0   5  -2  298.17   39.50
   0  -5   2  411.66   41.50
   0  -5   2  352.66   55.09
  -1   5  -2  291.77   40.70
   1  -5   2  421.66   57.79
   1  -5   2  328.57   34.40
   1  -5   2  244.58   42.00
  -2   5  -2  100.39   35.80
  -2   5  -2  181.98   43.20
   2  -5   2  114.59   47.30
   2  -5   2  129.69   32.20
  -3   5  -2   86.99   41.80
  -3   5  -2   11.00   36.40
  -3   5  -2   -3.00   69.59
   3  -5   2   21.80   48.40
   3  -5   2   -5.20   30.20
  -4   5  -2   28.80   55.79
  -4   5  -2  119.49   77.79
  -4   5  -2   43.30   42.90
   4  -5   2  103.59   58.89
   4  -5   2   55.99   55.69
   4  -5   2   52.79   37.10
  -5   5  -2  122.29   99.59
  -5   5  -2  350.86   84.69
  -5   5  -2  305.17   63.39
   5  -5   2  199.28   77.79
   5  -5   2  219.18   73.79
   5  -5   2   99.29   53.99
  -6   5  -2  -21.30  120.09
  -6   5  -2  -24.80   66.89
  -6   5  -2  -24.20   96.29
   6  -5   2 -126.49   84.79
   6  -5   2  194.58   90.89
   6  -5   2    7.30   71.69
  -7   5  -2  -43.20  165.28
  -7   5  -2   61.09   79.79
   7  -5   2   64.19   97.19
   7  -5   2   59.29  109.99
  10   4  -2  283.77   97.39
 -10  -4   2  206.98   91.99
 -10  -4   2  450.15  162.88
   9   4  -2  196.18   74.39
  -9  -4   2   96.89  120.79
  -9  -4   2   38.20   71.09
  -9  -4   2  162.38   84.59
   8   4  -2   95.49   63.69
   8   4  -2  135.99   75.69
  -8  -4   2  -26.00   58.19
  -8  -4   2   10.70   97.09
  -8  -4   2   46.80   63.59
  -8  -4   2  171.18   64.19
   7   4  -2  443.36   64.39
  -7  -4   2  647.04  100.69
  -7  -4   2  559.04   71.69
  -7  -4   2  449.16   62.99
  -7  -4   2  327.37   61.59
   6   4  -2   60.29   45.00
   6   4  -2  111.99   42.00
  -6  -4   2   89.89   42.70
  -6  -4   2   87.09   40.20
   5   4  -2  196.28   40.10
  -5  -4   2  162.18   40.10
  -5  -4   2  194.08   33.50
  -5  -4   2  202.98   53.99
   4   4  -2  686.13   57.79
  -4  -4   2  514.45   72.79
  -4  -4   2  528.25   52.79
  -4  -4   2  586.94   54.89
   3   4  -2   87.49   39.30
   3   4  -2   49.10   32.20
   3   4  -2   53.09   32.00
  -3  -4   2   97.29   40.10
  -3  -4   2   85.99   22.20
  -3  -4   2   76.99   28.00
   2   4  -2   74.79   27.90
   2   4  -2   53.49   32.40
   2   4  -2   27.90   18.10
  -2  -4   2   85.29   32.30
  -2  -4   2   27.30   20.80
   1   4  -2 4403.96  276.37
   1   4  -2 4603.34  280.97
   1   4  -2 4927.51  286.07
  -1  -4   2 5101.69  289.97
  -1  -4   2 4872.41  280.97
  -1  -4   2 5130.09  277.37
   0   4  -2 1325.17   88.59
   0   4  -2 1399.16  102.19
   0   4  -2 1345.47   96.39
   0  -4   2 1364.36   87.59
   0  -4   2 1374.16  105.29
   0  -4   2 1500.25   94.79
  -1   4  -2   76.19   36.40
  -1   4  -2   32.10   26.80
   1  -4   2   69.29   40.20
   1  -4   2   27.40   20.10
   1  -4   2   86.29   32.10
  -2   4  -2  105.59   35.10
  -2   4  -2    5.10   34.70
   2  -4   2   48.50   28.70
   2  -4   2  112.39   40.90
  -3   4  -2  310.87   61.79
  -3   4  -2  419.86   58.19
  -3   4  -2  278.87   46.60
   3  -4   2  284.87   38.70
   3  -4   2  256.47   60.29
   3  -4   2  337.57   58.99
  -4   4  -2  361.66   56.39
  -4   4  -2  184.68   44.90
  -4   4  -2  128.79   85.39
   4  -4   2  264.57   38.80
   4  -4   2  227.58   58.29
   4  -4   2  244.48   53.29
  -5   4  -2  -12.40   77.99
  -5   4  -2   53.39   65.39
  -5   4  -2   82.19   48.80
   5  -4   2   26.50   54.99
   5  -4   2  115.19   62.69
   5  -4   2  -54.99   43.10
  -6   4  -2   59.69   55.39
  -6   4  -2  -62.29   79.29
  -6   4  -2  -93.19   98.69
   6  -4   2  128.59   79.09
   6  -4   2  -76.09   67.49
   6  -4   2  -49.90   65.89
  -7   4  -2   14.20  127.49
  -7   4  -2   12.10   65.59
  -7   4  -2   49.50  112.89
   7  -4   2  227.68   91.49
   7  -4   2  126.59   98.79
  -8   4  -2   22.30   86.19
   8  -4   2  173.08  112.69
   8  -4   2  -96.69  102.89
  10   3  -2  123.99   92.79
 -10  -3   2  186.58  174.28
   9   3  -2   67.89   79.29
  -9  -3   2  140.49  125.19
   8   3  -2   67.49   56.49
   8   3  -2   15.20   62.59
  -8  -3   2  -43.90   92.29
   7   3  -2  132.89   50.69
  -7  -3   2  107.69   50.69
  -7  -3   2   87.29   77.19
  -7  -3   2  140.49   47.10
   6   3  -2   50.39   44.20
   6   3  -2   52.69   42.70
  -6  -3   2   41.70   38.60
  -6  -3   2   35.50   37.00
  -6  -3   2  153.08   69.79
   4   3  -2   24.60   31.50
  -4  -3   2  -11.90   25.50
  -4  -3   2   38.40   20.80
  -4  -3   2  -21.10   35.30
   3   3  -2   61.59   30.30
   3   3  -2   90.49   31.50
  -3  -3   2   90.69   22.70
  -3  -3   2   90.39   51.29
  -3  -3   2  121.19   27.20
   2   3  -2   32.60   24.20
   2   3  -2   -0.80   30.50
  -2  -3   2   40.10   33.40
  -2  -3   2   38.70   21.50
  -2  -3   2   46.70   22.80
   1   3  -2  312.27   30.10
   1   3  -2  311.67   43.20
  -1  -3   2  352.76   45.90
  -1  -3   2  270.87   42.90
  -1  -3   2  294.57   31.60
   0   3  -2  230.18   38.90
   0   3  -2  178.18   25.80
   0  -3   2  168.08   24.10
   0  -3   2  163.38   38.10
  -1   3  -2  818.02   72.79
  -1   3  -2  849.22   62.49
   1  -3   2  801.02   62.19
   1  -3   2  714.33   57.59
   1  -3   2  792.42   75.29
  -2   3  -2  312.07   39.60
  -2   3  -2  420.36   46.20
  -2   3  -2  264.07   50.39
   2  -3   2  311.07   47.90
   2  -3   2  227.68   50.49
   2  -3   2  370.46   39.60
   2  -3   2  338.17   46.40
  -3   3  -2  190.28   39.70
  -3   3  -2   80.39   34.00
  -3   3  -2  137.59   51.79
   3  -3   2  186.88   30.20
   3  -3   2  113.59   42.40
   3  -3   2  129.29   50.49
  -4   3  -2   62.29   53.39
  -4   3  -2  129.19   54.79
  -4   3  -2   81.89   39.80
   4  -3   2   36.50   25.80
   4  -3   2   55.79   50.99
   4  -3   2   84.19   40.60
  -5   3  -2  -55.69   40.90
  -5   3  -2  -24.70   52.69
  -5   3  -2  -16.80   66.49
   5  -3   2   -9.30   54.79
   5  -3   2    7.40   53.49
   5  -3   2   24.10   36.50
  -6   3  -2  -14.40   67.39
  -6   3  -2   43.60   92.59
  -6   3  -2  231.38   56.69
   6  -3   2  176.98   71.19
   6  -3   2   83.99   54.49
   6  -3   2  166.78   75.79
  -7   3  -2  -88.99   60.19
  -7   3  -2 -138.59  113.39
  -7   3  -2 -123.09   92.59
   7  -3   2   93.49   76.89
   7  -3   2   -6.20   79.79
   7  -3   2   79.19   82.49
  -8   3  -2 -191.18  153.38
  -8   3  -2  -33.30  133.19
  -8   3  -2 -112.99   79.29
   8  -3   2   24.10   95.99
   8  -3   2  -38.70  106.89
  -9  -2   2  626.74  142.79
   8   2  -2   75.09   65.29
  -8  -2   2   47.40  101.39
   7   2  -2   20.20   49.90
  -7  -2   2   20.80   77.79
  -7  -2   2    7.10   48.40
   6   2  -2  253.57   50.69
  -6  -2   2  321.87   48.60
   5   2  -2  105.29   37.80
  -5  -2   2  145.29   34.20
  -5  -2   2  180.18   54.69
   3   2  -2  103.99   29.90
  -3  -2   2   84.19   20.50
  -3  -2   2  150.48   27.10
   2   2  -2 1651.73  102.09
   2   2  -2 1781.62  105.39
  -2  -2   2 1534.25  114.29
  -2  -2   2 1618.64  103.19
  -2  -2   2 1662.03  101.29
   1   2  -2 1593.04  105.99
   1   2  -2 1669.33  100.29
  -1  -2   2 1725.33  100.09
   0   2  -2  484.55   53.29
   0   2  -2  544.45   41.10
   0  -2   2  595.04   51.69
   0  -2   2  471.05   54.19
  -1   2  -2  676.23   55.39
  -1   2  -2  702.83   63.99
   1  -2   2  642.44   63.59
   1  -2   2  774.92   52.29
  -2   2  -2   59.79   32.90
  -2   2  -2   23.20   27.80
  -2   2  -2  -17.70   25.70
   2  -2   2  -20.80   22.80
   2  -2   2   19.60   36.30
  -3   2  -2  435.96   54.39
  -3   2  -2  349.07   50.39
  -3   2  -2  450.25   54.39
   3  -2   2  454.55   61.19
   3  -2   2  323.27   46.30
   3  -2   2  355.16   55.89
  -4   2  -2  568.24   79.49
  -4   2  -2  824.82   67.59
  -4   2  -2  716.93   75.79
   4  -2   2  809.42   61.59
   4  -2   2  747.83   84.89
   4  -2   2  540.75   81.09
  -5   2  -2  166.08   59.19
  -5   2  -2  243.78   44.50
  -5   2  -2  237.98   96.99
   5  -2   2  151.08   50.69
   5  -2   2  170.38   54.09
   5  -2   2  244.28   37.80
  -6   2  -2 -148.99   69.79
  -6   2  -2 -116.19   43.20
  -6   2  -2  -35.70   54.89
   6  -2   2   11.30   57.29
   6  -2   2 -130.09   57.79
   6  -2   2   61.09   42.20
  -7   2  -2  -25.00   59.39
  -7   2  -2   53.39   92.09
  -7   2  -2   55.89   76.99
   7  -2   2   56.89   62.99
   7  -2   2   55.99   72.69
   7  -2   2    1.50   76.19
  -8   2  -2  -37.80  118.89
  -8   2  -2   65.19  103.09
  -8   2  -2  231.78   67.29
   8  -2   2   92.29   91.89
   8  -2   2  152.08   94.29
   8  -2   2  161.58   86.49
  -9   2  -2  172.38   81.19
  -9   2  -2  199.78  190.88
   9  -2   2  157.78  130.69
   9  -2   2  157.48  108.39
   9   1  -2   46.30   89.99
   9   1  -2  -39.30   94.59
  -9  -1   2   42.80  143.69
   8   1  -2 -100.19   64.39
  -8  -1   2  -37.90  104.09
  -8  -1   2   96.79   73.69
   7   1  -2   67.39   54.59
  -7  -1   2  119.09   51.39
  -7  -1   2  133.99   79.19
   6   1  -2  306.57   55.49
  -6  -1   2  274.87   46.10
  -6  -1   2  312.57   61.69
   5   1  -2   15.60   35.50
  -5  -1   2    0.10   33.50
  -5  -1   2   -3.40   47.80
   4   1  -2  266.77   40.00
  -4  -1   2  230.98   36.20
  -4  -1   2  251.67   45.50
   3   1  -2  514.05   45.80
   3   1  -2  412.06   45.50
  -3  -1   2  382.76   41.60
  -3  -1   2  373.86   38.20
   2   1  -2 1725.73  102.59
   2   1  -2 1539.25  101.19
  -2  -1   2 1745.93  101.89
  -2  -1   2 1529.65  100.39
   1   1  -2  425.66   37.90
  -1  -1   2  375.76   41.80
  -1  -1   2  379.96   45.70
  -1  -1   2  455.95   36.90
   0   1  -2   65.19   22.40
   0  -1   2   68.19   24.90
  -1   1  -2  562.54   50.39
  -1   1  -2  650.13   43.80
  -1   1  -2  477.65   47.50
   1  -1   2  490.15   49.80
   1  -1   2  496.55   51.69
  -2   1  -2 5031.90  286.67
  -2   1  -2 5187.68  284.67
  -2   1  -2 4659.03  283.27
   2  -1   2 4817.72  283.57
   2  -1   2 4807.22  284.67
   2  -1   2 5069.49  287.47
  -3   1  -2  641.94   66.99
  -3   1  -2  775.72   61.69
  -3   1  -2  737.93   64.49
   3  -1   2  825.62   60.09
   3  -1   2  523.15   75.19
   3  -1   2  647.44   65.89
  -4   1  -2  522.25   63.89
  -4   1  -2  643.34   65.79
  -4   1  -2  589.14   60.29
   4  -1   2  593.84   73.59
   4  -1   2  606.34   77.09
  -5   1  -2  100.09   45.30
  -5   1  -2   83.09   40.60
  -5   1  -2   53.29   36.90
   5  -1   2   98.59   47.60
   5  -1   2  176.48   59.69
   5  -1   2   25.10   41.20
  -6   1  -2  198.48   51.99
  -6   1  -2  184.38   81.69
  -6   1  -2   74.89   45.20
   6  -1   2   82.49   53.59
   6  -1   2  148.79   50.19
   6  -1   2  199.58   61.69
  -7   1  -2  108.39   49.90
  -7   1  -2   19.60   64.29
  -7   1  -2   77.19   66.59
   7  -1   2  -60.39   66.49
   7  -1   2   52.39   60.89
   7  -1   2   71.19   66.09
  -8   1  -2   27.60   60.39
  -8   1  -2  -53.59   83.09
  -8   1  -2   21.40  101.69
   8  -1   2    2.60   73.99
   8  -1   2  130.69   85.99
   8  -1   2   84.09   78.89
  -9   1  -2   97.79   74.69
  -9   1  -2   59.09  119.59
   9  -1   2   26.40  115.39
   9  -1   2  -52.69   99.69
   9  -1   2   49.70  145.99
   9   0  -2  158.18   96.09
   9   0  -2    2.90  104.49
  -9   0   2   55.99   78.79
   8   0  -2  258.57   83.79
   8   0  -2  142.59   79.09
  -8   0   2  325.87   72.29
  -8   0   2   90.49   94.69
  -8   0   2  378.16  125.69
   7   0  -2   -3.00   57.89
   7   0  -2   19.10   59.09
  -7   0   2    6.00   62.39
  -7   0   2  120.19   51.49
  -7   0   2  159.98   92.29
   6   0  -2   45.10   47.00
   6   0  -2  -25.00   48.40
  -6   0   2   -7.00   56.39
  -6   0   2  -40.60   43.40
   5   0  -2  265.27   39.10
   5   0  -2  175.78   45.00
  -5   0   2  376.36   57.29
  -5   0   2  152.68   39.10
  -5   0   2  256.67   41.50
   4   0  -2  -21.00   31.60
   4   0  -2   45.40   25.50
  -4   0   2  -27.60   30.40
  -4   0   2   -6.70   27.90
  -4   0   2    4.30   28.40
   3   0  -2 1345.37   92.49
  -3   0   2 1408.86   89.39
  -3   0   2 1423.26   98.09
   2   0  -2 1373.26   87.69
  -2   0   2 1169.18   96.19
  -2   0   2 1543.15   87.49
   1   0  -2 1254.17   79.09
  -1   0   2 1259.47   78.49
   0   0   2  187.78   23.00
  -1   0  -2 7590.94  460.65
  -1   0  -2 7993.20  459.55
   1   0   2 8826.72  461.15
  -2   0  -2  366.36   47.80
  -2   0  -2  355.26   45.30
   2   0   2  340.47   49.80
   2   0   2  351.76   45.40
  -3   0  -2  139.99   38.10
   3   0   2   94.19   28.70
   3   0   2   73.19   27.60
  -4   0  -2   48.20   35.50
  -4   0  -2   -0.10   35.20
   4   0   2   50.89   46.10
   4   0   2   41.90   30.70
   4   0   2   68.19   32.50
  -5   0  -2  146.69   39.40
  -5   0  -2  122.49   40.80
   5   0   2  169.98   41.20
   5   0   2   91.49   49.50
  -6   0  -2   33.60   38.60
  -6   0  -2   36.50   41.70
  -6   0  -2   31.10   41.20
   6   0   2   31.00   46.80
   6   0   2   37.90   44.40
  -7   0  -2  123.09   52.79
  -7   0  -2    0.80   52.89
   7   0   2  163.28   68.49
   7   0   2  229.18   59.79
   7   0   2   40.80   62.09
  -8   0  -2   97.49   55.69
  -8   0  -2   82.79   75.09
  -8   0  -2  124.69   67.09
   8   0   2   -4.80   83.49
   8   0   2  101.29   71.79
   8   0   2   92.69   72.69
  -9   0  -2   95.09   98.39
  -9   0  -2 -112.09   64.69
  -9   0  -2    9.30  103.59
   9   0   2  -20.90   99.79
   9   0   2   80.79   86.59
 -10   0  -2  -40.80  139.99
 -10   0  -2 -239.18   87.69
  10   0   2   97.99  100.99
   8  -1  -2 -133.69   79.09
  -8   1   2   29.00  140.09
  -8   1   2    0.70   67.99
  -8   1   2  126.39  133.59
   7  -1  -2  -61.79   62.89
   7  -1  -2   13.30   64.19
  -7   1   2  -85.29   56.29
  -7   1   2    5.70   92.99
  -7   1   2   54.89   85.19
   6  -1  -2   77.59   55.09
   6  -1  -2   77.69   51.39
  -6   1   2   95.69   60.59
  -6   1   2  121.29   72.79
  -6   1   2   -8.90   43.50
   5  -1  -2   95.19   40.30
   5  -1  -2   17.00   44.30
  -5   1   2   46.90   37.10
  -5   1   2   80.09   46.70
  -5   1   2  165.88   47.20
   4  -1  -2  428.76   56.29
   4  -1  -2  451.65   53.89
  -4   1   2  491.95   55.19
  -4   1   2  425.06   49.20
   3  -1  -2  -23.20   24.10
   3  -1  -2   -9.70   40.20
   3  -1  -2  -24.00   31.40
  -3   1   2  -75.39   27.50
  -3   1   2  -11.20   25.80
  -3   1   2  -17.10   25.90
   2  -1  -2  -41.50   32.10
   2  -1  -2    1.90   17.10
  -2   1   2   -2.10   18.80
  -2   1   2   -9.90   21.60
  -2   1   2    2.20   23.90
   1  -1  -2  185.08   36.70
   1  -1  -2  229.18   29.20
   1  -1  -2  242.58   23.40
  -1   1   2  263.97   26.00
  -1   1   2  222.28   30.30
  -1   1   2  192.78   32.60
   0  -1  -2   72.19   20.40
   0   1   2   21.10   18.80
   0   1   2   51.19   18.40
  -1  -1  -2  425.86   43.70
   1   1   2  521.05   39.10
   1   1   2  429.36   43.10
  -2  -1  -2 1010.40   83.89
  -2  -1  -2 1225.68   78.49
   2   1   2 1066.69   83.29
   2   1   2 1179.58   77.69
  -3  -1  -2  110.39   35.90
   3   1   2  199.78   42.40
   3   1   2  156.28   37.40
  -4  -1  -2 1280.67   87.89
  -4  -1  -2  976.90   91.59
   4   1   2 1243.28   89.29
   4   1   2 1295.77   93.69
  -5  -1  -2  273.17   46.60
  -5  -1  -2  398.76   48.70
   5   1   2  342.27   56.09
   5   1   2  337.27   48.00
   5   1   2  251.27   44.80
  -6  -1  -2  100.69   43.90
  -6  -1  -2   80.29   43.40
   6   1   2  150.78   50.59
   6   1   2  105.59   47.40
  -7  -1  -2  160.48   56.29
   7   1   2  208.18   61.49
   7   1   2  154.38   59.39
  -8  -1  -2 -117.29   61.29
  -8  -1  -2 -117.19   55.19
   8   1   2  -95.19   67.19
   8   1   2   82.39   70.59
  -9  -1  -2  -41.10   70.39
   9   1   2  -27.70   74.89
   9   1   2   48.50   90.19
 -10  -1  -2  103.09   86.09
  10   1   2   34.00  110.89
  10   1   2   43.20   86.99
   8  -2  -2   -1.60   95.89
   8  -2  -2  -54.19  104.69
  -8   2   2  -70.29   84.19
   7  -2  -2   31.10   76.59
   7  -2  -2  -92.89   77.19
  -7   2   2 -127.59   58.89
  -7   2   2   14.40  108.99
  -7   2   2   80.29  103.69
   6  -2  -2  -38.50   55.89
   6  -2  -2   23.90   59.49
  -6   2   2  -55.29   85.09
  -6   2   2    4.10   69.09
  -6   2   2    1.90   50.09
   5  -2  -2  126.09   71.09
   5  -2  -2   12.30   45.00
   5  -2  -2  120.89   48.40
  -5   2   2   55.89   57.79
  -5   2   2   11.90   39.20
  -5   2   2   96.89   47.10
   4  -2  -2   97.99   37.40
   4  -2  -2  111.39   52.39
   4  -2  -2   45.50   34.10
  -4   2   2   44.10   34.00
  -4   2   2   43.70   60.29
  -4   2   2   11.50   34.60
   3  -2  -2   85.69   40.30
   3  -2  -2   25.70   32.90
   3  -2  -2  114.99   28.20
  -3   2   2   31.00   30.00
  -3   2   2   46.10   35.10
  -3   2   2   67.79   29.20
   2  -2  -2   84.49   29.50
   2  -2  -2   96.59   40.30
   2  -2  -2  105.09   23.30
  -2   2   2  146.09   32.10
  -2   2   2   63.19   27.60
  -2   2   2   84.09   26.70
   1  -2  -2  617.54   46.60
   1  -2  -2  616.44   48.60
   1  -2  -2  501.05   72.19
  -1   2   2  616.34   47.90
  -1   2   2  656.03   59.19
  -1   2   2  693.73   47.30
   0  -2  -2    8.60   27.80
   0   2   2  -25.10   17.40
   0   2   2   -7.40   20.80
  -1  -2  -2  180.48   26.60
   1   2   2  182.98   26.10
   1   2   2  167.78   25.50
  -2  -2  -2 1662.43  109.69
  -2  -2  -2 1738.73  105.29
   2   2   2 1673.83  108.59
   2   2   2 1690.93  109.79
   2   2   2 1697.13  104.49
  -3  -2  -2 2595.44  152.48
  -3  -2  -2 2366.46  158.08
   3   2   2 2592.44  155.28
   3   2   2 2276.27  158.28
   3   2   2 2606.44  152.68
  -4  -2  -2   64.79   30.40
  -4  -2  -2  -39.10   42.10
   4   2   2   -2.70   31.20
   4   2   2   41.80   41.00
   4   2   2   36.80   38.50
  -5  -2  -2  625.44   63.19
   5   2   2  762.72   73.99
   5   2   2  647.14   72.29
  -6  -2  -2  620.34   75.09
  -6  -2  -2  524.55   62.99
   6   2   2  586.64   78.99
   6   2   2  640.34   71.89
  -7  -2  -2  165.28   48.30
   7   2   2  -32.10   57.19
   7   2   2   79.09   53.59
   7   2   2   13.30   41.20
  -8  -2  -2 -108.19   60.69
  -8  -2  -2   38.00   59.09
   8   2   2  -58.09   64.49
   8   2   2  -27.10   67.29
  -9  -2  -2  122.99   70.09
   9   2   2  147.79   75.69
   9   2   2   55.99   83.09
 -10  -2  -2  251.67   86.49
  10   2   2  256.57   92.79
  10   2   2  282.87  109.29
   7  -3  -2   65.79   85.69
  -7   3   2  188.88  136.99
  -7   3   2   78.69   67.89
   6  -3  -2  120.69   70.79
   6  -3  -2  117.19   70.29
   6  -3  -2  130.79   93.19
  -6   3   2  190.48   87.09
  -6   3   2  106.59   60.99
  -6   3   2   44.90   97.19
   5  -3  -2  250.07   58.99
  -5   3   2  347.87   52.39
  -5   3   2  213.78   82.09
   4  -3  -2  364.46   68.79
   4  -3  -2  227.88   49.70
   4  -3  -2  311.47   48.40
  -4   3   2  206.28   44.30
  -4   3   2  261.27   59.29
   3  -3  -2  199.08   56.59
   3  -3  -2   85.99   36.40
   3  -3  -2  169.68   35.20
  -3   3   2  132.59   35.30
  -3   3   2  177.58   37.30
   2  -3  -2   35.90   29.50
   2  -3  -2   70.39   24.90
   2  -3  -2  127.19   45.10
  -2   3   2   85.39   32.30
  -2   3   2   59.69   29.40
  -2   3   2   32.90   31.80
   1  -3  -2  168.28   26.40
   1  -3  -2  146.79   41.60
  -1   3   2  191.88   33.10
  -1   3   2  177.28   28.10
   0   3   2  349.17   44.10
  -1  -3  -2 1617.94  113.89
   1   3   2 1645.54  113.29
   1   3   2 1948.31  109.19
  -2  -3  -2  100.09   27.70
   2   3   2  121.19   26.00
   2   3   2   85.69   25.30
  -3  -3  -2 1489.45  105.39
  -3  -3  -2 1681.23  104.69
   3   3   2 1510.65  110.39
   3   3   2 1584.94  107.99
   3   3   2 1788.22  103.69
  -4  -3  -2 3132.29  187.78
  -4  -3  -2 2878.21  194.58
  -4  -3  -2 3013.80  187.58
   4   3   2 3169.88  192.58
   4   3   2 3254.87  196.28
   4   3   2 3308.27  190.88
  -5  -3  -2 4818.02  284.87
  -5  -3  -2 4359.56  275.47
   5   3   2 5220.88  286.67
   5   3   2 4602.44  280.47
   5   3   2 4463.55  277.47
  -6  -3  -2  439.16   64.69
  -6  -3  -2  584.24   68.29
   6   3   2  576.84   73.29
   6   3   2  469.75   72.39
   6   3   2  557.84   67.39
  -7  -3  -2    2.50   51.79
  -7  -3  -2   24.40   42.30
   7   3   2   36.00   58.99
   7   3   2  -34.80   40.30
   7   3   2  -11.00   55.59
  -8  -3  -2   49.40   64.49
  -8  -3  -2   80.39   51.69
   8   3   2  109.09   68.99
   8   3   2  185.18   65.89
   8   3   2   94.89   44.70
  -9  -3  -2  187.48   93.49
  -9  -3  -2  206.58   81.79
   9   3   2  220.38   86.29
   9   3   2  154.18   54.99
   9   3   2  192.78   76.49
 -10  -3  -2   44.50   83.79
  10   3   2  136.19  107.09
  10   3   2  146.49   87.99
   7  -4  -2  234.98  159.18
   7  -4  -2  136.59  126.89
   7  -4  -2  144.59  103.49
  -7   4   2   97.99   84.59
  -7   4   2  134.29  166.88
   6  -4  -2  106.29  105.59
   6  -4  -2  170.68   86.19
   6  -4  -2   88.89   78.09
  -6   4   2  112.59   71.89
  -6   4   2  106.49  114.59
   5  -4  -2   64.39   63.59
   5  -4  -2   51.29   65.49
   5  -4  -2   27.20   76.99
  -5   4   2   18.70   52.69
  -5   4   2  -13.10   59.69
  -5   4   2   26.40   85.59
   4  -4  -2   46.70   48.20
   4  -4  -2    0.00   58.49
   4  -4  -2   10.00   48.80
  -4   4   2   78.69   43.90
  -4   4   2  -16.90   39.30
  -4   4   2  -12.50   68.09
   3  -4  -2   37.10   38.60
   3  -4  -2    8.50   50.59
   3  -4  -2  -41.70   34.90
  -3   4   2   26.20   46.70
  -3   4   2  -30.40   33.20
  -3   4   2  -16.50   36.20
   2  -4  -2   32.20   27.40
   2  -4  -2   54.99   47.30
  -2   4   2   86.69   35.60
  -2   4   2   12.90   30.40
   1  -4  -2   41.10   23.40
   1  -4  -2   13.80   35.20
  -1   4   2  -12.60   27.90
  -1   4   2   15.20   25.40
   0  -4  -2  265.87   46.60
   0   4   2  223.38   28.40
   0   4   2  287.77   34.80
   0   4   2  322.37   43.20
  -1  -4  -2  288.47   49.10
  -1  -4  -2  313.57   44.20
   1   4   2  361.46   41.20
   1   4   2  279.07   34.10
   1   4   2  246.18   31.80
  -2  -4  -2   93.19   26.30
   2   4   2   73.89   27.70
  -3  -4  -2  247.68   34.00
   3   4   2  341.37   41.40
   3   4   2  274.77   37.90
  -4  -4  -2 1027.70   79.49
  -4  -4  -2  909.21   80.39
  -4  -4  -2  858.51   72.09
   4   4   2  959.20   81.59
   4   4   2 1000.40   80.89
  -5  -4  -2  222.58   35.70
  -5  -4  -2  187.38   47.90
  -5  -4  -2  284.47   48.50
   5   4   2  193.88   42.50
   5   4   2  247.38   58.79
   5   4   2  264.27   42.60
  -6  -4  -2   -1.80   34.00
  -6  -4  -2  -13.60   47.70
  -6  -4  -2  -36.30   42.00
   6   4   2   19.70   43.60
   6   4   2  -21.10   63.39
   6   4   2    7.70   35.80
  -7  -4  -2   32.40   51.79
  -7  -4  -2   33.30   50.89
   7   4   2  -32.30   68.19
   7   4   2  141.79   53.99
   7   4   2   12.90   40.50
  -8  -4  -2  345.27   67.69
  -8  -4  -2  511.25   77.89
   8   4   2  259.57   55.89
   8   4   2  384.06   85.39
  -9  -4  -2  360.66   82.39
  -9  -4  -2   92.29   85.49
   9   4   2  287.37   78.39
   9   4   2  176.88   89.99
   9   4   2  133.99   58.59
 -10  -4  -2   23.80   88.99
  10   4   2    9.80   79.89
  10   4   2  -58.69   65.69
  10   4   2  106.69  107.09
 -11  -4  -2   96.39  103.89
  11   4   2  160.98  135.89
  11   4   2   52.39   97.29
   6  -5  -2  -77.99  141.79
   6  -5  -2  112.09   90.89
   6  -5  -2   -3.20  103.99
  -6   5   2  -14.60   69.69
  -6   5   2   70.29  145.29
   5  -5  -2   13.70   81.19
   5  -5  -2  155.38   72.19
   5  -5  -2   73.99   78.59
  -5   5   2  118.19  104.39
  -5   5   2  -34.10   63.59
  -5   5   2  -45.40   60.79
   4  -5  -2  632.04   97.29
   4  -5  -2  657.93   81.19
  -4   5   2  399.96   90.99
  -4   5   2  608.44   83.69
  -4   5   2  683.33   82.89
   3  -5  -2  488.85   62.89
   3  -5  -2  406.36   72.89
  -3   5   2  428.26   57.89
  -3   5   2  324.67   52.39
   2  -5  -2   58.89   33.20
   2  -5  -2   66.69   47.90
  -2   5   2   26.50   34.20
   1  -5  -2  121.09   42.20
  -1   5   2   80.09   30.90
  -1   5   2   93.29   33.50
   0  -5  -2  187.78   36.40
   0  -5  -2  214.58   45.20
   0   5   2  163.98   28.50
   0   5   2  253.07   38.90
   0   5   2  200.58   31.80
  -1  -5  -2   45.30   27.30
  -1  -5  -2   26.40   34.80
   1   5   2  -18.60   34.90
   1   5   2   24.00   22.50
   1   5   2   38.70   26.60
  -2  -5  -2   -0.40   25.50
   2   5   2   -0.20   24.30
  -3  -5  -2    4.90   21.20
   3   5   2    5.00   27.60
   3   5   2   19.60   25.00
  -4  -5  -2   65.79   27.80
   4   5   2   78.39   34.50
   4   5   2   95.79   34.30
  -5  -5  -2  210.68   33.00
  -5  -5  -2  316.87   53.39
   5   5   2  298.27   52.59
   5   5   2  180.18   40.40
   5   5   2  248.18   41.80
  -6  -5  -2  -25.70   31.20
  -6  -5  -2  -10.00   50.69
  -6  -5  -2   15.30   41.00
   6   5   2    3.60   63.69
   6   5   2  -16.30   45.00
  -7  -5  -2   -6.10   47.90
  -7  -5  -2  -45.00   41.00
  -7  -5  -2 -100.99   56.59
   7   5   2  -52.99   36.00
   7   5   2  -13.20   77.79
   7   5   2  -45.80   52.19
  -8  -5  -2    6.90   58.79
  -8  -5  -2  145.39   77.09
   8   5   2   69.69   45.20
   8   5   2  175.18   61.49
   8   5   2  105.79   88.99
  -9  -5  -2   63.99   93.69
  -9  -5  -2   80.89   70.89
   9   5   2   20.50   57.49
   9   5   2   57.39   97.69
   9   5   2   31.40   76.69
 -10  -5  -2   11.10   80.99
  10   5   2   24.70   82.39
  10   5   2   40.00  103.59
  10   5   2  -58.59   67.09
 -11  -5  -2   76.09  100.29
  11   5   2   75.99  111.69
  11   5   2   34.50   77.59
  11   5   2  148.09  136.69
   5  -6  -2  -56.99   80.99
   5  -6  -2  100.89   90.59
  -5   6   2   65.99  122.99
  -5   6   2  -43.40   66.29
   4  -6  -2  141.59   79.09
   4  -6  -2 -104.59   70.99
  -4   6   2   50.69   56.69
   3  -6  -2   21.60   62.69
   3  -6  -2    1.70   53.79
  -3   6   2   32.20   50.69
  -3   6   2   -3.30   44.20
   2  -6  -2   43.40   57.69
   2  -6  -2  109.69   46.30
  -2   6   2   52.69   40.60
  -2   6   2   -8.70   36.20
   1  -6  -2   80.99   44.30
  -1   6   2   44.30   37.40
  -1   6   2  167.58   41.90
   0  -6  -2   45.00   43.40
   0   6   2   25.80   23.60
   0   6   2   52.09   27.70
  -1  -6  -2   -7.50   31.80
  -1  -6  -2   12.40   35.10
   1   6   2  -21.30   24.60
   1   6   2   27.90   27.70
   1   6   2  -29.50   39.00
  -2  -6  -2   65.19   38.40
  -2  -6  -2  109.39   34.50
   2   6   2  131.89   38.00
   2   6   2   92.29   30.60
   2   6   2  108.79   29.90
  -3  -6  -2  226.18   37.40
   3   6   2  227.18   37.20
  -4  -6  -2  402.06   53.59
   4   6   2  456.05   59.19
   4   6   2  420.86   52.59
  -5  -6  -2   88.09   29.90
   5   6   2   78.69   44.20
   5   6   2   88.39   34.90
  -6  -6  -2   64.09   32.50
  -6  -6  -2   62.59   60.99
   6   6   2   35.90   36.80
   6   6   2   68.69   46.00
   6   6   2  169.18   76.59
  -7  -6  -2   27.40   69.39
  -7  -6  -2  170.28   51.99
  -7  -6  -2   25.20   46.20
   7   6   2   24.10   38.90
   7   6   2  101.99   53.69
   7   6   2   28.30   74.09
  -8  -6  -2  115.69   60.29
  -8  -6  -2  156.28   85.69
  -8  -6  -2  226.98   59.99
   8   6   2  107.79   54.59
   8   6   2  226.58   70.29
   8   6   2  278.07   94.69
  -9  -6  -2  154.18   68.89
  -9  -6  -2  -35.30   99.59
   9   6   2   -0.90   98.89
   9   6   2  -67.49   56.39
   9   6   2   42.60   71.99
 -10  -6  -2  159.38   73.29
  10   6   2 -123.29   88.89
  10   6   2   27.00   69.59
  10   6   2   73.69  114.39
 -11  -6  -2  229.08   91.19
  11   6   2   68.09  135.19
  11   6   2  102.49   82.09
  11   6   2  -32.60  105.99
   5  -7  -2   -1.10   98.09
  -5   7   2   84.99   80.29
   4  -7  -2  -44.40   81.99
  -4   7   2   -2.30   65.09
   3  -7  -2  258.97   80.09
  -3   7   2  167.18   54.49
   2  -7  -2   69.19   49.60
   2  -7  -2   12.20   60.59
  -2   7   2  -47.50   48.10
  -2   7   2   84.39   52.79
   1  -7  -2   55.39   52.09
  -1   7   2   40.30   41.90
  -1   7   2  -45.70   49.99
   0  -7  -2    8.40   48.70
   0   7   2  -32.60   50.79
   0   7   2   71.89   35.80
  -1  -7  -2  500.15   59.79
  -1  -7  -2  499.75   66.19
   1   7   2  406.86   50.59
   1   7   2  519.55   72.09
   1   7   2  504.75   59.59
  -2  -7  -2  948.31   82.09
  -2  -7  -2  700.73   84.49
   2   7   2  743.93   70.29
   2   7   2  793.22   73.79
   2   7   2  788.82   89.89
  -3  -7  -2  760.82   78.89
  -3  -7  -2  779.82   96.89
   3   7   2  824.02   87.89
   3   7   2  806.52   74.19
  -4  -7  -2   80.49   29.80
   4   7   2   83.59   35.40
   4   7   2   46.20   35.30
  -5  -7  -2   21.30   32.10
   5   7   2   -8.20   33.20
   5   7   2  -37.70   39.80
   6   7   2  434.46   67.99
   6   7   2  311.27   53.89
  -7  -7  -2  264.77   48.00
   7   7   2  229.88   80.09
   7   7   2  209.88   55.09
   7   7   2  248.28   59.99
  -8  -7  -2    3.60   59.39
  -8  -7  -2   33.20   86.49
   8   7   2   73.79   59.79
   8   7   2  -22.40   94.69
   8   7   2  -65.59   49.90
  -9  -7  -2  -50.29   76.89
  -9  -7  -2   43.60   64.39
  -9  -7  -2   10.60  106.79
   9   7   2 -102.09   72.49
   9   7   2  -26.50   59.29
   9   7   2  146.49  112.79
 -10  -7  -2  210.98   71.19
 -10  -7  -2   51.69  138.99
  10   7   2  133.59  127.99
  10   7   2   14.60   73.39
  10   7   2 -151.68   93.89
 -11  -7  -2   34.60   88.69
  11   7   2   69.49   82.89
  11   7   2 -188.28  105.19
  11   7   2   -6.00  142.69
   4  -8  -2   94.59  105.69
  -4   8   2  202.18   75.49
   3  -8  -2  157.98   80.39
  -3   8   2   73.29   60.29
   2  -8  -2  -47.10   67.09
  -2   8   2   12.70   48.80
   1  -8  -2  -26.30   62.49
  -1   8   2  -22.10   68.69
  -1   8   2    6.60   47.50
   0  -8  -2  126.89   63.69
   0   8   2  132.49   76.49
  -1  -8  -2  -37.30   50.19
  -1  -8  -2    0.50   51.29
   1   8   2   -6.40   60.79
   1   8   2  -15.00   35.90
   1   8   2   60.89   33.00
  -2  -8  -2   62.79   51.59
  -2  -8  -2   25.60   49.40
   2   8   2  119.99   38.90
   2   8   2  107.69   35.70
   2   8   2  140.89   60.79
  -3  -8  -2  159.78   51.69
  -3  -8  -2  148.59   47.70
   3   8   2  173.98   41.60
   3   8   2  176.98   43.90
   3   8   2  206.28   63.39
  -4  -8  -2   -8.30   39.00
   4   8   2   14.10   38.00
  -5  -8  -2   15.10   35.80
   5   8   2   59.89   43.70
   5   8   2   17.50   39.60
  -6  -8  -2  121.69   40.10
   6   8   2   61.19   44.80
   6   8   2   81.99   59.49
  -7  -8  -2  142.49   44.10
   7   8   2   58.69   48.20
   7   8   2   98.99   79.99
  -8  -8  -2   86.89   57.39
  -8  -8  -2   53.39  106.89
   8   8   2   28.90   53.89
   8   8   2  -35.80   96.59
  -9  -8  -2   -8.70   83.19
  -9  -8  -2  -23.30  125.99
   9   8   2   21.70  124.89
   9   8   2 -176.18   76.59
   9   8   2   81.69   67.89
 -10  -8  -2 -186.38  158.38
 -10  -8  -2   63.59  114.19
  10   8   2 -108.69   93.79
  10   8   2  -25.30  137.49
  10   8   2  -80.89   75.99
   3  -9  -2  122.29   99.89
  -3   9   2   27.20   72.59
   2  -9  -2   52.29   83.89
  -2   9   2  -17.30   53.89
   1  -9  -2   63.99   69.09
  -1   9   2  -59.99   53.29
  -1   9   2  -54.49   89.89
   0  -9  -2   38.70   71.69
   0   9   2   38.70   50.49
   0   9   2   82.39   92.39
  -1  -9  -2  -56.39   66.49
  -1  -9  -2   13.40   59.09
   1   9   2  -76.09   44.40
   1   9   2   72.79   42.60
   1   9   2   63.59   82.59
  -2  -9  -2   56.79   65.19
  -2  -9  -2   41.50   47.40
   2   9   2   31.10   42.00
   2   9   2   58.49   81.69
   2   9   2   61.09   40.40
  -3  -9  -2  118.59   60.69
  -3  -9  -2   -0.60   55.19
   3   9   2  -14.00   75.19
   3   9   2   74.59   41.60
   3   9   2   30.70   42.30
  -4  -9  -2   84.39   53.09
  -4  -9  -2   65.89   52.19
   4   9   2  116.29   43.30
   4   9   2  106.89   43.40
  -5  -9  -2   -3.70   44.50
   5   9   2   23.50   44.80
   5   9   2  -37.70   54.69
  -6  -9  -2  -30.50   45.30
   6   9   2  -58.49   60.39
   6   9   2   36.20   48.60
  -7  -9  -2   83.29   55.59
   7   9   2   68.59   81.49
   7   9   2  100.39   52.19
  -8  -9  -2  141.39   57.29
   8   9   2   67.39   56.99
   8   9   2  -25.40   95.19
  -9  -9  -2  -66.89  138.49
  -9  -9  -2  -72.09   81.19
   9   9   2   13.90   64.19
   9   9   2   97.69  131.79
 -10  -9  -2 -241.78  167.48
  10   9   2  150.18  160.08
  10   9   2 -173.38   99.79
  10   9   2    0.20   81.39
  -2  10   2  -67.19   70.39
   1 -10  -2   -4.20   81.69
  -1  10   2  -79.89   58.19
   0 -10  -2   -1.50   85.79
   0  10   2  -31.20  118.19
   0  10   2   65.39   61.19
  -1 -10  -2   49.20   84.99
  -1 -10  -2  -41.40   77.29
   1  10   2   -4.00  107.09
   1  10   2  -76.49   52.99
  -2 -10  -2  -94.79   77.59
  -2 -10  -2   41.90   64.89
   2  10   2    5.20   43.30
   2  10   2  -17.50  106.79
   2  10   2  -80.09   52.09
  -3 -10  -2   23.90   77.99
  -3 -10  -2   51.69   64.79
   3  10   2   33.50   47.00
   3  10   2    1.70   46.60
   3  10   2  193.08  102.79
  -4 -10  -2   -2.90   73.89
   4  10   2   22.20   92.49
   4  10   2  -33.70   49.00
   4  10   2   97.29   54.49
  -5 -10  -2  -46.20   63.99
   5  10   2   83.49   69.49
   5  10   2   27.20   49.90
   5  10   2   85.29   52.49
  -6 -10  -2   42.40   58.59
   6  10   2   62.49   53.09
   6  10   2   22.90   69.59
   7  10   2  124.79   95.79
   7  10   2  138.19   59.19
   8  10   2   37.70   61.49
   8  10   2   24.60  101.69
   9  10   2 -142.49  132.99
   9  10   2  -17.40   60.79
 -10 -10  -2  221.28  195.48
  10  10   2  138.39   84.89
  10  10   2  141.59  162.08
   0 -11  -2   62.39   98.09
   0  11   2  -92.29   63.19
  -1 -11  -2  -24.80  118.29
  -1 -11  -2   20.00   91.49
   1  11   2  -57.29   71.09
   1  11   2   21.80   62.09
   1  11   2  -24.70  157.98
  -2 -11  -2   47.10   88.29
  -2 -11  -2   71.79  110.79
   2  11   2   95.79  143.39
   2  11   2  110.09   57.59
   2  11   2   -2.80   67.29
  -3 -11  -2  186.28  105.19
  -3 -11  -2  236.48   78.79
   3  11   2  112.69   67.19
   3  11   2  232.68   57.69
   3  11   2  398.26  139.99
  -4 -11  -2   99.89   92.59
  -4 -11  -2 -121.29   68.99
   4  11   2   23.60  122.99
   4  11   2   89.59   60.09
   4  11   2   49.50   52.69
  -5 -11  -2  211.48   90.49
   5  11   2  168.88   60.49
   5  11   2  148.19   64.19
   6  11   2   36.90   88.99
   6  11   2   10.80   61.79
   6  11   2   20.90   58.29
   7  11   2   -5.50   57.49
   7  11   2  -41.00  100.39
   8  11   2  103.69   66.79
   8  11   2   60.49  122.89
   9  11   2   93.89   73.49
   9  11   2 -142.99  145.79
  -2 -12  -2  142.39  106.49
  -2 -12  -2  149.79  147.09
   2  12   2  109.39  100.19
   2  12   2   99.89  224.38
  -3 -12  -2 -115.79   85.39
  -3 -12  -2  -66.49  131.49
   3  12   2 -115.79  185.48
   3  12   2 -192.98   77.39
   3  12   2  -18.00   62.49
  -4 -12  -2   46.60  146.59
  -4 -12  -2  145.39   86.59
   4  12   2 -113.39   68.19
   4  12   2  121.39   62.09
   4  12   2   58.49  166.38
  -5 -12  -2  -94.39   86.59
   5  12   2   -7.90   67.99
   5  12   2   54.89   60.29
   5  12   2 -136.99  142.89
   6  12   2  -58.09   62.89
   6  12   2  -31.80   63.79
   7  12   2  -53.89   67.99
   7  12   2  -52.09   62.89
   8  12   2   64.29   69.39
   6  12  -3   37.90  181.98
   6  12  -3   35.10  108.09
   6  12  -3  120.49   64.29
  -6 -12   3   66.39   92.69
   5  12  -3   33.90   65.59
   5  12  -3 -113.69  164.28
   5  12  -3  -65.49   79.29
  -5 -12   3  131.49   88.79
   4  12  -3  152.88   71.09
   4  12  -3  -66.79  166.58
   4  12  -3   26.40   82.69
  -4 -12   3  287.67   96.49
   3  12  -3  100.59   68.79
   3  12  -3   37.10   74.79
   3  12  -3  295.37  178.68
  -3 -12   3  120.59   97.69
   2  12  -3  -82.99   67.79
   2  12  -3  172.18   75.29
  -2 -12   3 -103.29  102.69
   1  12  -3   -6.40   65.29
  -1 -12   3  110.99   90.69
  -1 -12   3   92.99  146.49
   7  11  -3 -165.08   76.49
   7  11  -3  -73.59  153.88
  -7 -11   3  121.79   82.89
   6  11  -3  130.89  141.99
   6  11  -3 -103.09   70.29
   6  11  -3   77.49   50.99
   6  11  -3   11.80   81.99
  -6 -11   3   81.49   78.59
   5  11  -3   54.69   51.09
   5  11  -3  166.88  138.29
  -5 -11   3   -2.20   80.89
   4  11  -3    2.40   52.99
   4  11  -3 -126.09  127.99
   4  11  -3 -117.69   70.69
  -4 -11   3   -9.00   76.39
  -4 -11   3   58.59  118.99
   3  11  -3   80.69  131.89
   3  11  -3   48.70   59.69
  -3 -11   3   12.20   83.99
  -3 -11   3  203.68   85.29
   2  11  -3  -46.70   52.29
   2  11  -3   83.39  126.59
   2  11  -3   10.70   61.99
  -2 -11   3   -4.80   81.09
  -2 -11   3    8.50   89.69
   1  11  -3  -23.20   54.79
   1  11  -3  -33.10  134.19
  -1 -11   3  -58.19   96.39
  -1 -11   3 -126.89   83.59
   0  11  -3   -9.80   55.19
   0 -11   3  -52.69  112.19
   0 -11   3   82.69   83.49
  -1  11  -3    1.70   62.89
   1 -11   3  271.87   99.79
   1 -11   3  103.59  131.69
   8  10  -3   75.29   87.09
  -8 -10   3 -113.19  123.69
   7  10  -3 -164.28   84.09
  -7 -10   3   18.80   73.59
  -7 -10   3   51.89   69.59
   6  10  -3  219.78  121.89
  -6 -10   3  183.28   83.29
   5  10  -3  140.09   44.50
   5  10  -3   -9.90   59.09
   5  10  -3   68.59  114.29
  -5 -10   3   59.19   70.09
   4  10  -3   -1.60   46.50
   4  10  -3  -38.00   58.19
   4  10  -3   -7.40   99.39
  -4 -10   3   20.00   51.49
  -4 -10   3   -2.20   62.39
   3  10  -3  150.38   99.49
   3  10  -3  113.69   48.10
   3  10  -3   51.19   56.69
  -3 -10   3  -10.70   61.29
  -3 -10   3   26.60   69.49
   2  10  -3  -57.39   50.99
   2  10  -3  -71.09   98.49
   2  10  -3  -75.49   44.90
  -2 -10   3  154.68   71.09
  -2 -10   3  -19.30   73.19
   1  10  -3  141.89   56.69
   1  10  -3   16.80   50.29
   1  10  -3  180.48   99.39
  -1 -10   3  113.49   78.19
  -1 -10   3  123.49   84.09
   0  10  -3  322.97  107.19
   0 -10   3  371.56   92.89
   0 -10   3  302.67   82.89
   0 -10   3  230.68   93.19
  -1  10  -3  -27.40  109.99
  -1  10  -3  110.49   55.29
   1 -10   3  114.89   98.69
   1 -10   3  184.18   91.99
   1 -10   3  155.88   84.59
  -2  10  -3   -1.50   57.59
   2 -10   3  -57.49   92.99
   9   9  -3   69.69   94.19
  -9  -9   3 -155.38  155.58
   8   9  -3 -147.89   81.79
   8   9  -3  113.89   79.99
  -8  -9   3   24.40   98.59
  -8  -9   3   65.09  117.19
   7   9  -3   -9.10   67.59
  -7  -9   3  107.79   68.49
  -7  -9   3   31.30   94.79
  -7  -9   3  159.78   75.59
   6   9  -3  191.58   61.19
   6   9  -3  213.68  108.49
  -6  -9   3  228.38   69.09
  -6  -9   3  187.88   50.29
   5   9  -3  288.67   58.79
   5   9  -3  360.66   48.90
   5   9  -3  496.15  112.09
  -5  -9   3  273.67   52.69
  -5  -9   3  264.57   71.79
   4   9  -3   59.19   85.49
   4   9  -3  120.39   36.60
  -4  -9   3   27.50   56.89
  -4  -9   3   82.89   41.10
   3   9  -3   17.70   81.39
   3   9  -3   28.30   37.60
  -3  -9   3    5.80   47.90
  -3  -9   3   -3.50   55.59
   2   9  -3  147.39   42.70
   2   9  -3   64.59   75.69
  -2  -9   3   29.30   61.49
  -2  -9   3   71.39   57.49
   1   9  -3   13.70   73.29
   1   9  -3   41.90   43.40
   1   9  -3   -0.90   45.90
  -1  -9   3  178.98   65.29
  -1  -9   3   -3.10   60.89
   0   9  -3   17.80   45.10
   0   9  -3  -66.69   67.29
   0  -9   3   38.60   68.59
   0  -9   3   45.70   62.29
   0  -9   3  172.58   71.19
  -1   9  -3  -77.99   72.29
  -1   9  -3   86.89   49.50
   1  -9   3   -0.30   72.99
   1  -9   3   93.39   71.19
   1  -9   3   80.09   65.29
  -2   9  -3   63.89   51.79
   2  -9   3   78.69   63.49
   2  -9   3  -10.60   76.09
   2  -9   3   63.19   88.69
  -3   9  -3  -36.70   62.99
   3  -9   3  -88.59   79.89
  -4   9  -3  128.09   73.29
   4  -9   3  193.98   98.69
   9   8  -3 -116.79   86.09
   9   8  -3 -127.59   86.69
  -9  -8   3   89.19  106.69
   8   8  -3  171.88   77.99
   8   8  -3  197.68   86.59
  -8  -8   3  194.28   94.99
  -8  -8   3  186.38  107.49
   7   8  -3   -2.60   65.89
   7   8  -3  130.59   67.99
  -7  -8   3   73.19   90.79
  -7  -8   3  101.99   64.59
  -7  -8   3  142.39   68.89
   6   8  -3  143.69   60.49
   6   8  -3  -32.10   85.19
  -6  -8   3  -35.50   43.70
  -6  -8   3   70.99   60.29
  -6  -8   3   -2.20   67.09
   5   8  -3   29.40   77.79
  -5  -8   3   18.40   35.10
  -5  -8   3   43.20   54.89
   4   8  -3   96.19   41.50
   4   8  -3    3.30   70.49
   4   8  -3   63.49   29.40
  -4  -8   3  -10.00   49.50
  -4  -8   3    6.40   36.00
   3   8  -3   42.30   64.69
   3   8  -3   55.99   44.30
   3   8  -3   83.49   34.10
  -3  -8   3  115.79   33.60
  -3  -8   3   72.49   50.39
   2   8  -3  329.07   55.19
   2   8  -3  499.65   60.29
   2   8  -3  458.05   80.69
  -2  -8   3  336.87   54.99
  -2  -8   3  358.36   65.19
   1   8  -3   69.79   56.09
   1   8  -3   98.69   42.70
  -1  -8   3   80.09   49.30
  -1  -8   3   96.49   57.59
  -1  -8   3  106.89   47.80
   0   8  -3   46.90   36.20
   0   8  -3  -32.50   52.59
   0  -8   3   23.20   48.70
   0  -8   3  -53.79   51.39
   0  -8   3   26.60   55.59
  -1   8  -3   26.80   43.50
  -1   8  -3  -23.70   59.79
   1  -8   3  121.09   46.10
   1  -8   3  156.68   63.59
   1  -8   3   48.90   62.19
  -2   8  -3   75.49   46.00
   2  -8   3  -16.00   68.69
   2  -8   3  144.89   66.69
   2  -8   3   72.69   48.40
  -3   8  -3   13.50   55.89
   3  -8   3   11.30   73.59
  -4   8  -3  -33.50   61.89
   4  -8   3  -13.60   79.29
  -5   8  -3  -79.19   69.49
   5  -8   3   94.69  101.29
   9   7  -3  -80.09   83.99
   9   7  -3  -46.20   90.39
  -9  -7   3   70.49  102.99
   8   7  -3   39.20   76.19
  -8  -7   3  244.98   80.59
  -8  -7   3    0.30   99.19
  -8  -7   3   55.59   81.39
   7   7  -3   32.60   62.49
   7   7  -3  135.49   65.19
  -7  -7   3  -21.40   70.09
  -7  -7   3   -1.40   56.89
  -7  -7   3   21.50   83.59
   6   7  -3  277.47   56.79
  -6  -7   3  315.77   51.09
  -6  -7   3  324.47   72.19
  -6  -7   3  246.98   73.89
   5   7  -3  -94.19   43.80
   5   7  -3  -11.20   44.00
   5   7  -3  -59.69   74.29
  -5  -7   3   -7.70   32.30
  -5  -7   3   48.90   46.60
   4   7  -3  -13.20   37.50
   4   7  -3   19.00   67.49
  -4  -7   3   19.90   30.10
  -4  -7   3   56.89   46.80
   3   7  -3  150.38   29.40
   3   7  -3  186.28   58.19
   3   7  -3   86.09   40.20
  -3  -7   3  102.09   45.50
  -3  -7   3   55.19   31.70
   2   7  -3   39.50   37.00
   2   7  -3   14.10   49.70
   2   7  -3    4.80   29.00
  -2  -7   3   41.50   45.10
  -2  -7   3   24.00   28.60
   1   7  -3  274.57   43.20
   1   7  -3  277.47   41.00
  -1  -7   3  306.97   62.29
  -1  -7   3  239.68   41.50
   0   7  -3   68.19   41.50
   0   7  -3   78.99   33.60
   0  -7   3   -1.60   37.00
   0  -7   3   51.19   49.60
   0  -7   3  120.29   51.39
  -1   7  -3   18.70   37.00
  -1   7  -3  120.39   55.89
   1  -7   3  113.09   57.29
   1  -7   3  100.29   34.40
   1  -7   3   35.70   48.00
  -2   7  -3  -15.50   42.10
  -2   7  -3   29.10   56.19
   2  -7   3   15.20   53.19
  -3   7  -3   -3.60   64.29
  -3   7  -3  -51.69   42.90
   3  -7   3   48.50   67.59
   3  -7   3 -102.79   42.70
  -4   7  -3   50.89   53.49
  -4   7  -3   29.20   86.09
   4  -7   3  -55.19   70.89
  -5   7  -3    7.70   61.89
   5  -7   3  -14.80   79.69
  -6   7  -3  -64.29   72.49
   6  -7   3   80.99  118.39
   6  -7   3  -68.29   94.09
 -10  -6   3   22.60  131.09
   9   6  -3  -17.70   79.19
   9   6  -3 -160.78   90.39
  -9  -6   3  -13.20   95.49
  -9  -6   3   99.59  159.68
   8   6  -3   80.59   70.59
   8   6  -3  154.28   82.99
  -8  -6   3  -71.39   94.49
  -8  -6   3   38.70   74.39
  -8  -6   3   18.40   70.09
   7   6  -3  543.85   82.19
   7   6  -3  639.54   84.99
  -7  -6   3  698.53   80.49
  -7  -6   3  667.23   92.39
   6   6  -3  -26.10   49.30
   6   6  -3   18.60   49.90
  -6  -6   3  100.99   57.09
  -6  -6   3  -13.50   59.39
  -6  -6   3    8.40   40.00
   5   6  -3  -23.80   40.60
   5   6  -3   -9.70   45.90
  -5  -6   3  -42.70   51.69
  -5  -6   3  -17.00   33.20
   4   6  -3   36.00   35.80
   4   6  -3   39.60   52.39
  -4  -6   3  -16.20   41.70
  -4  -6   3  -42.30   37.90
  -4  -6   3  -18.40   25.30
   3   6  -3  639.84   77.09
   3   6  -3  583.94   47.40
  -3  -6   3  483.65   62.19
  -3  -6   3  542.25   58.39
   2   6  -3  267.47   53.09
   2   6  -3  214.18   30.80
  -2  -6   3  185.78   39.00
  -2  -6   3  198.48   46.50
   1   6  -3  474.85   51.19
   1   6  -3  544.85   67.99
  -1  -6   3  400.56   61.39
  -1  -6   3  479.95   55.79
   0   6  -3  236.08   44.90
   0   6  -3  145.99   33.90
   0  -6   3  167.68   35.80
   0  -6   3  179.68   49.50
   0  -6   3  118.19   39.60
  -1   6  -3  396.76   54.39
   1  -6   3  217.88   50.89
   1  -6   3  317.97   44.70
  -2   6  -3  761.62   87.89
  -2   6  -3  681.73   70.49
   2  -6   3  549.45   59.49
   2  -6   3  603.54   71.79
   2  -6   3  721.83   90.59
  -3   6  -3    4.90   55.99
  -3   6  -3   77.99   45.10
   3  -6   3  110.99   57.79
   3  -6   3   50.09   41.00
  -4   6  -3  -29.20   47.10
  -4   6  -3  131.29   64.49
   4  -6   3  -43.30   46.00
   4  -6   3  -21.40   60.79
  -5   6  -3   45.40   58.59
  -5   6  -3   40.70   91.99
   5  -6   3   53.59   83.29
   5  -6   3  100.29   73.09
  -6   6  -3  -51.79   67.89
   6  -6   3   -8.00   87.69
   6  -6   3  215.08  109.29
   9   5  -3 -152.68   89.49
   9   5  -3  128.89   78.39
  -9  -5   3   16.80   95.39
  -9  -5   3  -10.50   78.59
  -9  -5   3   26.40  140.19
   8   5  -3 -137.59   73.09
   8   5  -3   90.79   67.69
  -8  -5   3 -123.99   79.59
  -8  -5   3   26.80  116.39
  -8  -5   3   53.49   69.39
  -8  -5   3  -39.00   63.09
   7   5  -3  245.58   61.39
  -7  -5   3   52.59   56.69
  -7  -5   3   94.59   65.99
  -7  -5   3  116.29   69.69
   6   5  -3    6.70   48.70
   6   5  -3   61.89   46.40
  -6  -5   3   -6.20   53.09
  -6  -5   3   10.70   40.80
  -6  -5   3   22.40   52.09
   5   5  -3  114.79   40.50
   5   5  -3   19.10   41.10
  -5  -5   3   41.90   43.10
  -5  -5   3   89.09   51.79
  -5  -5   3   87.29   34.20
   4   5  -3  538.85   58.89
   4   5  -3  628.94   80.59
   4   5  -3  556.94   70.09
  -4  -5   3  525.65   58.89
  -4  -5   3  605.34   81.69
   3   5  -3  820.32   77.19
   3   5  -3  885.71   88.39
   3   5  -3  880.21   65.99
  -3  -5   3  701.93   64.69
  -3  -5   3  766.62   83.79
  -3  -5   3  825.92   66.39
  -2  -5   3  216.78   45.50
   1   5  -3  194.58   41.10
   1   5  -3  162.38   28.30
  -1  -5   3  132.49   42.30
  -1  -5   3  193.18   30.60
   0   5  -3  164.68   43.20
   0   5  -3  118.99   30.10
   0  -5   3  114.19   46.20
   0  -5   3  153.68   27.20
  -1   5  -3  134.19   34.50
  -1   5  -3  199.28   44.30
   1  -5   3  226.98   51.19
   1  -5   3  114.19   42.00
   1  -5   3  129.09   28.70
  -2   5  -3  215.08   41.60
   2  -5   3  293.27   33.30
   2  -5   3  187.98   49.90
   2  -5   3  371.16   59.29
  -3   5  -3  110.49   66.29
  -3   5  -3   84.29   51.79
  -3   5  -3   43.10   39.40
   3  -5   3  128.39   52.49
   3  -5   3   40.80   32.00
  -4   5  -3   70.89   56.99
  -4   5  -3   66.89   43.10
   4  -5   3   -2.20   61.29
   4  -5   3  -65.49   37.10
   4  -5   3  -42.10   56.19
  -5   5  -3  132.29  104.39
  -5   5  -3  230.58   84.29
  -5   5  -3  214.38   58.19
   5  -5   3  272.37   72.49
   5  -5   3  225.28   65.29
  -6   5  -3   37.40  101.89
  -6   5  -3   67.69  127.19
  -6   5  -3  -13.20   56.39
   6  -5   3  -49.40   76.89
   6  -5   3  224.38   90.49
  -7   5  -3   16.90   71.09
  -7   5  -3  141.29  169.68
   7  -5   3   19.70   89.99
   7  -5   3  270.37  112.59
   9   4  -3  225.88   84.09
  -9  -4   3  243.58  151.98
   8   4  -3  -16.60   63.29
  -8  -4   3   28.70   71.69
  -8  -4   3    2.60   66.49
  -8  -4   3    2.20   59.89
  -8  -4   3   39.50  114.99
   7   4  -3  131.99   56.59
  -7  -4   3   41.10   58.99
  -7  -4   3  202.48   62.09
  -7  -4   3  379.06  103.89
  -7  -4   3   76.59   55.99
   6   4  -3  578.94   78.19
   6   4  -3  626.24   70.69
  -6  -4   3  704.43   84.59
  -6  -4   3  600.44   85.49
  -6  -4   3  521.65   69.39
   5   4  -3  256.97   46.40
  -5  -4   3  408.36   59.49
  -5  -4   3  259.17   39.60
  -5  -4   3  233.08   44.30
   4   4  -3  247.98   42.80
  -4  -4   3  235.78   34.60
  -4  -4   3  283.17   41.90
  -4  -4   3  316.17   58.09
   3   4  -3   36.20   32.40
   3   4  -3   32.20   39.80
  -3  -4   3   83.09   42.60
  -3  -4   3   59.79   31.00
  -3  -4   3   10.40   19.50
   2   4  -3  148.39   35.00
  -2  -4   3  134.59   32.80
  -2  -4   3   72.09   41.00
   1   4  -3   70.29   34.00
   1   4  -3   61.69   20.70
   1   4  -3   34.50   30.10
  -1  -4   3  112.59   37.10
  -1  -4   3   51.49   22.20
  -1  -4   3   41.60   30.40
   0   4  -3  429.76   54.69
   0   4  -3  307.37   43.60
   0  -4   3  339.27   53.59
   0  -4   3  409.86   40.80
   0  -4   3  457.75   50.39
  -1   4  -3  556.04   56.59
  -1   4  -3  569.04   67.29
   1  -4   3  594.44   49.80
   1  -4   3  575.64   66.89
  -2   4  -3  195.18   39.70
  -2   4  -3  122.69   44.30
  -2   4  -3   34.80   34.50
   2  -4   3  159.48   39.50
   2  -4   3  101.79   50.29
   2  -4   3  112.99   44.50
   2  -4   3   94.99   26.30
  -3   4  -3  248.48   59.79
  -3   4  -3   81.79   38.80
   3  -4   3  116.79   40.30
   3  -4   3  125.19   32.20
   3  -4   3   26.40   57.99
  -4   4  -3   37.00   44.10
  -4   4  -3  177.98   55.19
  -4   4  -3  177.18  123.99
   4  -4   3  105.19   34.80
   4  -4   3  134.49   65.99
   4  -4   3  107.29   54.69
  -5   4  -3   45.80   59.09
  -5   4  -3   59.59   84.39
  -5   4  -3  -78.99   46.20
   5  -4   3  -40.20   36.50
   5  -4   3   32.00   67.89
   5  -4   3   38.90   55.69
  -6   4  -3   29.90  101.29
  -6   4  -3    7.50   57.89
  -6   4  -3   47.00   80.49
   6  -4   3   -8.00   71.39
   6  -4   3  -50.89   55.69
   6  -4   3   59.29   75.09
  -7   4  -3   33.30  114.19
  -7   4  -3   28.50  132.79
   7  -4   3  121.59   95.99
   7  -4   3   77.79   83.29
   8  -4   3  193.08  108.19
   8  -4   3  135.89  111.29
   9   3  -3  120.09   78.19
  -9  -3   3  128.09  146.59
   8   3  -3  -40.10   59.99
  -8  -3   3   27.80  114.79
   7   3  -3   16.80   49.80
  -7  -3   3   52.59   51.59
  -7  -3   3  -22.80   52.79
  -7  -3   3  -25.30   89.09
   6   3  -3  325.37   55.19
   6   3  -3  300.97   54.99
  -6  -3   3  232.08   45.60
  -6  -3   3  412.26   57.89
   5   3  -3   76.49   41.60
   5   3  -3  123.99   42.70
  -5  -3   3   68.29   31.30
  -5  -3   3  124.39   45.00
  -5  -3   3   17.60   29.50
   4   3  -3  207.88   42.90
   4   3  -3  211.78   40.90
  -4  -3   3  164.98   31.50
  -4  -3   3  253.47   49.20
  -4  -3   3  204.98   33.40
   3   3  -3  117.39   34.50
  -3  -3   3   51.79   23.70
  -3  -3   3   54.19   27.80
  -3  -3   3   60.89   42.10
   2   3  -3   72.49   31.50
   2   3  -3   88.49   36.10
   2   3  -3   73.69   37.40
  -2  -3   3   66.49   27.20
  -2  -3   3   23.20   26.20
  -2  -3   3   78.69   41.50
   1   3  -3  123.89   35.00
  -1  -3   3   82.09   39.30
  -1  -3   3   86.89   31.70
  -1  -3   3  137.69   30.40
   0   3  -3    3.30   32.20
   0  -3   3  -44.30   18.60
   0  -3   3   -7.90   29.80
  -1   3  -3  -57.79   25.40
  -1   3  -3   -5.60   27.70
   1  -3   3   -8.70   32.60
   1  -3   3  -19.20   17.80
   1  -3   3  -15.90   34.80
   1  -3   3  -33.50   25.60
  -2   3  -3  337.67   49.30
  -2   3  -3  298.17   39.80
  -2   3  -3  384.76   48.70
   2  -3   3  268.87   36.80
   2  -3   3  222.28   51.69
   2  -3   3  306.47   48.70
  -3   3  -3  221.88   43.00
  -3   3  -3  179.38   38.80
   3  -3   3  192.18   55.09
   3  -3   3  178.58   43.00
  -4   3  -3  -27.60   35.70
  -4   3  -3   14.30   55.59
   4  -3   3   37.90   42.20
   4  -3   3  -45.40   53.39
   4  -3   3   28.30   27.30
  -5   3  -3   82.69   68.79
  -5   3  -3  154.18   46.50
  -5   3  -3  197.88   60.09
   5  -3   3  116.99   34.80
   5  -3   3   91.79   51.49
   5  -3   3   86.09   65.99
  -6   3  -3  116.29   90.49
  -6   3  -3  133.49   52.59
  -6   3  -3  179.88   75.19
   6  -3   3   78.69   68.29
   6  -3   3   97.29   49.90
   6  -3   3  110.19   66.99
  -7   3  -3 -125.49  105.79
  -7   3  -3 -118.79   58.29
  -7   3  -3  -23.00   88.59
   7  -3   3   53.39   76.99
   7  -3   3    2.30   67.59
   7  -3   3  -23.90   80.79
  -8   3  -3   35.00   80.69
  -8   3  -3  -68.79  120.29
  -8   3  -3   11.90  153.88
   8  -3   3  163.48  103.59
   8  -3   3  181.78   97.29
   9   2  -3   -9.90   78.29
  -9  -2   3  185.08  148.59
   8   2  -3   -0.50   59.69
  -8  -2   3   19.30  113.29
   7   2  -3  226.38   55.69
  -7  -2   3  293.07   97.29
   6   2  -3  505.65   63.29
  -6  -2   3  393.56   56.29
  -6  -2   3  616.84   90.59
   5   2  -3  364.26   51.59
   5   2  -3  266.97   45.90
  -5  -2   3  555.24  114.79
  -5  -2   3  315.67   43.20
   4   2  -3   41.20   37.30
   4   2  -3  135.49   36.40
  -4  -2   3  111.49   26.60
  -4  -2   3  132.69   29.50
   3   2  -3  -23.90   29.90
   3   2  -3   33.70   37.70
  -3  -2   3  -55.89   34.70
  -3  -2   3   59.79   27.00
  -3  -2   3   -4.60   23.50
   2   2  -3  256.57   37.70
  -2  -2   3  175.88   34.10
  -2  -2   3  262.07   34.10
  -2  -2   3  290.67   49.70
   1   2  -3  614.94   68.49
   1   2  -3  760.82   55.49
  -1  -2   3  850.51   62.49
  -1  -2   3  626.24   71.99
  -1  -2   3  766.42   55.19
   0   2  -3   40.00   29.60
   0   2  -3  -28.70   18.60
   0  -2   3   -2.00   29.40
   0  -2   3  -33.20   15.30
  -1   2  -3 1156.78   88.99
  -1   2  -3 1219.58   78.19
   1  -2   3 1139.19   85.09
   1  -2   3 1122.59   88.69
   1  -2   3 1186.78   75.59
  -2   2  -3  194.88   33.80
  -2   2  -3  231.38   39.40
  -2   2  -3  234.08   39.80
   2  -2   3  221.08   29.90
   2  -2   3  143.59   41.70
   2  -2   3   80.59   56.89
  -3   2  -3  283.07   41.10
  -3   2  -3  336.87   46.50
   3  -2   3  259.77   38.90
   3  -2   3  248.78   44.70
   3  -2   3  350.96   59.39
  -4   2  -3 1006.40   86.99
  -4   2  -3  863.81   77.69
  -4   2  -3  891.21   88.49
   4  -2   3  851.31   95.69
   4  -2   3  921.91   89.59
   4  -2   3  965.30   75.59
  -5   2  -3  202.58   59.99
  -5   2  -3  363.46   56.79
  -5   2  -3  226.58   47.40
   5  -2   3  193.38   65.29
   5  -2   3  287.87   40.30
   5  -2   3  257.07   57.59
  -6   2  -3   82.39   46.00
  -6   2  -3  -52.79   65.19
  -6   2  -3   31.70   61.89
   6  -2   3   -0.30   58.09
   6  -2   3  121.09   45.90
   6  -2   3   -3.70   64.29
  -7   2  -3 -110.19   88.79
  -7   2  -3   22.50   77.69
  -7   2  -3   -3.60   55.09
   7  -2   3   -3.10   63.79
   7  -2   3  117.99   72.89
   7  -2   3    0.90   57.09
  -8   2  -3    3.50  112.89
  -8   2  -3  -28.30  101.29
  -8   2  -3   48.70   71.09
   8  -2   3  266.17   95.29
   8  -2   3   32.40   88.69
   8  -2   3  102.79   85.19
  -9   2  -3   61.89   77.79
  -9   2  -3   38.20  135.19
   9  -2   3   83.99  118.09
   9  -2   3  228.68  101.89
   9   1  -3   17.50   85.79
   8   1  -3  104.39   64.79
  -8  -1   3  213.48  123.49
  -8  -1   3    4.20   78.29
   7   1  -3  231.38   57.69
  -7  -1   3  248.08   60.99
  -7  -1   3  428.36  104.29
   6   1  -3  754.12   73.49
  -6  -1   3  677.43   73.99
   5   1  -3  466.05   58.49
  -5  -1   3  448.36   56.59
  -5  -1   3  598.94   81.99
   4   1  -3  -10.40   31.80
  -4  -1   3   -0.60   30.00
  -4  -1   3   98.79   41.30
   3   1  -3 1811.62  121.79
  -3  -1   3 2173.58  119.69
  -3  -1   3 1805.42  119.89
   2   1  -3 1107.09   73.99
  -2  -1   3  999.80   70.29
  -2  -1   3 1016.90   70.29
   1   1  -3  120.59   29.90
  -1  -1   3  142.99   28.60
  -1  -1   3  129.59   37.30
   0   1  -3   -0.50   28.40
   0  -1   3   35.20   29.10
  -1   1  -3 1663.63  102.09
  -1   1  -3 1720.43  106.39
   1  -1   3 1643.14  106.79
   1  -1   3 1501.75  104.39
   1  -1   3 1675.83  100.19
  -2   1  -3  140.49   32.50
  -2   1  -3  169.68   37.10
  -2   1  -3  197.88   32.80
   2  -1   3  108.69   30.60
   2  -1   3  147.09   38.90
   2  -1   3  165.08   29.50
  -3   1  -3 2544.65  161.48
  -3   1  -3 2598.14  164.78
  -3   1  -3 2619.14  158.98
   3  -1   3 2818.52  158.88
   3  -1   3 2514.55  167.88
   3  -1   3 2467.85  159.68
  -4   1  -3  498.25   51.99
  -4   1  -3  385.36   50.19
  -4   1  -3  484.35   55.99
   4  -1   3  423.86   54.39
   4  -1   3  323.17   62.69
   4  -1   3  345.17   51.79
  -5   1  -3   22.80   39.70
  -5   1  -3   61.79   40.40
  -5   1  -3   -2.70   40.10
   5  -1   3   11.10   43.20
   5  -1   3    7.50   54.69
  -6   1  -3   35.20   41.60
  -6   1  -3   11.20   51.69
  -6   1  -3   47.00   50.29
   6  -1   3   77.79   57.09
   6  -1   3   85.39   43.30
   6  -1   3   43.20   47.40
  -7   1  -3  179.58   70.69
  -7   1  -3  112.49   70.79
  -7   1  -3  105.29   54.69
   7  -1   3  210.68   67.79
   7  -1   3  152.78   64.09
   7  -1   3  211.88   58.19
  -8   1  -3   10.90   94.49
  -8   1  -3   10.60   61.19
  -8   1  -3  -62.49   81.59
   8  -1   3  100.39   77.29
   8  -1   3  -93.59   77.49
   8  -1   3   74.59   73.99
  -9   1  -3   44.90   70.59
  -9   1  -3  -37.70  119.19
   9  -1   3  175.98   92.49
   9  -1   3   96.39  110.99
   8   0  -3   -7.10   70.39
  -8   0   3  -44.80  128.39
  -8   0   3   69.19  140.99
   7   0  -3   82.99   60.39
  -7   0   3  283.27  102.39
  -7   0   3  145.79   54.69
  -7   0   3   17.90   74.29
   6   0  -3   95.59   45.20
   6   0  -3  134.59   52.39
  -6   0   3  139.09   71.49
   5   0  -3   12.70   38.40
  -5   0   3  101.09   47.60
  -5   0   3  -58.99   37.30
   4   0  -3  592.34   58.29
  -4   0   3  591.24   73.09
   3   0  -3  145.89   34.70
  -3   0   3  133.79   28.50
  -3   0   3  142.29   37.00
   2   0  -3  865.61   65.99
  -2   0   3  892.71   62.79
   1   0  -3   -9.10   26.60
  -1   0   3    1.50   24.10
   0   0   3   62.59   28.20
   0   0   3   18.20   25.60
  -1   0  -3 2338.27  139.89
  -1   0  -3 2254.57  138.89
   1   0   3 2202.28  138.39
   1   0   3 2400.16  138.99
  -2   0  -3 3386.06  207.38
  -2   0  -3 3589.74  207.88
   2   0   3 3377.86  207.38
   2   0   3 3757.22  209.38
   2   0   3 3461.05  203.98
  -3   0  -3   42.40   36.50
  -3   0  -3   60.29   33.20
   3   0   3   78.99   44.20
   3   0   3   51.49   31.90
  -4   0  -3   57.69   35.20
  -4   0  -3   -7.00   34.90
   4   0   3   20.10   45.20
   4   0   3   25.10   30.20
  -5   0  -3   94.39   41.50
  -5   0  -3  130.09   40.30
   5   0   3  155.68   37.70
   5   0   3  108.59   42.30
   5   0   3  168.38   53.99
  -6   0  -3    9.70   41.70
  -6   0  -3   78.89   40.40
  -6   0  -3   25.20   43.00
   6   0   3  114.89   43.50
   6   0   3   16.50   54.29
   6   0   3    0.20   38.20
   6   0   3   18.50   40.30
  -7   0  -3   92.29   47.70
   7   0   3   94.19   51.09
   7   0   3   96.29   56.89
   7   0   3  -43.90   55.99
  -8   0  -3  -39.60   56.09
  -8   0  -3  -49.70   71.69
  -8   0  -3   39.70   69.49
   8   0   3   67.79   76.29
   8   0   3   37.30   68.69
  -9   0  -3 -166.28   98.69
  -9   0  -3  -90.79   63.99
  -9   0  -3   10.50   97.79
   9   0   3  -12.30   98.79
   9   0   3   61.59   89.29
 -10   0  -3 -233.08   84.69
  10   0   3  146.49  102.29
   8  -1  -3  -37.30   86.89
   8  -1  -3  -30.70   85.09
  -8   1   3    8.00   72.29
   7  -1  -3   -1.40   64.69
  -7   1   3   26.30  100.49
  -7   1   3 -127.29   59.49
  -7   1   3   -5.90   91.89
   6  -1  -3  118.99   54.09
   6  -1  -3   32.50   53.69
  -6   1   3   49.10   46.10
  -6   1   3   66.99   71.69
  -6   1   3  102.79   68.79
   5  -1  -3  292.07   48.50
  -5   1   3  272.07   43.50
  -5   1   3  213.08   58.39
   4  -1  -3   20.50   33.90
   4  -1  -3   48.80   28.80
  -4   1   3   97.79   38.30
  -4   1   3   80.39   38.90
  -4   1   3   29.80   29.80
   3  -1  -3   48.30   34.40
  -3   1   3  -41.70   30.00
  -3   1   3   11.00   30.40
  -3   1   3   78.29   28.10
  -2   1   3   82.59   21.10
  -2   1   3   53.99   30.30
  -2   1   3   44.60   26.20
   1  -1  -3   36.00   26.10
  -1   1   3   44.10   24.30
  -1   1   3   43.00   29.50
   0   1   3  -22.70   22.00
  -1  -1  -3  269.77   39.80
   1   1   3  361.06   37.40
  -2  -1  -3  459.05   47.10
  -2  -1  -3  327.67   54.59
   2   1   3  422.26   50.69
   2   1   3  425.66   49.70
  -3  -1  -3 1688.43  108.89
   3   1   3 1550.54  111.59
  -4  -1  -3  803.82   78.59
  -4  -1  -3  873.61   74.19
   4   1   3  893.41   76.29
   4   1   3  895.31   80.29
  -5  -1  -3  110.99   43.40
  -5  -1  -3  195.38   45.80
   5   1   3  223.28   41.60
   5   1   3  163.88   45.20
   5   1   3  233.98   53.09
  -6  -1  -3   10.20   46.10
  -6  -1  -3   76.29   44.90
   6   1   3   60.29   40.80
   6   1   3  176.28   54.89
   6   1   3  120.39   44.30
  -7  -1  -3  296.37   61.99
  -7  -1  -3  206.48   59.39
   7   1   3  322.47   59.79
   7   1   3  331.27   65.69
  -8  -1  -3 -159.88   63.09
  -8  -1  -3 -122.49   54.59
   8   1   3   -7.00   62.49
   8   1   3  103.59   74.29
  -9  -1  -3  -67.59   66.89
   9   1   3   56.69   97.09
   9   1   3 -150.78   80.99
 -10  -1  -3  -27.30   75.59
  10   1   3   59.49   90.79
   8  -2  -3    1.20   99.29
  -8   2   3 -101.99   89.29
   7  -2  -3  -90.39   71.99
   7  -2  -3   39.40   76.69
  -7   2   3   49.00  138.89
  -7   2   3  -42.60   60.89
   6  -2  -3   54.89   58.29
   6  -2  -3    5.60   57.79
  -6   2   3  115.99   76.29
  -6   2   3   31.70   82.19
   5  -2  -3  124.69   50.29
   5  -2  -3   22.80   45.40
  -5   2   3   11.00   41.50
  -5   2   3   87.39   58.59
  -5   2   3   56.39   60.49
   4  -2  -3  176.28   39.70
   4  -2  -3  116.29   42.00
  -4   2   3   68.79   37.20
  -4   2   3  268.67   45.20
  -4   2   3  155.78   50.09
   3  -2  -3   -9.50   33.50
   3  -2  -3  -23.10   26.00
   3  -2  -3   31.70   47.10
  -3   2   3   20.50   29.70
  -3   2   3  -31.80   33.80
  -3   2   3   -4.70   28.40
   2  -2  -3   40.80   30.80
   2  -2  -3    7.80   41.20
   2  -2  -3    3.50   22.40
  -2   2   3   64.79   29.30
  -2   2   3   49.80   28.70
  -2   2   3   26.20   25.80
   1  -2  -3  -38.40   35.20
   1  -2  -3   -9.10   25.50
  -1   2   3  -48.00   22.90
  -1   2   3   -4.10   18.20
  -1   2   3    0.80   22.10
   0  -2  -3   25.20   28.00
   0  -2  -3   17.70   25.20
   0   2   3   19.60   22.20
   0   2   3  -23.00   22.00
   1   2   3    0.90   19.20
   1   2   3   34.80   21.60
  -2  -2  -3 2291.37  138.29
  -2  -2  -3 1994.70  131.79
   2   2   3 2144.29  132.79
   2   2   3 2307.87  136.39
  -3  -2  -3 2561.24  155.68
  -3  -2  -3 2423.76  174.68
   3   2   3 2614.64  162.68
   3   2   3 2491.35  154.58
  -4  -2  -3  114.49   34.50
  -4  -2  -3   30.60   43.40
   4   2   3   39.60   42.60
   4   2   3   60.29   44.20
  -5  -2  -3  775.12   88.89
  -5  -2  -3  958.20   74.39
   5   2   3  856.21   84.09
   5   2   3  840.62   86.59
  -6  -2  -3  837.02   92.19
  -6  -2  -3  801.12   78.09
   6   2   3  867.11   86.99
   6   2   3  981.60   89.49
   6   2   3  765.72  104.39
  -7  -2  -3  816.42   89.89
   7   2   3 1026.30  103.89
   7   2   3  910.31  100.39
   7   2   3  958.00   90.99
  -8  -2  -3  172.08   65.09
  -8  -2  -3   75.49   61.49
   8   2   3  -10.10   61.79
   8   2   3  100.09   71.69
  -9  -2  -3  138.39   67.89
   9   2   3   91.49   93.69
   9   2   3  147.19   77.29
 -10  -2  -3  107.39   92.49
  10   2   3  257.87   88.29
  10   2   3  123.49  116.39
   7  -3  -3  128.69   92.29
   7  -3  -3  -25.10   96.09
  -7   3   3  -82.79  149.09
  -7   3   3  156.48   72.19
   6  -3  -3  176.48   73.29
   6  -3  -3  -56.29   65.49
  -6   3   3   91.69  108.39
  -6   3   3  112.99   83.49
  -6   3   3   64.89   61.89
   5  -3  -3  213.28   60.29
  -5   3   3  311.07   85.39
  -5   3   3  389.06   57.29
   4  -3  -3  942.21   81.69
   4  -3  -3  677.23   74.89
  -4   3   3  798.22   78.79
  -4   3   3  749.23   95.49
   3  -3  -3  213.08   42.30
  -3   3   3  265.27   40.50
  -3   3   3  254.17   50.59
   2  -3  -3    8.70   27.50
   2  -3  -3    1.90   31.40
   2  -3  -3   42.00   44.70
  -2   3   3   47.10   33.80
  -2   3   3   34.40   28.50
  -2   3   3   20.40   34.00
   1  -3  -3  398.06   57.19
   1  -3  -3  387.66   64.59
  -1   3   3  372.96   48.40
  -1   3   3  313.27   42.40
   0  -3  -3  639.04   70.99
   0   3   3  687.83   61.99
   0   3   3  760.92   54.29
  -1  -3  -3  719.93   66.99
   1   3   3  752.82   64.19
   2   3   3 1297.77   87.69
  -3  -3  -3  124.79   42.30
  -3  -3  -3  218.18   36.90
   3   3   3  122.69   34.30
   3   3   3  154.58   37.60
   3   3   3  220.68   40.60
  -4  -3  -3  757.22   81.09
  -4  -3  -3  780.22   71.79
   4   3   3  785.42   73.29
   4   3   3  744.63   76.19
   4   3   3  771.42   78.29
  -5  -3  -3 5095.59  317.87
  -5  -3  -3 5410.56  326.97
   5   3   3 5214.78  319.77
   5   3   3 5477.55  323.27
   5   3   3 5938.41  328.97
  -6  -3  -3  598.04   83.99
  -6  -3  -3  532.55   75.59
   6   3   3  661.53   79.09
   6   3   3  546.25   75.89
   6   3   3  550.04   74.69
  -7  -3  -3   38.10   61.19
  -7  -3  -3  -38.70   46.60
   7   3   3   29.10   48.30
   7   3   3  -10.50   68.29
  -8  -3  -3   53.69   67.39
  -8  -3  -3   70.89   58.89
   8   3   3   83.89   60.39
   8   3   3   99.39   48.50
   8   3   3   77.59   74.39
  -9  -3  -3   75.59   74.09
  -9  -3  -3   71.69   74.09
   9   3   3   54.59   73.89
   9   3   3    0.80   88.79
   9   3   3  -21.70   54.59
 -10  -3  -3   60.59   87.59
  10   3   3  -21.30  115.89
  10   3   3  242.58   87.79
  10   3   3    0.10   62.49
  11   3   3  223.58  108.79
   6  -4  -3   59.69   93.19
   6  -4  -3  134.39   90.09
  -6   4   3  111.39  124.19
  -6   4   3  -11.80   64.89
   5  -4  -3  141.59   69.09
   5  -4  -3  274.87   97.89
   5  -4  -3  399.56   77.79
  -5   4   3  151.18  101.49
  -5   4   3  342.87   74.59
  -5   4   3  257.47   61.39
   4  -4  -3   60.29   53.89
   4  -4  -3  -72.79   51.29
   4  -4  -3   66.79   72.09
  -4   4   3   70.49   46.30
  -4   4   3  -58.59   70.79
  -4   4   3    5.60   47.20
   3  -4  -3    4.40   54.59
   3  -4  -3   15.40   40.40
   3  -4  -3   26.60   40.00
  -3   4   3  -40.90   55.09
  -3   4   3  -23.40   33.50
  -3   4   3   67.69   39.20
   2  -4  -3   54.39   49.40
   2  -4  -3   63.29   34.20
  -2   4   3  119.59   34.80
  -2   4   3   66.59   33.70
  -2   4   3   26.80   39.90
   1  -4  -3  459.05   66.49
  -1   4   3  567.74   53.89
  -1   4   3  467.55   50.19
   0  -4  -3   53.79   40.30
   0   4   3   73.19   28.50
  -1  -4  -3 1211.18   92.59
   1   4   3 1239.18   91.29
   2   4   3   35.80   27.00
   3   4   3   28.50   30.70
   3   4   3   42.20   28.60
  -4  -4  -3   49.10   38.10
  -4  -4  -3    7.30   42.80
   4   4   3   54.79   35.30
   4   4   3   -7.80   45.10
   4   4   3   -3.90   31.60
  -5  -4  -3  229.38   49.10
  -5  -4  -3  251.17   51.09
   5   4   3  169.38   42.00
   5   4   3  220.58   54.49
   5   4   3  326.57   54.69
  -6  -4  -3  149.88   54.79
  -6  -4  -3  113.89   56.49
   6   4   3  152.08   50.19
   6   4   3   90.19   66.69
  -7  -4  -3  -44.50   54.19
  -7  -4  -3  -41.90   56.29
   7   4   3   12.90   42.10
   7   4   3  -42.10   76.09
   7   4   3   52.29   47.30
  -8  -4  -3  196.78   73.09
  -8  -4  -3  308.37   71.59
   8   4   3  258.67   58.89
   8   4   3  280.97   68.29
   8   4   3  319.57   84.19
  -9  -4  -3   11.10   76.49
  -9  -4  -3  -76.19   82.89
   9   4   3  -15.70   79.09
   9   4   3  -55.69   57.09
   9   4   3   20.40   90.59
 -10  -4  -3   78.89   90.99
  10   4   3   37.50   61.09
  10   4   3  114.69  109.69
  10   4   3  124.59   84.09
 -11  -4  -3  168.88  110.49
  11   4   3   74.19   75.19
  11   4   3  155.28  104.19
   6  -5  -3  154.58   97.69
   6  -5  -3  -70.99  108.39
   6  -5  -3   12.40  172.48
  -6   5   3  309.07  158.18
  -6   5   3  -43.10   76.09
   5  -5  -3   70.89   93.39
   5  -5  -3  153.58   97.39
   5  -5  -3   35.70   73.89
  -5   5   3   50.29  109.79
  -5   5   3  -69.19   63.99
   4  -5  -3   95.59   67.89
   4  -5  -3   72.39   81.49
  -4   5   3  -20.40   87.89
  -4   5   3   57.89   55.69
   3  -5  -3  180.58   65.79
   3  -5  -3  260.87   59.49
  -3   5   3  193.68   49.40
  -3   5   3  127.39   46.60
   2  -5  -3   27.80   36.90
   2  -5  -3  -75.09   51.19
  -2   5   3    1.40   35.30
  -2   5   3   67.19   35.00
   1  -5  -3  166.08   50.99
  -1   5   3   91.89   33.20
  -1   5   3  111.59   33.60
   0  -5  -3  267.67   49.10
   0   5   3  241.28   36.60
   0   5   3  315.97   44.40
  -1  -5  -3  395.66   51.39
   1   5   3  457.15   51.69
   1   5   3  363.16   44.60
   1   5   3  407.36   52.39
  -2  -5  -3   54.29   29.60
  -2  -5  -3   27.70   31.00
   2   5   3   11.70   27.10
  -3  -5  -3   35.30   24.40
   3   5   3   10.50   27.90
   3   5   3   47.00   26.80
  -4  -5  -3    2.40   27.60
   4   5   3   28.80   31.20
   4   5   3   13.10   28.50
  -5  -5  -3   70.29   43.70
  -5  -5  -3    0.70   48.50
   5   5   3   19.20   42.60
   5   5   3  -32.40   35.10
   5   5   3   57.89   44.10
  -6  -5  -3  543.85   75.99
  -6  -5  -3  533.15   71.89
   6   5   3  607.24   71.59
   6   5   3  597.04   88.19
   6   5   3  543.75   79.09
  -7  -5  -3   73.49   48.30
  -7  -5  -3  -92.69   66.09
   7   5   3   77.39   49.40
   7   5   3   -6.90   78.19
   7   5   3   24.90   53.39
  -8  -5  -3  -93.99   60.29
  -8  -5  -3  -71.19   75.19
   8   5   3   62.89   63.89
   8   5   3  -98.69   88.59
   8   5   3  -55.79   48.10
  -9  -5  -3  297.17   78.29
  -9  -5  -3  106.99   92.49
   9   5   3  211.48  104.49
   9   5   3  115.39   56.59
   9   5   3  239.08   79.19
 -10  -5  -3  400.46   91.29
  10   5   3  493.65   94.49
  10   5   3  351.96  119.89
 -11  -5  -3  124.29   96.09
  11   5   3  -13.30   78.89
  11   5   3  179.68  109.69
  11   5   3  148.19  136.19
   5  -6  -3   83.79   97.49
  -5   6   3  -62.69   72.69
  -5   6   3  197.58  134.89
   4  -6  -3  138.09   87.89
   4  -6  -3   52.69   83.89
  -4   6   3  -11.20   58.59
   3  -6  -3  -55.29   62.49
   3  -6  -3    7.10   62.29
  -3   6   3   91.59   53.29
  -3   6   3  -81.69   47.10
   2  -6  -3  204.28   68.79
  -2   6   3  259.67   46.00
   1  -6  -3   92.49   52.19
  -1   6   3   83.79   37.80
  -1   6   3   95.29   41.30
   0  -6  -3  307.67   53.89
   0   6   3  302.77   42.90
   0   6   3  418.56   51.99
  -1  -6  -3  -22.40   36.10
   1   6   3  -19.00   41.90
   1   6   3  -21.00   25.70
   1   6   3  -25.80   28.90
  -2  -6  -3   41.60   37.70
  -2  -6  -3   63.19   36.70
   2   6   3  -24.80   30.00
   2   6   3    9.00   40.70
  -3  -6  -3  384.46   56.79
   3   6   3  435.76   58.99
   4   6   3  327.87   48.40
  -5  -6  -3   74.09   33.20
   5   6   3  124.49   45.50
   5   6   3  112.69   40.90
  -6  -6  -3    4.70   30.80
   6   6   3  -11.20   38.40
   6   6   3   29.90   59.49
   6   6   3  101.99   47.40
  -7  -6  -3  -58.49   42.30
  -7  -6  -3   92.79   50.79
  -7  -6  -3  -33.20   71.29
   7   6   3   -3.70   83.49
   7   6   3   29.00   54.19
   7   6   3  -17.90   44.00
  -8  -6  -3  318.57   91.89
  -8  -6  -3  239.78   68.49
   8   6   3  237.08   75.99
   8   6   3  283.77  106.49
  -9  -6  -3  102.69  106.69
  -9  -6  -3   57.39   69.79
   9   6   3  -39.30  114.79
   9   6   3   30.20   57.29
 -10  -6  -3  -30.10  132.49
 -10  -6  -3  183.28   77.49
  10   6   3  113.99   96.69
  10   6   3  129.79  125.19
  10   6   3   56.89   67.29
 -11  -6  -3   97.29   87.29
  11   6   3  -62.29   75.39
  11   6   3    1.60  105.39
  11   6   3  173.88  148.59
   4  -7  -3  -27.00   88.89
  -4   7   3  -54.89   68.79
   3  -7  -3   -5.00   77.59
   3  -7  -3  193.48   83.09
  -3   7   3  -71.49   52.79
   2  -7  -3  210.98   70.89
  -2   7   3  345.07   61.39
  -2   7   3  192.08   51.49
   1  -7  -3  204.18   63.59
  -1   7   3  170.98   46.70
  -1   7   3  133.69   55.19
   0  -7  -3   51.39   48.20
   0   7   3   59.69   56.29
   0   7   3   52.69   34.90
   0   7   3   45.50   30.80
  -1  -7  -3  326.97   58.79
  -1  -7  -3  341.97   59.59
   1   7   3  223.58   41.00
   1   7   3  463.25   70.39
   1   7   3  293.17   45.70
  -2  -7  -3  514.25   61.29
  -2  -7  -3  429.96   59.39
   2   7   3  409.66   56.29
   2   7   3  446.26   60.49
   2   7   3  647.84   83.09
  -3  -7  -3  622.94   76.59
   3   7   3  591.34   66.49
   3   7   3  583.84   78.19
  -4  -7  -3  247.48   43.10
   4   7   3  237.38   43.40
   4   7   3  250.77   39.20
  -5  -7  -3   -0.10   32.90
   5   7   3  -15.50   41.00
   5   7   3  -49.90   35.30
  -6  -7  -3  162.08   39.60
   6   7   3  110.79   46.70
   6   7   3  263.47   62.29
  -7  -7  -3  212.58   44.10
  -7  -7  -3  129.49  101.09
   7   7   3  296.27   63.29
   7   7   3  332.67   84.59
   7   7   3  137.69   48.50
  -8  -7  -3  171.18   60.59
  -8  -7  -3  280.27   99.99
   8   7   3  161.48   56.79
   8   7   3  290.47   72.39
   8   7   3   86.99   94.09
  -9  -7  -3  102.69  117.99
  -9  -7  -3  102.19   66.79
   9   7   3   45.20   62.99
   9   7   3  198.28   80.39
   9   7   3  144.89  118.49
 -10  -7  -3 -117.39  146.19
 -10  -7  -3   51.19   76.99
  10   7   3 -188.98  134.79
  10   7   3   24.00   93.79
  10   7   3 -102.99   70.99
 -11  -7  -3   54.19   87.59
  11   7   3    0.00   83.49
  11   7   3  -56.09  108.59
  11   7   3  175.78  173.58
   3  -8  -3   51.39   88.49
  -3   8   3  -32.10   61.09
   2  -8  -3  164.08   80.69
  -2   8   3   43.20   56.49
  -2   8   3  -29.60   71.99
   1  -8  -3    2.00   68.89
  -1   8   3   82.29   50.59
  -1   8   3   96.39   70.19
   0  -8  -3  -15.70   56.29
   0   8   3  -20.70   69.29
   0   8   3   56.59   42.70
  -1  -8  -3  477.35   74.59
  -1  -8  -3  338.07   65.39
   1   8   3  559.64   86.59
   1   8   3  338.07   54.19
   1   8   3  466.75   65.19
  -2  -8  -3   44.50   53.09
  -2  -8  -3   70.89   48.90
   2   8   3   51.19   36.80
   2   8   3   57.19   67.79
   2   8   3   48.30   39.40
  -3  -8  -3  225.88   54.79
  -3  -8  -3  292.57   56.09
   3   8   3  304.77   65.59
   3   8   3  251.17   48.90
   3   8   3  220.78   44.00
  -4  -8  -3  124.69   43.50
   4   8   3   55.09   38.30
  -5  -8  -3    0.30   37.50
   5   8   3   18.10   44.00
   5   8   3   12.20   34.80
  -6  -8  -3   55.69   43.60
   6   8   3   89.99   59.49
   6   8   3  -29.80   38.30
  -7  -8  -3   67.69   45.30
   7   8   3  160.88   80.09
   7   8   3  112.19   49.10
  -8  -8  -3    7.00   53.19
   8   8   3   -2.10   97.49
   8   8   3   38.90   67.69
   8   8   3    2.70   54.69
  -9  -8  -3  -56.49  128.19
   9   8   3  -41.30  124.39
   9   8   3   36.90   65.29
   9   8   3   65.89   78.99
 -10  -8  -3  -18.00  153.08
  10   8   3  260.37  150.58
  10   8   3  -46.30   88.09
  10   8   3  -36.40   71.79
  11   8   3   66.99   89.29
   2  -9  -3   99.99   92.49
  -2   9   3   37.40   57.09
   1  -9  -3   16.20   69.39
  -1   9   3  -22.50   97.49
  -1   9   3  -25.80   54.19
   0  -9  -3  -19.40   67.39
   0   9   3  -46.00   97.29
   0   9   3   -1.90   48.10
  -1  -9  -3   16.90   58.19
   1   9   3   96.09   41.30
   1   9   3  -39.20   88.99
   1   9   3   16.50   45.60
  -2  -9  -3    6.70   54.19
  -2  -9  -3   73.09   72.29
   2   9   3  -19.70   42.40
   2   9   3   -1.50   81.79
   2   9   3   84.69   42.70
  -3  -9  -3   82.89   64.19
  -3  -9  -3   77.89   50.79
   3   9   3   19.40   43.90
   3   9   3   38.00   77.79
   3   9   3  114.29   46.80
  -4  -9  -3   27.80   57.39
   4   9   3   -1.70   47.30
   4   9   3  -12.40   39.30
  -5  -9  -3  136.09   51.79
   5   9   3  139.09   56.39
   5   9   3   68.79   46.70
  -6  -9  -3  -19.20   45.70
   6   9   3  -27.60   49.40
   6   9   3  -37.50   61.19
   7   9   3   27.90   81.89
   7   9   3  -13.90   51.09
  -8  -9  -3  122.09   58.39
   8   9   3   41.20   97.09
   8   9   3   63.69   58.29
  -9  -9  -3  168.28   81.79
   9   9   3    9.00   59.29
   9   9   3   67.49  134.29
 -10  -9  -3   10.00  173.98
  10   9   3   86.19   79.29
  10   9   3  -45.20   94.89
  10   9   3  132.69  155.38
   1 -10  -3  -21.80   88.99
  -1  10   3  -56.19   59.39
   0 -10  -3  140.09   81.79
   0  10   3  122.89   61.89
   0  10   3   90.19  127.59
  -1 -10  -3  253.87   75.79
   1  10   3  317.67  119.79
   1  10   3  251.67   57.79
  -2 -10  -3   88.89   85.09
  -2 -10  -3   52.79   72.49
   2  10   3   89.09   51.79
   2  10   3  213.68  110.09
   2  10   3  182.58   51.29
  -3 -10  -3  -28.10   62.99
  -3 -10  -3   54.19   81.59
   3  10   3   28.40   47.20
   3  10   3   39.50  106.49
   3  10   3   28.60   46.50
  -4 -10  -3   97.29   76.09
   4  10   3  -52.49   95.49
   4  10   3    4.30   49.90
   4  10   3  -28.80   47.50
  -5 -10  -3  521.15   77.99
   5  10   3  409.86   66.89
   5  10   3  338.77   65.29
   5  10   3  393.06   76.79
  -6 -10  -3  259.97   64.59
   6  10   3   67.79   74.09
   6  10   3  104.59   59.09
   7  10   3  282.27   98.29
   7  10   3  312.87   70.09
   8  10   3   37.00  110.19
   8  10   3   75.69   64.89
   9  10   3  100.29   75.79
   9  10   3  183.38  138.59
  10  10   3  113.79   82.79
   0 -11  -3  211.18  107.49
   0  11   3  139.19   73.19
  -1 -11  -3 -102.59   83.19
   1  11   3   53.39   84.39
   1  11   3  104.79  156.08
   1  11   3  -61.89   62.29
  -2 -11  -3  102.29  114.09
  -2 -11  -3  -43.80   84.89
   2  11   3 -128.19   65.69
   2  11   3   29.00   55.09
   2  11   3  -80.89  144.39
  -3 -11  -3  -50.09  109.39
  -3 -11  -3  -60.59   71.29
   3  11   3   -5.70   62.39
   3  11   3   33.10   55.39
   3  11   3   68.89  141.89
  -4 -11  -3  -54.29   69.09
  -4 -11  -3   66.59  100.29
   4  11   3   99.29   61.19
   4  11   3   91.19   58.59
  -5 -11  -3  191.38   97.39
   5  11   3    0.30  123.19
   5  11   3  147.39   60.09
   5  11   3   79.49   59.69
   6  11   3  166.18   93.99
   6  11   3   85.29   63.59
   6  11   3   56.89   62.49
   7  11   3   78.59  117.59
   7  11   3    4.90   64.09
   8  11   3 -150.18   63.89
   9  11   3   -2.60   74.39
  -2 -12  -3  -91.59   89.19
   2  12   3   50.39   69.09
   2  12   3  -81.89   91.69
  -3 -12  -3  183.38  139.49
  -3 -12  -3 -162.78   91.89
   3  12   3 -187.18  192.08
   3  12   3 -192.98   76.99
   3  12   3   83.49   63.39
  -4 -12  -3   79.29  156.88
  -4 -12  -3  -89.09   90.29
   4  12   3  -22.50  172.58
   4  12   3  -33.70   66.49
   4  12   3  -47.30   67.69
   5  12   3  -49.30   61.89
   5  12   3  110.79   68.69
   6  12   3   41.80   65.29
   6  12   3    3.80   71.49
   7  12   3  -11.40   68.19
   7  12   3   71.39   69.79
   8  12   3  -74.39   68.69
   6  12  -4  -57.29  198.78
   6  12  -4  113.69  112.69
   6  12  -4 -156.08   77.89
  -6 -12   4  120.59  102.89
   5  12  -4   40.60   67.19
   5  12  -4  135.19  179.68
  -5 -12   4   79.29   94.89
   4  12  -4   64.29   71.49
   4  12  -4   76.59  180.48
  -4 -12   4   67.89   88.69
   3  12  -4  -17.00   63.19
   3  12  -4  120.39   71.99
  -3 -12   4   72.49   98.89
   2  12  -4   -4.80   63.79
  -2 -12   4  144.09  109.29
   1  12  -4   37.40   68.59
  -1 -12   4   -4.40   99.09
   7  11  -4 -127.09   75.49
   7  11  -4 -112.39  171.38
  -7 -11   4  -62.99   92.19
   6  11  -4 -106.49   72.19
   6  11  -4  -10.80   55.79
   6  11  -4   13.70  158.08
  -6 -11   4   44.70   80.99
   5  11  -4   30.60   52.69
   5  11  -4   19.00  152.88
  -5 -11   4    0.70   76.79
   4  11  -4   74.09   59.09
   4  11  -4   34.80  133.89
  -4 -11   4  -40.20   77.49
   3  11  -4  -39.00   61.29
   3  11  -4  -65.79   50.39
   3  11  -4  -25.30  136.09
  -3 -11   4   72.19   75.19
   2  11  -4   79.49  143.69
   2  11  -4   23.50   54.89
   2  11  -4  101.19   61.99
  -2 -11   4   68.59   85.89
  -2 -11   4   40.50   99.89
   1  11  -4  117.89  186.08
   1  11  -4  -61.49   51.39
  -1 -11   4   -7.90  109.89
  -1 -11   4   32.50   90.39
   0  11  -4  -62.59   68.59
   0 -11   4    2.80  119.39
   0 -11   4  -76.19   86.39
  -1  11  -4   69.69   69.09
   1 -11   4   64.89  134.49
   1 -11   4  123.29   91.09
   8  10  -4  117.49   96.89
   8  10  -4   43.80   88.89
  -8 -10   4  146.59   98.69
  -8 -10   4   75.79  143.49
   7  10  -4  -21.90   72.99
  -7 -10   4   75.29   82.09
   6  10  -4   10.80  137.89
  -6 -10   4   49.70   69.89
   5  10  -4  192.58  127.99
   5  10  -4   13.60   45.60
  -5 -10   4   74.09   75.89
   4  10  -4  160.78  113.29
   4  10  -4  170.58   49.00
  -4 -10   4  105.79   70.59
   3  10  -4  139.39   48.50
   3  10  -4   38.30  112.09
   3  10  -4   -3.70   56.79
  -3 -10   4  140.99   68.09
  -3 -10   4  103.59   70.59
   2  10  -4  190.48  105.59
   2  10  -4  100.49   54.39
   2  10  -4  -74.19   45.80
  -2 -10   4  -30.10   74.09
  -2 -10   4   -9.00   74.89
   1  10  -4   53.59   47.70
   1  10  -4  105.29   97.29
  -1 -10   4  253.17   90.79
   0  10  -4  217.38   61.69
   0  10  -4  417.06  100.59
   0 -10   4  273.17   95.09
   0 -10   4  291.77   99.09
   0 -10   4  266.47   90.49
  -1  10  -4  351.76   68.99
   1 -10   4  284.57  106.49
   1 -10   4  478.85   91.69
   1 -10   4  408.06   98.69
  -2  10  -4  -69.79   59.29
   2 -10   4   55.39   85.09
   9   9  -4 -185.38   97.89
   8   9  -4  -36.70   85.39
   8   9  -4 -117.39   85.29
  -8  -9   4   33.40   91.09
  -8  -9   4   25.30  140.09
  -8  -9   4 -294.57  130.99
   7   9  -4   71.29   76.29
  -7  -9   4  136.49   82.49
  -7  -9   4   -6.70  105.19
  -7  -9   4  166.08   77.79
   6   9  -4    2.40   66.19
   6   9  -4  297.67  116.39
  -6  -9   4   95.19   51.39
  -6  -9   4  201.48   80.39
   5   9  -4    2.00   52.99
   5   9  -4   82.49  108.89
  -5  -9   4  -31.10   64.09
  -5  -9   4  122.59   68.69
   4   9  -4   97.69   92.99
  -4  -9   4  -18.60   64.89
  -4  -9   4  -35.70   46.00
   3   9  -4  -97.89   48.70
   3   9  -4   24.50   41.90
   3   9  -4  -22.80   80.09
  -3  -9   4   48.10   64.59
  -3  -9   4    2.60   49.70
   2   9  -4  -24.00   81.99
   2   9  -4   34.80   49.20
   2   9  -4   29.40   39.20
  -2  -9   4  -15.50   60.69
  -2  -9   4   68.49   55.79
   1   9  -4   63.49   74.59
   1   9  -4   42.70   41.00
  -1  -9   4   55.29   63.69
  -1  -9   4   71.69   59.79
  -1  -9   4   -8.80   63.69
   0   9  -4   96.79   45.00
   0   9  -4  143.19   73.69
   0  -9   4  202.08   67.99
   0  -9   4   94.19   62.79
   0  -9   4  -30.80   68.29
  -1   9  -4   43.10   50.59
   1  -9   4  191.28   68.49
   1  -9   4  111.39   74.19
   1  -9   4   -5.70   73.19
  -2   9  -4 -126.69   52.99
   2  -9   4  -63.09   64.89
   2  -9   4  -53.49   88.79
   2  -9   4  108.79   74.59
  -3   9  -4  -51.99   64.19
   3  -9   4   57.09   86.49
  -4   9  -4   38.30   64.79
   4  -9   4   62.89   98.59
   9   8  -4 -138.39   99.29
   9   8  -4   88.19   92.89
  -9  -8   4  100.19  121.39
  -9  -8   4  224.08  107.79
   8   8  -4  202.68   78.99
   8   8  -4 -104.29   86.69
  -8  -8   4  -78.99  126.09
  -8  -8   4  128.59   91.79
  -8  -8   4   50.99   99.89
   7   8  -4  465.65   83.09
  -7  -8   4  654.03  106.79
  -7  -8   4  689.53   90.79
  -7  -8   4  546.65  107.09
   6   8  -4    1.60   62.29
   6   8  -4   55.79   64.29
  -6  -8   4   35.00   69.39
  -6  -8   4   41.70   48.60
   5   8  -4  -12.00   91.29
  -5  -8   4   44.80   39.40
  -5  -8   4  -36.50   58.69
   4   8  -4    7.80   47.70
   4   8  -4  -26.00   84.69
  -4  -8   4  -35.30   40.40
  -4  -8   4   70.19   48.80
   3   8  -4  113.09   68.59
   3   8  -4    5.60   42.50
  -3  -8   4   63.99   60.49
  -3  -8   4   32.70   38.20
   2   8  -4   53.89   40.20
   2   8  -4   44.20   61.89
   2   8  -4  -18.10   31.20
  -2  -8   4    6.80   38.10
  -2  -8   4   41.90   50.59
   1   8  -4  -13.40   34.50
   1   8  -4   64.49   56.49
  -1  -8   4  -39.20   49.20
  -1  -8   4   32.20   54.49
  -1  -8   4    3.90   55.29
   0   8  -4  145.89   56.09
   0   8  -4    6.40   42.70
   0  -8   4  -85.79   50.99
   0  -8   4    6.80   57.09
   0  -8   4   22.40   49.90
  -1   8  -4   15.30   42.70
  -1   8  -4  -84.49   60.79
   1  -8   4   87.99   51.59
   1  -8   4  -67.99   58.29
   1  -8   4  100.39   62.89
  -2   8  -4  -65.69   48.60
   2  -8   4   67.19   65.29
   2  -8   4  138.39   51.79
   2  -8   4    2.00   58.49
  -3   8  -4   -7.00   53.99
   3  -8   4   58.69   76.99
   3  -8   4 -125.39   55.99
  -4   8  -4   62.19   60.89
   4  -8   4 -146.39   81.69
  -5   8  -4  -36.50   68.89
   5  -8   4  -35.30   96.39
   9   7  -4   20.80   88.59
  -9  -7   4  162.28   86.59
  -9  -7   4  117.69  116.69
   8   7  -4  189.48   75.39
  -8  -7   4  126.89  121.59
  -8  -7   4  -62.09   89.89
  -8  -7   4   21.60   79.39
   7   7  -4  112.29   66.39
  -7  -7   4   94.59   90.99
  -7  -7   4  162.88   79.39
  -7  -7   4    5.60   65.39
   6   7  -4   -8.70   57.39
  -6  -7   4  -35.90   71.49
  -6  -7   4   23.40   68.39
  -6  -7   4  -19.10   50.99
   5   7  -4   51.39   83.89
   5   7  -4   53.79   51.09
   5   7  -4   68.79   51.79
  -5  -7   4  -20.10   37.80
  -5  -7   4   26.40   56.29
  -5  -7   4   -2.70   61.19
   4   7  -4   -3.30   47.90
   4   7  -4   10.80   44.40
   4   7  -4   69.19   67.69
  -4  -7   4   41.40   53.49
   3   7  -4   -9.50   38.10
   3   7  -4   87.89   62.89
  -3  -7   4   98.39   46.00
  -3  -7   4   31.50   30.30
   2   7  -4  115.79   32.20
   2   7  -4  251.47   60.19
   2   7  -4  104.89   39.90
  -2  -7   4  146.39   50.99
  -2  -7   4  141.99   31.30
   1   7  -4  278.67   57.79
   1   7  -4  200.68   34.60
  -1  -7   4   99.29   40.90
  -1  -7   4  188.08   50.99
   0   7  -4   22.60   46.00
   0   7  -4    8.20   34.50
   0  -7   4   10.60   47.10
   0  -7   4    3.00   41.70
  -1   7  -4   11.50   38.30
  -1   7  -4 -121.59   49.70
   1  -7   4   62.59   39.70
   1  -7   4    7.80   51.39
  -2   7  -4  -32.90   57.79
  -2   7  -4  -53.19   41.40
   2  -7   4  182.18   68.19
   2  -7   4  -10.40   53.39
   2  -7   4   55.69   38.60
  -3   7  -4   14.10   49.20
  -3   7  -4 -108.49   66.29
   3  -7   4   50.19   63.79
  -4   7  -4   81.99   54.69
  -4   7  -4  162.38   90.09
   4  -7   4  123.89   73.19
  -5   7  -4   48.20   64.99
   5  -7   4  100.89   82.89
  -6   7  -4   74.99  185.48
  -6   7  -4    8.30   73.09
   6  -7   4  213.48  120.29
   6  -7   4   36.00  103.29
   9   6  -4  -59.99   88.39
   9   6  -4 -199.88  100.39
  -9  -6   4  223.88  181.68
  -9  -6   4  -32.90   87.59
  -9  -6   4  -27.80  105.19
   8   6  -4  102.29   74.79
  -8  -6   4   36.90  105.69
  -8  -6   4  122.19   82.39
  -8  -6   4  193.48   82.59
   7   6  -4  159.58   66.79
   7   6  -4  100.99   71.99
  -7  -6   4  219.28   66.09
  -7  -6   4  138.09   83.99
  -7  -6   4  246.88   74.09
   6   6  -4  429.56   66.79
  -6  -6   4  403.26   72.49
  -6  -6   4  468.55   65.09
   5   6  -4   52.09   46.00
  -5  -6   4  -40.90   35.70
  -5  -6   4   42.70   57.49
  -5  -6   4  -14.00   50.69
   4   6  -4   -9.90   39.70
   4   6  -4  -52.79   42.60
   4   6  -4    3.00   59.59
  -4  -6   4  -52.99   27.60
  -4  -6   4  -12.40   52.49
  -4  -6   4    2.00   49.40
   3   6  -4  199.68   43.60
   3   6  -4  215.98   43.10
  -3  -6   4  240.68   34.90
  -3  -6   4  306.37   57.39
   2   6  -4  627.84   71.59
   2   6  -4  620.94   55.89
   2   6  -4  771.32   80.79
  -2  -6   4  761.22   83.29
  -2  -6   4  723.33   68.89
   1   6  -4  102.59   29.00
   1   6  -4  134.39   45.20
  -1  -6   4  124.39   49.99
  -1  -6   4  135.89   46.20
  -1  -6   4  177.48   36.40
   0   6  -4  219.48   51.69
   0   6  -4  155.28   37.10
   0  -6   4  176.78   50.29
   0  -6   4  216.38   38.60
   0  -6   4  161.68   56.89
  -1   6  -4   -4.50   32.00
  -1   6  -4  -30.20   41.30
   1  -6   4    8.80   29.20
   1  -6   4   12.10   46.10
  -2   6  -4  311.67   52.09
  -2   6  -4  464.05   70.39
   2  -6   4  499.05   57.99
   2  -6   4  410.46   69.59
  -3   6  -4  355.56   66.29
  -3   6  -4  148.59   49.10
   3  -6   4  222.08   63.89
   3  -6   4  189.98   61.19
   3  -6   4  197.68   39.90
  -4   6  -4   80.29   99.59
  -4   6  -4   -5.20   76.39
  -4   6  -4   -4.40   47.70
   4  -6   4  107.49   81.09
   4  -6   4  104.49   66.99
   4  -6   4 -104.29   45.70
  -5   6  -4  -57.59   52.89
  -5   6  -4  -52.29  123.09
  -5   6  -4  -23.50   99.59
   5  -6   4   86.89   88.99
   5  -6   4   -2.50   68.19
  -6   6  -4   11.80   64.29
  -6   6  -4   55.09  156.88
   6  -6   4  131.99  103.09
   6  -6   4  -10.80   85.89
   9   5  -4   -2.30   99.59
   9   5  -4   20.40   80.19
  -9  -5   4  -62.79   98.99
  -9  -5   4  -96.89  170.68
  -9  -5   4  109.69   82.69
   8   5  -4  181.98   73.69
  -8  -5   4  257.17   78.09
  -8  -5   4  258.77  101.49
  -8  -5   4  222.48   85.09
  -8  -5   4  467.05  151.48
   7   5  -4  349.07   79.19
   7   5  -4  436.56   73.79
  -7  -5   4  542.15   86.79
  -7  -5   4  549.74   70.29
  -7  -5   4  337.57   81.39
   6   5  -4  433.76   60.89
   6   5  -4  265.77   64.49
  -6  -5   4  302.47   59.19
  -6  -5   4  397.96   57.69
   5   5  -4   74.59   48.00
   5   5  -4  115.69   46.50
  -5  -5   4   71.39   46.50
  -5  -5   4  -10.20   51.59
  -5  -5   4    2.60   42.20
   4   5  -4  327.27   48.90
   4   5  -4  336.77   50.69
  -4  -5   4  356.16   41.30
  -4  -5   4  447.66   54.99
   3   5  -4 1068.09   79.79
   3   5  -4 1176.18  100.59
  -3  -5   4  970.60   98.79
  -3  -5   4  965.60   78.99
   2   5  -4  176.78   39.30
   2   5  -4  121.89   38.30
  -2  -5   4   72.99   39.10
  -2  -5   4   51.19   40.90
  -2  -5   4   95.19   38.80
   1   5  -4    0.60   25.40
   1   5  -4    3.00   36.00
  -1  -5   4   73.49   37.90
  -1  -5   4   52.49   26.10
  -1  -5   4   56.39   36.90
  -1  -5   4   11.60   35.50
   0   5  -4  247.18   46.00
   0  -5   4  180.28   46.40
   0  -5   4  179.38   32.00
   0  -5   4  178.08   42.60
  -1   5  -4  514.85   70.69
  -1   5  -4  323.47   43.90
   1  -5   4  335.27   45.30
   1  -5   4  279.77   59.39
   1  -5   4  425.76   61.69
  -2   5  -4  508.95   68.89
  -2   5  -4  543.25   64.39
   2  -5   4  408.16   47.90
   2  -5   4  587.64   71.89
   2  -5   4  545.95   74.59
  -3   5  -4  108.09   41.50
   3  -5   4  129.69   54.49
   3  -5   4   85.39   30.80
  -4   5  -4  -48.30   44.60
  -4   5  -4  -66.69   65.19
  -4   5  -4  -55.79   80.29
   4  -5   4   39.10   54.09
   4  -5   4  -44.00   37.00
   4  -5   4 -116.89   65.49
  -5   5  -4   -8.00   48.40
  -5   5  -4  201.98  105.79
  -5   5  -4   80.79   85.79
   5  -5   4   14.80   61.59
   5  -5   4   32.00   49.30
   5  -5   4  195.08   84.69
  -6   5  -4   92.19  137.69
  -6   5  -4   50.49   58.79
  -6   5  -4  118.79  111.29
   6  -5   4  213.48   79.49
   6  -5   4   71.79   75.69
  -7   5  -4 -130.19   74.99
  -7   5  -4   65.99  169.68
   7  -5   4   35.20   86.19
   7  -5   4    8.10  102.59
   9   4  -4  -30.20   83.69
  -9  -4   4  129.49   82.99
  -9  -4   4  161.38  178.88
   8   4  -4   58.09   67.39
   8   4  -4  -93.69   83.69
  -8  -4   4   86.59   75.19
  -8  -4   4  162.08   72.39
  -8  -4   4  134.69  144.19
   7   4  -4   93.19   66.49
   7   4  -4  212.58   62.59
  -7  -4   4  292.67   61.79
  -7  -4   4  166.58   57.59
  -7  -4   4  306.27   65.59
   6   4  -4   49.40   50.09
   6   4  -4  -91.69   52.19
  -6  -4   4   28.90   44.60
  -6  -4   4  117.49   53.19
  -6  -4   4   27.40   46.90
   5   4  -4  -30.40   41.40
   5   4  -4  -77.39   41.30
  -5  -4   4   70.09   38.40
  -5  -4   4  -20.10   57.49
  -5  -4   4  -16.70   48.70
   4   4  -4   23.50   38.80
   4   4  -4  143.49   40.60
  -4  -4   4   74.79   29.90
  -4  -4   4  117.89   48.70
  -4  -4   4  154.58   53.19
   3   4  -4   65.79   39.20
   3   4  -4  120.89   39.10
   3   4  -4  243.58   50.69
  -3  -4   4   96.79   31.20
  -3  -4   4  132.89   34.50
  -3  -4   4  191.78   49.10
   2   4  -4  213.18   37.50
   2   4  -4  296.67   46.80
  -2  -4   4  238.58   51.69
  -2  -4   4  207.08   38.10
   1   4  -4  292.77   45.60
  -1  -4   4  238.68   48.40
  -1  -4   4  284.07   41.00
  -1  -4   4  374.26   55.19
   0   4  -4  466.85   64.19
   0   4  -4  377.36   41.70
   0  -4   4  354.66   53.79
   0  -4   4  409.26   43.30
   0  -4   4  542.55   56.49
  -1   4  -4  769.12   68.79
  -1   4  -4  960.40   84.29
   1  -4   4  955.70   79.79
   1  -4   4  885.01   83.99
   1  -4   4  778.72   62.49
   1  -4   4  829.82   76.99
  -2   4  -4  -34.10   29.30
  -2   4  -4   41.80   42.80
  -2   4  -4   15.40   36.90
   2  -4   4   74.19   45.10
   2  -4   4   38.70   24.30
   2  -4   4   33.10   40.80
   2  -4   4  100.89   45.50
  -3   4  -4   16.40   38.40
  -3   4  -4   86.19   53.69
  -3   4  -4   10.30   44.20
   3  -4   4   56.79   51.79
   3  -4   4   36.80   24.10
   3  -4   4   44.40   53.89
  -4   4  -4   36.40   69.39
  -4   4  -4   -5.80   42.00
  -4   4  -4  136.49   61.99
   4  -4   4    0.50   66.09
   4  -4   4  148.09   51.59
   4  -4   4   49.10   32.60
  -5   4  -4   96.79   44.40
  -5   4  -4  105.89   89.49
  -5   4  -4   52.99   68.39
   5  -4   4    3.10   55.09
   5  -4   4    1.50   78.29
   5  -4   4   10.60   38.50
  -6   4  -4  -16.60   52.99
  -6   4  -4  -52.39   87.29
   6  -4   4  -38.50   55.59
   6  -4   4   48.40   81.99
   6  -4   4   26.40   64.79
  -7   4  -4   22.20  113.29
  -7   4  -4   42.10  139.89
   7  -4   4  106.89   89.89
   7  -4   4   52.29   82.29
  -8   4  -4   81.99   85.59
   8  -4   4  102.89   99.49
   8  -4   4  110.09  109.39
   9   3  -4  -97.09   82.89
  -9  -3   4   89.89  222.18
   8   3  -4  181.38   71.49
  -8  -3   4  341.27  138.49
   7   3  -4  266.97   65.09
  -7  -3   4  339.47   63.79
  -7  -3   4  450.55  124.49
   6   3  -4    5.90   48.20
   6   3  -4  115.39   53.69
  -6  -3   4  105.89   40.90
  -6  -3   4   95.59   53.39
  -6  -3   4   82.89   45.70
   5   3  -4   28.00   43.10
   5   3  -4  -51.29   38.80
  -5  -3   4   22.40   35.20
  -5  -3   4   37.30   45.40
  -5  -3   4   21.70   35.50
   4   3  -4   91.29   37.30
  -4  -3   4   88.39   48.00
  -4  -3   4  122.99   32.20
  -4  -3   4   81.79   46.10
   3   3  -4  157.18   38.10
  -3  -3   4  143.29   34.00
  -3  -3   4  274.97   52.09
   2   3  -4  427.26   47.60
  -2  -3   4  291.47   55.39
  -2  -3   4  372.26   43.50
  -2  -3   4  388.86   49.60
   1   3  -4  609.34   63.29
  -1  -3   4  591.04   58.09
  -1  -3   4  429.86   61.99
  -1  -3   4  539.75   50.89
   0   3  -4   35.20   23.70
   0   3  -4  124.59   38.30
   0  -3   4   85.69   37.20
   0  -3   4   52.39   20.90
   0  -3   4   26.10   31.20
  -1   3  -4 1239.18   93.19
  -1   3  -4 1182.88   81.19
   1  -3   4 1191.28   91.99
   1  -3   4 1247.68   97.59
   1  -3   4 1091.69   75.89
  -2   3  -4  -20.20   31.90
  -2   3  -4  -50.89   32.80
  -2   3  -4   12.30   29.90
   2  -3   4  -24.40   36.90
   2  -3   4  -44.80   43.50
   2  -3   4  -26.00   21.20
  -3   3  -4 1186.98   90.99
  -3   3  -4 1431.96  106.69
  -3   3  -4 1093.69  106.19
   3  -3   4 1220.18   86.09
   3  -3   4 1359.76  110.09
   3  -3   4 1277.77  102.09
  -4   3  -4   34.40   66.89
  -4   3  -4   51.79   32.60
   4  -3   4    9.10   42.80
   4  -3   4   12.60   30.80
   4  -3   4  -69.39   55.09
  -5   3  -4  282.97   52.59
  -5   3  -4  434.16   69.89
   5  -3   4  212.08   55.39
   5  -3   4  334.17   72.49
   5  -3   4  361.66   43.90
  -6   3  -4  181.88   93.29
  -6   3  -4  196.28   56.39
  -6   3  -4  352.06   78.79
   6  -3   4  260.77   69.09
   6  -3   4  161.58   79.89
  -7   3  -4  -22.40  115.99
  -7   3  -4  -31.80   90.79
  -7   3  -4  -35.10   61.79
   7  -3   4   50.89   63.99
   7  -3   4   92.89   70.59
   7  -3   4   69.49   68.19
  -8   3  -4 -178.88  154.58
  -8   3  -4   90.89  124.19
  -8   3  -4   38.30   70.59
   8  -3   4   71.79   95.69
   8  -3   4   34.00   80.99
   9   2  -4   23.20   83.79
   8   2  -4  -19.30   68.19
  -8  -2   4   51.39  129.69
   7   2  -4  113.49   57.79
  -7  -2   4  106.59  105.99
   6   2  -4    5.70   50.69
  -6  -2   4   47.70   74.89
  -6  -2   4   31.60   49.50
   5   2  -4  289.77   50.69
  -5  -2   4  329.47   42.40
  -5  -2   4  428.46   53.59
   4   2  -4  442.16   53.79
  -4  -2   4  339.67   47.10
  -4  -2   4  487.25   55.59
   3   2  -4  340.37   43.70
  -3  -2   4  300.77   50.69
  -3  -2   4  286.07   41.50
   2   2  -4  486.95   50.19
  -2  -2   4  489.35   45.10
  -2  -2   4  487.95   61.69
  -2  -2   4  485.95   52.99
   1   2  -4  607.24   71.89
  -1  -2   4  574.54   55.89
  -1  -2   4  695.53   53.29
  -1  -2   4  592.74   74.39
   0   2  -4  646.34   65.29
   0  -2   4  611.24   70.09
  -1   2  -4   21.90   25.30
  -1   2  -4   18.80   31.60
   1  -2   4   -6.20   21.70
   1  -2   4   33.80   34.40
  -2   2  -4 1515.45  106.89
  -2   2  -4 1662.43  106.39
  -2   2  -4 1734.53  115.19
   2  -2   4 1494.35  115.99
   2  -2   4 1685.83  103.19
  -3   2  -4  863.91   83.19
  -3   2  -4  920.61   74.59
  -3   2  -4  812.82   80.69
   3  -2   4  961.20   71.29
   3  -2   4 1028.00   89.49
   3  -2   4  877.71   81.49
  -4   2  -4  446.26   61.19
  -4   2  -4  460.15   58.09
  -4   2  -4  282.47   46.30
   4  -2   4  343.67   61.99
   4  -2   4  300.97   50.49
  -5   2  -4  275.97   58.59
  -5   2  -4  316.97   60.49
  -5   2  -4  185.68   48.10
   5  -2   4  182.08   51.39
   5  -2   4  275.67   43.50
   5  -2   4  161.78   63.59
  -6   2  -4  545.65   77.79
  -6   2  -4  411.66   84.69
  -6   2  -4  373.66   61.79
   6  -2   4  406.76   70.49
   6  -2   4  349.96   83.39
  -7   2  -4  -10.30   76.49
  -7   2  -4   33.00   52.49
  -7   2  -4  -82.39   84.79
   7  -2   4   70.79   58.99
   7  -2   4   24.30   60.39
   7  -2   4   13.20   73.79
  -8   2  -4   47.70   62.19
  -8   2  -4 -139.89  113.79
  -8   2  -4   -7.70   95.89
   8  -2   4  -12.60   79.49
   8  -2   4  213.68   90.09
   8  -2   4   56.09   85.19
  -9   2  -4  114.59   86.39
  -9   2  -4   37.30  133.19
   9  -2   4    1.40  103.39
   9  -2   4  208.18  108.79
  -8  -1   4  176.38  150.48
   7   1  -4  178.98   66.59
  -7  -1   4   57.19   65.69
  -7  -1   4  190.08   97.99
   6   1  -4  584.04   74.79
  -6  -1   4  602.54   73.49
   5   1  -4  868.91   79.09
  -5  -1   4  940.61   74.99
   4   1  -4  298.07   45.40
  -4  -1   4  365.46   46.80
  -4  -1   4  361.56   65.79
   3   1  -4   75.69   33.60
  -3  -1   4  121.29   32.00
   2   1  -4 1195.28   89.09
  -2  -1   4 1374.46   88.69
  -2  -1   4 1437.46   90.59
   1   1  -4 1637.34  106.49
  -1  -1   4 1665.93  105.59
  -1  -1   4 1761.82  117.99
   0   1  -4 1237.38   96.89
   0  -1   4 1411.66   86.29
   0  -1   4 1190.18   98.49
  -1   1  -4   62.69   28.30
  -1   1  -4  -45.40   28.40
   1  -1   4   25.30   28.50
  -2   1  -4  254.97   41.00
  -2   1  -4  331.67   44.00
   2  -1   4  354.66   51.79
   2  -1   4  263.37   35.70
  -3   1  -4  236.18   39.30
  -3   1  -4  253.87   40.80
  -3   1  -4  214.88   40.90
   3  -1   4  231.08   45.30
   3  -1   4  149.19   41.60
   3  -1   4  180.68   35.10
  -4   1  -4  699.83   67.99
  -4   1  -4  684.93   75.09
  -4   1  -4  724.73   70.99
   4  -1   4  627.84   67.89
   4  -1   4  689.43   67.19
   4  -1   4  775.12   83.59
  -5   1  -4  190.58   47.00
  -5   1  -4  144.29   40.80
  -5   1  -4  183.68   46.80
   5  -1   4  184.08   40.50
   5  -1   4  113.59   44.20
   5  -1   4   45.20   56.59
  -6   1  -4    6.20   42.60
  -6   1  -4   40.10   48.60
  -6   1  -4   43.90   50.49
   6  -1   4  113.29   45.50
   6  -1   4   22.60   52.59
   6  -1   4   43.60   61.09
  -7   1  -4  -38.40   65.09
  -7   1  -4  -79.59   65.09
  -7   1  -4  -34.90   47.30
   7  -1   4  126.09   60.29
   7  -1   4   28.50   56.89
   7  -1   4   63.49   68.69
  -8   1  -4   90.79   64.49
  -8   1  -4   32.80   81.29
  -8   1  -4 -157.68   87.49
   8  -1   4   67.39   68.49
   8  -1   4   99.89   78.59
   8  -1   4  164.38   80.99
  -9   1  -4   93.09   72.39
  -9   1  -4   26.30  108.59
   9  -1   4  180.88   92.39
   9  -1   4    2.90   94.89
   8   0  -4  100.69   82.79
   7   0  -4   15.80   67.69
  -7   0   4   22.20   80.69
  -7   0   4  158.08  108.39
   6   0  -4  138.19   57.39
  -6   0   4  192.88   61.19
  -6   0   4  216.08   81.09
   5   0  -4   66.79   43.60
  -5   0   4  117.09   43.20
   4   0  -4  -21.60   35.60
  -4   0   4   18.80   29.20
  -4   0   4  -26.50   38.10
   3   0  -4   28.40   33.10
  -3   0   4   15.50   33.60
  -3   0   4   41.00   27.60
   2   0  -4   22.20   33.00
  -2   0   4  -14.20   22.00
  -1   0   4  281.57   38.60
   0   0   4  286.57   39.30
   0   0   4  231.08   37.90
  -1   0  -4    2.30   34.60
  -1   0  -4  -29.20   30.00
   1   0   4   30.00   29.30
   1   0   4   16.10   30.70
  -2   0  -4  -11.80   32.50
  -2   0  -4   18.90   31.90
   2   0   4   24.10   23.90
   2   0   4  -10.10   29.20
  -3   0  -4   59.59   36.20
  -3   0  -4  -30.20   35.40
   3   0   4   60.89   41.20
   3   0   4    3.40   35.90
  -4   0  -4   52.49   34.50
  -4   0  -4   60.19   38.50
   4   0   4   60.09   50.79
   4   0   4   76.49   34.30
  -5   0  -4   44.50   37.90
   5   0   4   29.20   50.29
   5   0   4   47.60   51.19
  -6   0  -4  -12.50   36.80
  -6   0  -4  -22.60   42.70
   6   0   4   22.40   39.90
   6   0   4   -6.90   53.99
  -7   0  -4  164.38   60.29
  -7   0  -4  173.98   51.39
   7   0   4  285.67   69.19
   7   0   4  364.26   64.19
   7   0   4  282.47   54.59
  -8   0  -4  -74.89   50.79
  -8   0  -4 -115.79   67.49
   8   0   4  132.49   82.49
   8   0   4  168.88   63.19
   9   0   4   43.70   80.79
   9   0   4  212.28  106.09
 -10   0  -4 -133.29   83.29
  10   0   4   -0.40  103.59
   8  -1  -4  -49.60   89.89
   7  -1  -4   23.80   69.89
  -7   1   4   93.79  102.09
   6  -1  -4   66.89   61.19
  -6   1   4  -32.50   82.29
  -6   1   4  -70.99   73.69
   5  -1  -4  231.38   53.89
  -5   1   4  328.27   59.49
   4  -1  -4  232.08   45.60
  -4   1   4  227.78   38.60
  -4   1   4  314.47   46.20
  -3   1   4  -27.80   30.60
  -3   1   4   62.39   38.40
   2  -1  -4  348.47   48.40
  -2   1   4  383.36   42.00
  -2   1   4  394.86   51.39
   1  -1  -4  895.31   65.79
  -1   1   4  865.41   60.69
  -1   1   4  756.72   71.59
   0   1   4  259.57   35.30
   0   1   4  284.67   35.60
  -1  -1  -4  -21.30   32.20
   1   1   4   -4.50   29.30
  -2  -1  -4 1127.09   92.39
   2   1   4 1188.48   81.89
   2   1   4 1123.39   87.19
  -3  -1  -4  927.91   90.49
  -3  -1  -4 1134.69   80.19
   3   1   4 1032.30   84.09
   3   1   4 1053.49   87.79
  -4  -1  -4 4793.02  287.97
  -4  -1  -4 4917.91  289.97
   4   1   4 5055.59  290.37
   4   1   4 4697.03  289.47
  -5  -1  -4 1207.58   97.69
  -5  -1  -4 1173.58   93.79
   5   1   4 1168.18  102.49
   5   1   4 1261.37   95.99
  -6  -1  -4  -27.10   44.50
  -6  -1  -4    6.90   39.90
   6   1   4   83.19   42.20
   6   1   4   11.50   55.29
   6   1   4   21.00   42.00
  -7  -1  -4   -1.40   54.49
  -7  -1  -4   98.49   50.39
   7   1   4  181.28   50.99
   7   1   4  118.69   57.69
   7   1   4  208.18   67.29
  -8  -1  -4  248.28   67.39
  -8  -1  -4  254.27   71.59
   8   1   4  427.16   83.59
   8   1   4  397.26   79.39
   8   1   4  328.67   68.79
  -9  -1  -4  120.29   69.89
   9   1   4  281.27  103.09
   9   1   4   78.39   80.69
 -10  -1  -4   38.60   77.19
  10   1   4  -57.69   94.19
   7  -2  -4   -6.50   88.09
   7  -2  -4   13.90   84.99
  -7   2   4  -12.40   67.99
  -7   2   4   39.50  137.79
   6  -2  -4    1.30   65.89
   6  -2  -4   46.00   61.69
  -6   2   4   70.99   56.19
  -6   2   4  121.99   87.39
  -6   2   4   57.69   97.49
   5  -2  -4   93.59   57.29
   5  -2  -4  267.97   55.99
  -5   2   4  204.78   74.39
  -5   2   4  154.38   44.40
   4  -2  -4   44.70   37.50
   4  -2  -4  -44.00   44.90
  -4   2   4  -30.70   35.70
  -4   2   4  -30.00   51.29
  -4   2   4   26.90   42.60
   3  -2  -4   35.20   38.60
  -3   2   4   88.49   38.80
  -3   2   4   47.90   65.49
  -3   2   4   15.80   30.50
   2  -2  -4   70.39   35.00
  -2   2   4   89.99   35.20
  -2   2   4   96.99   32.40
   1  -2  -4 1308.87   87.29
  -1   2   4 1253.37   94.09
  -1   2   4 1310.87   85.49
   0   2   4  -22.40   24.20
   0   2   4  -32.40   21.40
   1   2   4    4.80   22.40
   1   2   4  -26.90   24.20
   2   2   4 4320.47  258.77
   2   2   4 4592.74  261.07
  -3  -2  -4 2238.58  145.59
  -3  -2  -4 2503.05  157.58
   3   2   4 2575.04  155.28
   3   2   4 2171.78  150.18
  -4  -2  -4  -65.39   52.29
   4   2   4  124.99   47.60
   4   2   4   40.50   51.59
  -5  -2  -4 1858.41  118.09
  -5  -2  -4 1563.04  129.19
   5   2   4 1504.85  127.49
   5   2   4 1712.53  124.49
   5   2   4 1777.42  125.19
  -6  -2  -4  282.17   51.19
  -6  -2  -4  196.58   54.69
   6   2   4  238.68   58.39
   6   2   4  197.58   54.29
   6   2   4  155.88   48.10
  -7  -2  -4 1808.72  135.79
  -7  -2  -4 1528.25  122.59
   7   2   4 1627.74  134.69
   7   2   4 1588.24  131.69
   7   2   4 1786.82  137.29
  -8  -2  -4  258.07   67.79
  -8  -2  -4  324.97   71.39
   8   2   4  355.96   65.09
   8   2   4  419.56   74.59
   8   2   4  346.17   83.29
  -9  -2  -4   64.99   73.99
   9   2   4   -7.20   59.69
   9   2   4   23.50   92.09
   9   2   4   95.69   74.99
 -10  -2  -4   16.10   85.19
  10   2   4   53.19  137.49
   7  -3  -4  169.28  110.69
   7  -3  -4  113.59   97.59
  -7   3   4  197.48   84.19
   6  -3  -4   57.29   79.19
   6  -3  -4  -71.39   78.09
  -6   3   4   78.09  111.79
  -6   3   4   58.69   65.09
   5  -3  -4   80.59   63.69
   5  -3  -4  238.58   65.49
  -5   3   4  273.37   66.19
  -5   3   4   52.49   83.19
  -5   3   4  113.09   54.99
   4  -3  -4  330.67   51.79
  -4   3   4  249.97   51.49
  -4   3   4  140.79   66.99
  -4   3   4  314.17   59.19
   3  -3  -4  438.86   58.99
  -3   3   4  233.88   54.59
  -3   3   4  352.96   44.90
  -3   3   4  422.36   53.39
   2  -3  -4  281.67   59.09
   2  -3  -4  187.48   40.90
  -2   3   4  247.78   39.40
  -2   3   4  262.47   40.60
  -2   3   4  185.08   42.70
   1  -3  -4  107.69   47.70
   1  -3  -4  192.28   38.10
  -1   3   4  189.18   31.00
  -1   3   4  172.58   35.50
   0  -3  -4  864.41   86.49
   0   3   4  952.80   72.59
   0   3   4  958.40   66.39
   0   3   4  860.51   65.99
   1   3   4 1831.92  118.79
   2   3   4 1982.10  119.39
   2   3   4 1837.32  119.69
  -3  -3  -4  360.96   45.10
  -3  -3  -4  337.17   50.39
   3   3   4  279.67   45.40
   3   3   4  329.17   53.89
  -4  -3  -4   68.79   37.70
  -4  -3  -4   60.29   45.40
   4   3   4   46.40   44.80
   4   3   4  118.59   43.70
   4   3   4   34.50   35.50
  -5  -3  -4  431.26   75.39
  -5  -3  -4  602.94   71.59
   5   3   4  583.94   75.49
   5   3   4  613.34   73.59
   5   3   4  508.65   71.89
  -6  -3  -4 1118.69  110.89
  -6  -3  -4 1036.30   96.39
   6   3   4 1083.59  100.69
   6   3   4 1370.16  105.79
   6   3   4 1118.19  111.09
  -7  -3  -4  -55.59   56.79
  -7  -3  -4   57.29   52.19
   7   3   4   84.19   50.59
   7   3   4   59.69   60.59
   7   3   4 -118.79   66.09
  -8  -3  -4    9.70   63.09
  -8  -3  -4 -137.59   59.19
   8   3   4   72.49   64.19
   8   3   4   21.10   56.39
   8   3   4  167.58   81.69
  -9  -3  -4  375.86   79.09
  -9  -3  -4  232.18   79.29
   9   3   4  313.47   80.79
   9   3   4  291.77  102.69
   9   3   4  256.87   70.69
 -10  -3  -4  383.46   96.79
  10   3   4  406.26   96.49
  10   3   4  336.97  127.59
  10   3   4  279.97   77.99
 -11  -3  -4  -89.09  103.09
  11   3   4  231.38  103.69
  11   3   4  -42.10   72.59
   6  -4  -4  -81.89   86.79
   6  -4  -4   92.19   96.49
  -6   4   4   22.40   69.09
  -6   4   4   -7.40  155.58
   5  -4  -4  -80.39   69.59
   5  -4  -4   92.69   73.69
  -5   4   4   85.39   63.69
  -5   4   4   38.70  100.89
   4  -4  -4  266.67   63.19
   4  -4  -4  258.77   82.19
  -4   4   4   38.20   77.39
  -4   4   4  135.69   53.69
  -4   4   4  169.08   53.79
   3  -4  -4   27.40   40.80
   3  -4  -4  -49.50   65.19
   3  -4  -4  -23.50   43.60
  -3   4   4   -2.40   42.00
  -3   4   4   26.80   40.80
  -3   4   4  -36.20   57.89
   2  -4  -4   44.80   55.69
   2  -4  -4   54.19   38.30
  -2   4   4   74.89   34.70
  -2   4   4   17.70   36.30
   1  -4  -4  211.98   54.29
  -1   4   4  202.08   37.60
  -1   4   4  136.79   32.30
   0  -4  -4  369.36   58.79
   0   4   4  347.97   42.60
   0   4   4  431.96   54.19
   0   4   4  383.26   48.30
  -1  -4  -4  113.39   38.20
   1   4   4   53.49   28.30
   1   4   4  134.49   33.50
   2   4   4  232.88   34.20
   2   4   4  171.98   34.30
   3   4   4  -22.70   33.00
   3   4   4  -31.70   31.00
  -4  -4  -4  213.28   43.60
  -4  -4  -4  183.88   45.90
   4   4   4  187.28   48.90
   4   4   4  179.08   41.70
   4   4   4  163.98   45.00
  -5  -4  -4   88.09   48.00
  -5  -4  -4  148.79   51.49
   5   4   4   89.09   40.30
   5   4   4  130.29   45.30
   5   4   4  136.79   49.80
  -6  -4  -4  -42.40   56.09
  -6  -4  -4   99.79   57.49
   6   4   4    6.20   63.19
   6   4   4   81.59   56.79
   6   4   4   17.10   44.10
  -7  -4  -4    2.60   60.99
  -7  -4  -4 -114.79   54.39
   7   4   4  -18.30   58.19
   7   4   4 -179.48   72.49
   7   4   4  -41.90   46.80
  -8  -4  -4  279.47   76.99
  -8  -4  -4  361.66   76.39
   8   4   4  235.18   63.99
   8   4   4  285.17   94.69
  -9  -4  -4  -22.10   75.39
  -9  -4  -4 -105.59   83.09
   9   4   4    6.10   73.99
   9   4   4  -30.00   98.79
   9   4   4   60.19   60.49
 -10  -4  -4  102.09   94.79
  10   4   4   30.30  125.09
  10   4   4  265.97   92.09
  10   4   4   31.40   72.19
 -11  -4  -4   89.49  108.09
  11   4   4  239.28  107.49
  11   4   4   13.60   70.89
   5  -5  -4  150.28   93.79
  -5   5   4  103.19  129.29
   4  -5  -4   51.89   65.09
   4  -5  -4 -107.69   79.89
   4  -5  -4 -167.48   64.09
  -4   5   4  -36.90   52.29
  -4   5   4  -35.60   85.79
   3  -5  -4   56.19   66.59
   3  -5  -4  -13.70   47.50
  -3   5   4  -12.70   42.70
  -3   5   4   42.60   49.80
   2  -5  -4  -26.10   43.40
   2  -5  -4   40.70   59.69
  -2   5   4   33.10   37.20
  -2   5   4   23.20   39.00
   1  -5  -4   -3.00   48.20
  -1   5   4   57.09   36.40
  -1   5   4  110.39   32.50
   0  -5  -4  212.78   49.99
   0   5   4  217.18   35.90
   0   5   4  129.39   32.70
  -1  -5  -4  354.26   54.29
   1   5   4  439.16   61.99
   1   5   4  360.56   51.69
   1   5   4  342.27   42.90
   2   5   4   -3.40   34.70
   2   5   4   56.09   28.60
   3   5   4  109.99   33.40
   3   5   4  117.49   30.50
   4   5   4   17.20   34.30
   4   5   4   22.80   33.30
  -5  -5  -4  -55.09   50.69
  -5  -5  -4   17.10   44.50
   5   5   4   43.10   39.80
   5   5   4   59.69   55.39
  -6  -5  -4  562.54   72.69
  -6  -5  -4  699.33   81.89
   6   5   4  670.43   77.29
   6   5   4  588.24   82.29
   6   5   4  542.35   84.29
  -7  -5  -4   50.49   73.39
  -7  -5  -4  251.07   60.39
   7   5   4  137.09   80.39
   7   5   4  124.19   52.39
   7   5   4  260.77   62.99
  -8  -5  -4  -15.10   83.29
  -8  -5  -4   60.99   62.69
   8   5   4  148.79   96.99
   8   5   4  151.08   60.19
   8   5   4  -30.20   57.99
  -9  -5  -4   73.39   75.49
  -9  -5  -4    8.20  102.39
   9   5   4  148.19   76.29
   9   5   4   89.19  116.19
   9   5   4   74.39   62.69
 -10  -5  -4  452.05   99.89
  10   5   4  296.77   79.49
  10   5   4  475.35  135.19
  10   5   4  517.75  101.09
 -11  -5  -4  133.29   97.99
  11   5   4   47.00   75.69
  11   5   4  324.77  108.09
   5  -6  -4  -44.70  106.49
   5  -6  -4  -14.40   96.59
  -5   6   4  -65.59   80.39
  -5   6   4   45.50  144.79
   4  -6  -4   84.59   73.49
   4  -6  -4  244.78  103.99
  -4   6   4  154.68   66.89
  -4   6   4   86.09  118.69
   3  -6  -4  -11.20   74.79
  -3   6   4   43.10   51.99
   2  -6  -4   79.19   66.39
  -2   6   4    8.00   47.30
  -2   6   4    3.80   45.20
   1  -6  -4  123.09   58.39
  -1   6   4  253.97   48.60
  -1   6   4  127.09   42.60
   0  -6  -4  753.22   90.89
   0   6   4  558.04   61.99
   0   6   4  593.44   77.39
  -1  -6  -4  157.58   51.59
   1   6   4  144.39   33.70
   1   6   4  141.29   37.00
   1   6   4  144.19   55.19
  -2  -6  -4   15.10   36.50
   2   6   4  -36.20   30.60
   2   6   4   45.40   40.80
   3   6   4  182.98   36.40
   3   6   4  120.49   35.10
   4   6   4  689.53   65.09
   4   6   4  657.33   76.09
   5   6   4  421.86   49.60
   5   6   4  278.47   52.09
   6   6   4  302.67   56.99
   6   6   4  444.96   69.19
   6   6   4  469.95   68.49
  -7  -6  -4   76.39   78.29
  -7  -6  -4   73.89   55.49
   7   6   4  103.89   52.09
   7   6   4  150.68   80.59
   7   6   4  112.99   61.89
  -8  -6  -4  241.18   70.59
  -8  -6  -4  259.07   97.39
   8   6   4  231.68   64.89
   8   6   4  410.06  109.69
   8   6   4  293.87   71.19
  -9  -6  -4  331.27   78.69
  -9  -6  -4  247.98  117.99
   9   6   4  217.18  127.79
   9   6   4  259.27   70.89
   9   6   4  361.96   89.29
 -10  -6  -4  125.99   82.39
 -10  -6  -4   55.89  137.89
  10   6   4  241.08  100.69
  10   6   4   58.89   72.79
  10   6   4  101.29  142.79
 -11  -6  -4  162.48   97.49
  11   6   4  271.17  112.19
   4  -7  -4    2.50   99.89
  -4   7   4  -74.89   69.39
   3  -7  -4  -19.40   83.39
  -3   7   4  109.79   60.89
  -3   7   4   51.49   86.39
   2  -7  -4  172.38   73.29
  -2   7   4  153.18   55.09
  -2   7   4  222.38   59.79
   1  -7  -4  322.77   76.29
  -1   7   4  393.76   65.49
  -1   7   4  328.57   55.79
   0  -7  -4  213.08   66.09
   0   7   4  294.47   62.89
   0   7   4  228.88   45.40
  -1  -7  -4   -7.10   43.90
   1   7   4   30.20   54.29
   1   7   4  -14.10   31.30
   1   7   4   39.20   36.70
  -2  -7  -4  392.06   56.79
   2   7   4  318.47   47.20
   2   7   4  363.86   52.19
   3   7   4  459.05   67.09
   4   7   4  223.78   41.00
   4   7   4  216.98   44.60
   5   7   4  339.47   53.39
   5   7   4  363.46   53.49
   6   7   4  -31.40   43.40
   6   7   4  -10.90   55.29
   7   7   4  104.89   76.99
   7   7   4   66.49   53.09
   7   7   4  143.49   56.39
  -8  -7  -4   59.69  102.49
   8   7   4  135.59   58.99
   8   7   4  209.98   99.09
   8   7   4  144.49   72.09
  -9  -7  -4  332.57  127.29
  -9  -7  -4  446.76   81.39
   9   7   4  569.44  142.39
   9   7   4  327.17   75.89
   9   7   4  608.84   93.89
 -10  -7  -4   44.50   79.49
 -10  -7  -4 -228.88  150.88
  10   7   4  211.08   97.89
  10   7   4  -52.09   69.99
  10   7   4   10.50  149.99
 -11  -7  -4   61.59   96.39
  11   7   4   15.50   89.09
  11   7   4  125.09  116.29
   3  -8  -4  161.28   97.29
  -3   8   4   -4.40   63.09
   2  -8  -4   86.29   79.19
  -2   8   4  105.09   60.29
  -2   8   4  127.99   82.09
   1  -8  -4  -22.50   75.99
  -1   8   4   24.30   73.39
  -1   8   4  106.79   54.89
   0  -8  -4    1.60   63.69
   0   8   4   11.80   43.40
   0   8   4    5.10   70.69
  -1  -8  -4  193.78   62.49
   1   8   4  280.97   73.39
   1   8   4  163.98   43.50
   1   8   4  235.08   46.80
  -2  -8  -4    4.20   48.40
   2   8   4   41.80   35.20
   2   8   4    6.90   67.69
   2   8   4  -17.60   40.50
  -3  -8  -4  -13.20   45.60
   3   8   4   -6.80   32.40
   3   8   4   12.70   41.50
  -4  -8  -4  100.49   54.99
   4   8   4   44.20   39.70
   4   8   4   78.09   41.00
  -5  -8  -4  174.68   45.50
   5   8   4  172.38   48.20
   5   8   4  154.28   46.70
  -6  -8  -4  -52.59   43.70
   6   8   4  -26.60   43.30
   6   8   4   28.50   60.79
   7   8   4   75.39   77.29
   7   8   4   25.60   50.89
   8   8   4  -30.50   51.39
   8   8   4   44.80   99.19
  -9  -8  -4  221.18  135.79
   9   8   4  133.29   65.89
   9   8   4  228.38   86.89
   9   8   4    0.40  121.59
 -10  -8  -4 -228.98  163.38
  10   8   4   -9.20   73.19
  10   8   4   93.69   96.99
  10   8   4  142.09  150.98
 -11  -8  -4  142.49   93.99
  11   8   4  -49.20   91.59
  11   8   4   66.29  114.09
   2  -9  -4 -124.09   89.09
  -2   9   4  -18.20   68.99
   1  -9  -4  -96.69   83.19
  -1   9   4   22.90   65.29
  -1   9   4  -16.50  102.29
   0  -9  -4   -5.50   70.79
   0   9   4  -53.39   52.59
   0   9   4  -88.09   92.39
  -1  -9  -4   45.00   63.99
   1   9   4   44.30   44.00
   1   9   4  -65.09   93.99
   1   9   4   -7.80   42.40
  -2  -9  -4  -28.00   53.09
   2   9   4   55.19   41.80
   2   9   4  149.69   86.39
   2   9   4   32.90   45.10
  -3  -9  -4    4.30   48.40
   3   9   4   63.59   44.80
   3   9   4  146.59   78.59
   3   9   4  124.79   46.70
  -4  -9  -4  214.38   68.99
   4   9   4  167.58   49.80
   4   9   4   88.89   47.10
  -5  -9  -4  109.59   56.59
   5   9   4   84.69   44.20
   5   9   4   17.00   52.89
  -6  -9  -4   55.09   51.79
   6   9   4  -64.19   44.10
   6   9   4   29.60   65.29
   7   9   4   87.89   52.19
   7   9   4  137.29   84.99
   8   9   4  124.89  100.29
   8   9   4  219.38   61.09
   9   9   4  356.26  143.09
   9   9   4  143.39   69.49
 -10  -9  -4  148.09  189.58
  10   9   4  148.49   95.39
  10   9   4   -7.20   78.39
   1 -10  -4  -74.99   92.79
  -1  10   4 -195.88   71.79
   0 -10  -4   68.69   97.19
   0  10   4 -154.88  134.69
   0  10   4  145.59   63.39
  -1 -10  -4  140.49   77.19
   1  10   4   74.49   57.19
   1  10   4  -23.80  115.99
   1  10   4  145.09   57.09
  -2 -10  -4  282.37   76.39
   2  10   4  117.69  104.99
   2  10   4   98.19   51.29
   2  10   4  132.69   54.09
  -3 -10  -4  -57.79   58.19
   3  10   4    8.50   51.79
   3  10   4   23.80   97.29
   3  10   4   11.60   52.39
  -4 -10  -4   64.29   87.09
   4  10   4  -36.60   47.40
   4  10   4  -48.10   54.69
  -5 -10  -4  138.69   74.69
   5  10   4   43.20   67.49
   5  10   4  -24.40   49.80
  -6 -10  -4  359.56   73.19
   6  10   4  216.18   60.89
   6  10   4  156.68   79.29
   7  10   4  241.78   99.49
   7  10   4  166.18   61.69
   8  10   4  166.08   71.39
   8  10   4  235.28  115.79
   9  10   4  -24.90   69.39
  10  10   4  -50.79   80.69
  -1 -11  -4   84.19   89.49
   1  11   4  -14.50   64.09
  -2 -11  -4   59.69   85.69
   2  11   4  146.79   59.19
   2  11   4   14.80   67.19
   2  11   4  178.88  143.09
  -3 -11  -4  -26.80   70.59
   3  11   4   92.09  143.69
   3  11   4   96.29   60.99
   3  11   4 -114.09   57.39
   4  11   4   25.00   57.99
   4  11   4  -56.89   57.19
  -5 -11  -4   39.10  102.09
   5  11   4  -53.19   63.39
   5  11   4   55.69   61.69
   6  11   4   52.79   58.89
   7  11   4  -61.29   60.19
   8  11   4 -114.79   65.79
   9  11   4  -17.60   71.09
  -3 -12  -4  -64.79   87.99
   3  12   4  170.88  207.78
   3  12   4   82.59   63.79
   3  12   4  -19.90   74.39
  -4 -12  -4  -89.19   80.39
   4  12   4   63.39   69.49
   4  12   4   -9.40  181.18
   4  12   4  -21.00   67.79
   5  12   4 -113.19   67.49
   5  12   4   45.00   66.89
   6  12   4  -89.89   72.19
   6  12   4   26.90   65.79
   7  12   4  -45.00   68.19
   7  12   4   68.79   71.19
   8  12   4  -35.60   72.89
   5  12  -5  -41.50   60.89
   5  12  -5  120.59   75.49
   4  12  -5   21.70   61.69
  -4 -12   5   50.39   93.59
  -3 -12   5  114.89   95.99
   2  12  -5   50.49   67.19
  -2 -12   5  130.99   95.59
   7  11  -5  -55.19   81.09
   6  11  -5   88.49   72.39
   6  11  -5  -20.60  187.48
  -6 -11   5  111.09   92.79
   5  11  -5  242.28  171.28
   5  11  -5   85.79   67.49
  -5 -11   5  -91.09   80.39
   4  11  -5  201.38  153.88
   4  11  -5  -28.50   52.19
   4  11  -5  182.78   63.09
  -4 -11   5   28.60   85.19
   3  11  -5 -147.89  135.89
   3  11  -5   31.80   53.19
  -3 -11   5   30.60   85.89
   2  11  -5   -6.40   55.09
   2  11  -5  336.37  146.39
  -2 -11   5   10.20   76.39
   1  11  -5  -58.99   59.79
  -1 -11   5  -27.00  123.09
   0  11  -5   63.09   63.49
   0 -11   5   33.50   91.09
   0 -11   5  -86.69  117.59
   1 -11   5   66.79  140.09
   1 -11   5  201.38   99.79
   7  10  -5  188.78   93.79
   7  10  -5   -8.50   77.69
  -7 -10   5  150.88   96.79
   6  10  -5  -98.89  152.28
  -6 -10   5  144.19   84.89
   5  10  -5  155.08  144.79
  -5 -10   5  102.79   84.09
   4  10  -5  128.89   48.20
   4  10  -5  385.96  129.69
  -4 -10   5  148.59   77.89
   3  10  -5  275.77  118.09
   3  10  -5  198.18   48.80
   3  10  -5  276.07   64.49
  -3 -10   5  318.57   94.09
  -3 -10   5  209.68   77.39
   2  10  -5    7.90   44.70
   2  10  -5  -54.09  105.99
  -2 -10   5  101.49   75.99
  -2 -10   5   61.09   74.89
   1  10  -5   67.19   54.49
   1  10  -5  -22.70  105.29
  -1 -10   5  166.68   85.59
  -1 -10   5   17.00   84.89
  -1 -10   5  110.19   73.49
   0  10  -5  -90.79   95.89
   0  10  -5   96.49   55.69
   0 -10   5   94.69   80.39
   0 -10   5   65.79   96.69
   0 -10   5  -29.80   93.59
   1 -10   5  310.97  109.29
   1 -10   5   23.80  103.39
   1 -10   5  198.48   92.99
  -2  10  -5   88.29   65.99
   2 -10   5  202.38   92.39
   2 -10   5   37.60  125.39
   8   9  -5  235.18   97.89
   8   9  -5  -21.50   88.59
  -8  -9   5  -75.19  161.88
  -8  -9   5   46.90  102.39
   7   9  -5  -46.20   82.99
  -7  -9   5   33.70   82.09
  -7  -9   5  114.89  121.79
  -7  -9   5   99.09   92.49
   6   9  -5   47.90  129.89
  -6  -9   5  -15.20   62.99
  -6  -9   5  -55.19   90.79
  -6  -9   5  -44.90   77.39
   5   9  -5  132.89   59.39
   5   9  -5  294.27  128.89
  -5  -9   5  325.97   78.49
  -5  -9   5  110.19   86.49
   4   9  -5   29.00   50.79
   4   9  -5  228.38  110.09
  -4  -9   5  114.49   68.39
   3   9  -5  -42.40   84.49
   3   9  -5   41.10   50.19
   3   9  -5    0.20   36.20
  -3  -9   5    4.00   67.99
  -3  -9   5  -74.39   47.40
   2   9  -5 -107.19   79.59
   2   9  -5  -52.09   36.90
  -2  -9   5  -22.90   53.39
  -2  -9   5    6.90   64.09
   1   9  -5   57.29   43.60
   1   9  -5  139.39   77.09
  -1  -9   5  168.28   72.39
  -1  -9   5  -48.70   62.19
  -1  -9   5   25.70   67.19
   0   9  -5  -39.80   69.99
   0   9  -5   21.00   47.00
   0  -9   5   97.69   68.09
   0  -9   5 -147.99   70.49
   0  -9   5  -70.29   72.39
  -1   9  -5  -85.39   53.29
   1  -9   5   27.50   72.39
   1  -9   5  109.79   73.39
   1  -9   5   10.60   80.99
  -2   9  -5  -57.99   58.39
   2  -9   5  140.29   82.79
   2  -9   5 -119.89   87.79
   2  -9   5   99.99   79.99
  -3   9  -5  -47.30   61.29
   3  -9   5  135.69   86.99
   3  -9   5  -20.00  101.99
  -8  -8   5  123.49  103.39
  -8  -8   5   72.79  108.59
   7   8  -5   49.20   79.79
  -7  -8   5    9.90   75.39
  -7  -8   5  -16.90  105.69
   6   8  -5 -111.89   61.49
   6   8  -5  110.29   73.79
  -6  -8   5   46.60   88.29
  -6  -8   5  105.19   77.69
  -6  -8   5   -6.80   64.09
   5   8  -5  135.29   65.99
   5   8  -5   67.69  109.99
   5   8  -5  -75.69   52.59
  -5  -8   5   11.10   69.89
  -5  -8   5  -54.89   70.99
  -5  -8   5  -58.99   45.70
   4   8  -5   53.99   88.79
  -4  -8   5   49.10   63.69
  -4  -8   5  -17.30   41.50
   3   8  -5  -15.30   31.20
   3   8  -5    8.60   71.29
   3   8  -5   34.70   44.00
  -3  -8   5  -46.80   37.00
  -3  -8   5   19.60   52.59
   2   8  -5  -67.99   63.29
   2   8  -5  -47.90   32.50
  -2  -8   5   33.20   57.79
   1   8  -5   65.59   64.89
   1   8  -5   40.70   39.00
  -1  -8   5  -13.00   49.20
  -1  -8   5  122.29   55.29
  -1  -8   5   65.29   61.99
   0   8  -5   33.60   44.50
   0   8  -5   59.89   57.19
   0  -8   5   30.20   55.09
   0  -8   5  190.18   63.79
   0  -8   5  149.99   60.39
  -1   8  -5  -48.40   44.50
  -1   8  -5   27.30   69.19
   1  -8   5   53.29   61.49
   1  -8   5  -19.10   66.69
   1  -8   5   77.99   56.39
  -2   8  -5  -54.59   50.49
   2  -8   5   34.40   73.19
   2  -8   5   64.89   68.59
   2  -8   5  -57.69   58.29
  -3   8  -5  -27.60   54.19
   3  -8   5   71.29   71.19
   3  -8   5  -43.80   60.69
   3  -8   5  -31.90   82.19
  -4   8  -5   76.99   62.59
   4  -8   5    8.00   91.19
  -5   8  -5 -139.79   71.39
   5  -8   5   28.90  102.99
   9   7  -5  153.68   97.19
   9   7  -5  287.97  113.39
  -9  -7   5   72.09   95.69
  -9  -7   5  -63.59  132.19
   8   7  -5   21.60   81.09
   8   7  -5    9.60   86.09
  -8  -7   5   70.59   93.69
  -8  -7   5  131.89   87.29
   7   7  -5   49.90   73.99
  -7  -7   5  -82.79   70.69
  -7  -7   5  183.08   86.89
  -7  -7   5   74.39   97.59
   6   7  -5   92.39   61.49
   6   7  -5  -54.79   60.09
  -6  -7   5   60.29   76.89
  -6  -7   5  -21.60   57.89
  -6  -7   5   86.29   79.69
   5   7  -5  387.26   63.99
  -5  -7   5  326.57   73.49
  -5  -7   5  374.56   56.69
  -5  -7   5  400.46   87.99
   4   7  -5  137.39   82.89
   4   7  -5   86.89   52.89
   4   7  -5  148.49   45.70
  -4  -7   5  117.19   61.59
  -4  -7   5  171.58   64.09
   3   7  -5   15.20   65.39
   3   7  -5   37.80   40.90
  -3  -7   5  -48.10   33.60
  -3  -7   5    7.30   52.89
   2   7  -5  -49.50   27.70
   2   7  -5   10.60   53.09
  -2  -7   5   74.79   49.80
  -2  -7   5  -27.60   37.00
   1   7  -5   69.59   35.20
   1   7  -5  181.28   51.29
  -1  -7   5   86.29   51.39
  -1  -7   5  102.89   48.10
   0   7  -5   23.00   52.09
   0   7  -5   39.70   35.50
   0  -7   5  115.89   44.60
   0  -7   5   18.50   53.49
  -1   7  -5  -14.20   58.69
  -1   7  -5  -46.80   40.80
   1  -7   5   -5.80   53.29
   1  -7   5   27.60   42.50
  -2   7  -5   63.99   62.39
   2  -7   5   68.79   61.19
   2  -7   5   -0.90   45.00
  -3   7  -5  194.08   70.29
  -3   7  -5   34.60   50.39
   3  -7   5    7.60   48.90
   3  -7   5  121.69   63.09
  -4   7  -5   24.40   94.19
  -4   7  -5  141.09   57.99
   4  -7   5  229.68   83.39
   4  -7   5  -81.79   60.39
  -5   7  -5  133.29   69.59
  -5   7  -5   75.09  155.68
   5  -7   5  -70.29   80.49
   5  -7   5  110.29  104.49
  -6   7  -5  -33.20   72.79
   9   6  -5  181.18   88.89
   9   6  -5  349.27  114.29
  -9  -6   5  278.97  295.57
  -9  -6   5  -14.60  115.89
  -9  -6   5   18.10   95.09
   8   6  -5  193.58   78.79
   8   6  -5   32.80   87.79
  -8  -6   5   25.80   80.99
  -8  -6   5   82.99   88.49
   7   6  -5    4.90   67.49
  -7  -6   5   36.60   90.09
  -7  -6   5 -154.68   66.89
  -7  -6   5  -94.99   64.69
   6   6  -5  247.48   63.89
   6   6  -5  376.26   69.89
  -6  -6   5  551.24   88.69
  -6  -6   5  422.96   68.49
  -6  -6   5  250.87   74.99
   5   6  -5   42.90   51.19
   5   6  -5  106.19   52.69
  -5  -6   5  154.88   62.59
  -5  -6   5  140.29   65.39
  -5  -6   5   78.69   49.00
   4   6  -5   75.09   49.90
   4   6  -5   30.50   45.20
   4   6  -5  -48.10   67.59
  -4  -6   5  -59.69   31.30
  -4  -6   5  -10.80   52.29
  -4  -6   5  -40.90   56.19
   3   6  -5  308.47   64.19
   3   6  -5  172.38   42.70
  -3  -6   5  182.38   53.19
  -3  -6   5  245.38   56.59
  -3  -6   5  102.19   31.40
   2   6  -5 1301.27  104.89
  -2  -6   5 1234.48  111.49
  -2  -6   5 1131.09   98.49
  -2  -6   5 1047.60   93.29
   1   6  -5  817.82   86.79
   1   6  -5  785.72   66.89
  -1  -6   5  906.61   72.99
  -1  -6   5  898.01   94.39
  -1  -6   5  741.73   77.19
   0   6  -5  498.65   66.69
   0   6  -5  343.07   45.20
   0  -6   5  405.66   56.59
   0  -6   5  361.86   58.49
   0  -6   5  415.96   66.09
  -1   6  -5   48.80   38.30
  -1   6  -5   71.49   51.59
   1  -6   5   17.80   44.90
   1  -6   5   -2.90   35.70
   1  -6   5   36.00   52.89
  -2   6  -5  225.38   45.80
  -2   6  -5  304.37   61.09
   2  -6   5  250.47   61.79
   2  -6   5  269.27   67.29
   2  -6   5  214.68   43.30
  -3   6  -5  144.09   63.09
  -3   6  -5  170.78   50.49
   3  -6   5  218.38   68.39
   3  -6   5   56.49   76.39
  -4   6  -5   94.59   51.79
  -4   6  -5   15.60   76.49
  -4   6  -5  -54.69   99.79
   4  -6   5    7.50   46.20
   4  -6   5  115.29   66.09
  -5   6  -5  270.47  125.39
  -5   6  -5   92.69  106.99
  -5   6  -5  195.38   60.89
   5  -6   5  175.78   82.49
   5  -6   5   -1.30  101.59
  -6   6  -5   39.00  170.28
  -6   6  -5 -152.88   64.69
   6  -6   5  -23.50   82.09
   6  -6   5   87.19  107.19
   9   5  -5   69.49   89.29
  -9  -5   5  -27.20   85.39
  -9  -5   5  107.99  111.29
   8   5  -5   95.29   72.49
  -8  -5   5   14.40   78.19
  -8  -5   5  -22.80   87.39
   7   5  -5  345.07   73.89
   7   5  -5  395.66   75.99
  -7  -5   5  386.36   80.19
  -7  -5   5  262.47   65.49
  -7  -5   5  131.99   83.49
   6   5  -5   19.30   65.89
   6   5  -5  186.18   60.39
  -6  -5   5  164.28   59.49
  -6  -5   5  129.19   64.39
  -6  -5   5  264.87   72.99
   5   5  -5  107.99   50.59
   5   5  -5   80.09   50.99
  -5  -5   5  174.68   57.79
  -5  -5   5  136.69   55.59
  -5  -5   5  133.39   48.90
   4   5  -5  319.27   53.29
   4   5  -5  338.17   52.59
  -4  -5   5  453.35   71.89
  -4  -5   5  315.17   47.20
   3   5  -5 1213.38  106.69
   3   5  -5 1106.39   85.79
   3   5  -5 1130.29   91.09
  -3  -5   5 1033.70   86.79
  -3  -5   5 1172.98  112.89
  -3  -5   5  979.50   87.99
   2   5  -5  986.60   89.29
  -2  -5   5  836.42   92.29
  -2  -5   5  737.93   75.09
   1   5  -5   50.39   49.80
   1   5  -5    9.20   27.90
  -1  -5   5   60.99   43.90
  -1  -5   5  131.29   45.00
  -1  -5   5  147.49   32.50
   0   5  -5   19.70   30.70
   0   5  -5  166.78   43.50
   0  -5   5   33.30   31.00
   0  -5   5   67.39   43.10
   0  -5   5   93.89   39.60
  -1   5  -5  176.08   47.80
  -1   5  -5  180.78   39.10
   1  -5   5  169.48   35.70
   1  -5   5  181.18   48.50
   1  -5   5  255.87   49.80
   1  -5   5  277.17   51.49
  -2   5  -5   80.09   47.50
  -2   5  -5   99.99   37.80
   2  -5   5  105.39   32.20
   2  -5   5  170.38   51.79
   2  -5   5  131.29   49.90
  -3   5  -5  471.15   57.69
  -3   5  -5  497.45   72.99
   3  -5   5  397.76   56.69
   3  -5   5  477.75   71.19
   3  -5   5  451.65   79.89
  -4   5  -5    2.60   86.79
  -4   5  -5   33.90   66.29
  -4   5  -5 -117.99   45.80
   4  -5   5  -50.89   35.80
   4  -5   5  -65.39   75.99
   4  -5   5    2.00   51.99
   4  -5   5   -7.30   72.39
  -5   5  -5   27.70   50.29
  -5   5  -5   74.19   88.99
  -5   5  -5  -10.70  108.69
   5  -5   5   -3.00   57.59
   5  -5   5  112.59   84.39
  -6   5  -5   59.79  113.19
  -6   5  -5  -61.99   56.49
  -6   5  -5  -25.70  131.19
   6  -5   5    1.10   97.79
   6  -5   5   34.10   71.59
  -7   5  -5   11.20  171.78
   7  -5   5   44.90   86.39
   7  -5   5  179.08   94.79
   9   4  -5    1.90   87.29
  -9  -4   5  270.97   95.49
   8   4  -5   39.50   76.49
  -8  -4   5   13.00   83.39
  -8  -4   5  158.88   75.69
  -8  -4   5  115.59  158.38
   7   4  -5  253.17   67.49
  -7  -4   5  244.88   64.49
  -7  -4   5  224.18   71.29
  -7  -4   5  287.47   74.29
   6   4  -5  120.89   53.69
  -6  -4   5   74.09   58.39
  -6  -4   5   58.49   49.99
  -6  -4   5  -18.30   54.59
   5   4  -5   65.99   48.60
  -5  -4   5   89.59   44.50
  -5  -4   5   43.80   52.29
  -5  -4   5   66.69   41.50
   4   4  -5  -14.30   41.00
  -4  -4   5   19.80   36.50
  -4  -4   5   -7.20   49.00
  -4  -4   5  -14.50   39.20
   3   4  -5  153.48   42.10
  -3  -4   5   49.00   47.30
  -3  -4   5   90.49   39.50
   2   4  -5   91.59   37.20
  -2  -4   5  -37.30   31.70
  -2  -4   5  -51.49   35.40
  -2  -4   5   16.10   49.10
   1   4  -5   51.29   40.70
  -1  -4   5   40.60   42.10
  -1  -4   5  -15.80   42.00
  -1  -4   5  -22.80   35.20
   0   4  -5  -41.70   26.80
   0   4  -5   22.00   38.00
   0  -4   5  -50.59   34.00
   0  -4   5  -16.60   37.50
   0  -4   5   20.80   24.20
  -1   4  -5   10.20   31.20
  -1   4  -5   82.79   38.10
   1  -4   5   89.89   36.90
   1  -4   5   35.40   40.70
   1  -4   5   27.10   28.20
   1  -4   5   10.20   37.10
  -2   4  -5   27.20   53.39
  -2   4  -5   39.30   35.20
   2  -4   5   26.40   42.20
   2  -4   5   52.29   26.00
  -3   4  -5  664.13   88.39
  -3   4  -5  661.23   88.99
  -3   4  -5  631.24   73.19
   3  -4   5  850.71   87.39
   3  -4   5  864.21   91.29
   3  -4   5  656.53   58.49
  -4   4  -5   39.00   67.89
  -4   4  -5    2.60   40.10
  -4   4  -5  -23.30   61.79
   4  -4   5   21.40   31.90
   4  -4   5   -7.90   65.09
   4  -4   5   32.90   46.50
  -5   4  -5   -4.30   44.30
  -5   4  -5   53.19   72.19
  -5   4  -5  -40.30   85.49
   5  -4   5 -132.69   71.69
   5  -4   5  115.69   59.39
   5  -4   5   17.60   41.20
  -6   4  -5  -26.30   95.79
  -6   4  -5   97.99  111.69
   6  -4   5   36.40   89.89
   6  -4   5  -46.20   65.19
  -7   4  -5   63.39   72.49
  -7   4  -5  328.57  145.79
  -7   4  -5  146.09  124.19
   7  -4   5   -1.60   98.69
   7  -4   5  174.38   82.79
  -8   4  -5   66.99   77.79
   8  -4   5   -4.30   96.49
   8  -4   5  255.67  100.29
   8   3  -5  -43.20   72.69
  -8  -3   5  194.28  160.08
  -8  -3   5  -62.79   78.09
   7   3  -5  125.79   62.89
  -7  -3   5   85.99   64.29
  -7  -3   5  142.69  129.99
   6   3  -5  150.48   54.39
  -6  -3   5  105.69   49.60
  -6  -3   5  110.99   52.49
  -6  -3   5   52.49   56.09
   5   3  -5   49.20   48.90
  -5  -3   5   18.00   39.50
  -5  -3   5   51.99   50.79
  -5  -3   5    4.20   42.20
   4   3  -5   78.99   40.50
  -4  -3   5   93.19   47.30
  -4  -3   5   92.99   41.70
  -4  -3   5  131.59   35.90
   3   3  -5  529.95   56.29
  -3  -3   5  482.85   68.69
  -3  -3   5  470.95   48.90
  -3  -3   5  365.96   55.29
   2   3  -5  629.14   62.19
  -2  -3   5  645.74   57.49
  -2  -3   5  778.52   82.79
   1   3  -5   74.19   40.50
  -1  -3   5   56.39   32.30
  -1  -3   5   69.49   45.10
   0   3  -5    1.70   34.90
   0  -3   5   40.00   40.60
   0  -3   5   -9.10   20.00
  -1   3  -5  539.25   55.09
  -1   3  -5  434.06   62.79
   1  -3   5  562.24   61.49
   1  -3   5  475.25   49.50
   1  -3   5  548.45   67.29
  -2   3  -5  938.31   90.39
  -2   3  -5  987.80   77.69
   2  -3   5 1042.60   72.19
   2  -3   5  930.81   91.69
  -3   3  -5  477.85   62.39
  -3   3  -5  563.14   70.79
  -3   3  -5  697.03   71.49
   3  -3   5  630.44   75.59
   3  -3   5  531.15   72.89
  -4   3  -5  145.69   45.00
  -4   3  -5  205.58   72.29
  -4   3  -5  228.18   66.69
   4  -3   5  264.67   36.80
   4  -3   5  200.18   51.79
   4  -3   5  164.38   65.39
  -5   3  -5  143.39   64.89
  -5   3  -5  136.89   74.59
   5  -3   5  114.39   39.00
   5  -3   5    5.20   69.49
   5  -3   5  130.99   49.99
  -6   3  -5  159.68   59.29
  -6   3  -5  302.67   91.79
  -6   3  -5  271.07   98.09
   6  -3   5  244.78   66.59
   6  -3   5  315.17   54.49
   6  -3   5  275.17   85.89
  -7   3  -5  185.28  104.09
  -7   3  -5  266.37  119.19
  -7   3  -5  191.48   65.09
   7  -3   5  238.48   62.19
   7  -3   5  238.48   90.19
   7  -3   5  210.18   79.59
  -8   3  -5   95.49  155.68
  -8   3  -5  231.38   74.19
  -8   3  -5   27.40  131.39
   8  -3   5   48.80   85.39
   8  -3   5  233.38   91.49
   8   2  -5  -55.99   77.59
  -7  -2   5  175.98  122.79
   6   2  -5  -47.20   50.89
  -6  -2   5   -0.30   93.19
  -6  -2   5  -39.70   50.69
   5   2  -5   26.90   42.20
  -5  -2   5   54.19   41.00
   4   2  -5  137.49   41.30
  -4  -2   5  146.09   38.90
  -4  -2   5  127.49   47.40
  -4  -2   5  136.19   41.20
   3   2  -5  209.28   42.60
  -3  -2   5  163.08   41.80
  -3  -2   5  195.48   44.90
  -3  -2   5  293.67   49.00
   2   2  -5  573.74   54.89
  -2  -2   5  533.15   73.39
  -2  -2   5  563.54   51.19
  -2  -2   5  441.36   62.79
   1   2  -5    1.60   41.20
  -1  -2   5  -32.60   27.50
  -1  -2   5  102.69   42.40
   0   2  -5  424.06   54.79
   0  -2   5  429.76   59.69
  -1   2  -5 1174.28   86.19
   1  -2   5  981.50   75.29
   1  -2   5 1165.78   89.89
  -2   2  -5  354.06   45.60
  -2   2  -5  420.76   54.99
   2  -2   5  351.36   54.39
   2  -2   5  341.87   45.50
   2  -2   5  248.48   44.80
  -3   2  -5    7.20   37.90
  -3   2  -5  -42.60   34.70
  -3   2  -5   14.10   42.90
   3  -2   5   53.99   28.50
   3  -2   5   50.49   48.80
   3  -2   5  -30.60   35.50
  -4   2  -5  -15.40   36.70
  -4   2  -5   47.10   56.99
  -4   2  -5  -32.80   43.50
   4  -2   5   59.39   34.90
   4  -2   5    9.90   37.00
   4  -2   5    3.60   54.19
  -5   2  -5   47.80   53.49
  -5   2  -5   30.80   58.19
  -5   2  -5   28.10   42.40
   5  -2   5   50.09   56.39
   5  -2   5   79.29   42.90
   5  -2   5  115.29   41.70
  -6   2  -5  563.74   87.39
  -6   2  -5  424.66   58.09
  -6   2  -5  494.25   84.99
   6  -2   5  328.37   66.29
   6  -2   5  262.67   79.39
  -7   2  -5  184.28   98.19
  -7   2  -5  163.08   86.09
  -7   2  -5  210.18   58.69
   7  -2   5  102.69   92.59
   7  -2   5  295.17   60.59
   7  -2   5  164.68   71.69
  -8   2  -5   94.79  124.49
  -8   2  -5  -65.79   65.29
  -8   2  -5   56.19  107.69
   8  -2   5  -57.19   72.79
   8  -2   5    2.20   92.09
  -9   2  -5   45.60  140.49
  -9   2  -5  183.08   85.19
   9  -2   5   63.59  107.19
   9  -2   5  193.48  106.49
   8   1  -5   62.59   79.49
   7   1  -5  -46.90   62.59
  -7  -1   5   75.79  124.89
  -7  -1   5  -56.39   73.79
   6   1  -5  -37.00   52.29
  -6  -1   5   20.40   54.59
  -6  -1   5  188.88   95.49
   5   1  -5  320.87   57.49
  -5  -1   5  410.26   48.70
   4   1  -5  197.08   46.60
  -4  -1   5  228.88   39.80
   3   1  -5   24.00   35.60
  -3  -1   5   87.99   45.60
  -3  -1   5  -26.50   37.50
   2   1  -5 1312.27   93.09
  -2  -1   5 1433.36   98.09
  -2  -1   5 1306.17   96.89
  -2  -1   5 1282.97   90.29
   1   1  -5  343.77   42.60
  -1  -1   5  324.17   44.60
  -1  -1   5  318.77   49.70
   0   1  -5 1024.50   80.09
   0  -1   5  805.22   87.79
   0  -1   5  957.90   70.79
  -1   1  -5  470.75   52.09
  -1   1  -5  422.26   51.49
   1  -1   5  357.46   53.49
   1  -1   5  393.36   47.00
  -2   1  -5  100.79   35.50
   2  -1   5  144.49   43.40
   2  -1   5   92.59   57.89
  -3   1  -5  177.88   43.10
  -3   1  -5  151.08   40.10
  -3   1  -5  196.68   35.20
   3  -1   5  109.49   36.90
   3  -1   5  119.39   50.09
   3  -1   5  140.29   35.60
  -4   1  -5 2024.90  132.99
  -4   1  -5 1864.71  129.99
  -4   1  -5 1969.60  140.19
   4  -1   5 1823.92  131.09
   4  -1   5 1942.71  129.89
   4  -1   5 2089.69  142.49
  -5   1  -5  221.08   56.99
  -5   1  -5  189.18   45.10
  -5   1  -5  267.07   49.90
   5  -1   5  254.07   47.80
   5  -1   5  176.48   41.00
   5  -1   5  181.68   61.79
  -6   1  -5   81.39   48.20
  -6   1  -5  112.39   63.39
  -6   1  -5  127.19   57.99
   6  -1   5   49.30   47.30
   6  -1   5  -40.90   62.99
  -7   1  -5   38.10   69.39
  -7   1  -5   25.60   54.09
  -7   1  -5  -49.70   71.79
   7  -1   5   89.49   59.39
   7  -1   5 -122.69   75.39
  -8   1  -5  307.57   98.39
  -8   1  -5  218.08   93.39
  -8   1  -5  186.68   59.29
   8  -1   5  213.98   75.59
   8  -1   5  146.49   84.19
  -9   1  -5    6.80  113.79
  -9   1  -5  -39.90   67.99
   8   0  -5  -84.39   85.19
   7   0  -5   -2.40   66.49
  -7   0   5  -29.60  104.29
   6   0  -5   73.29   60.39
  -6   0   5  176.68   67.59
  -6   0   5  287.07   92.59
   5   0  -5  100.09   51.29
  -5   0   5  135.99   48.70
   4   0  -5   -7.90   39.80
  -4   0   5   37.60   39.10
  -4   0   5  -31.70   45.70
   3   0  -5  202.28   42.00
  -3   0   5  200.58   36.40
  -3   0   5  263.17   53.19
  -2   0   5  148.99   28.70
   1   0  -5  325.47   47.40
  -1   0   5  364.66   40.90
   0   0   5  181.98   34.30
   0   0   5   89.09   38.20
  -1   0  -5  -26.80   38.90
   1   0   5   67.19   32.80
   1   0   5   19.50   32.00
  -2   0  -5   85.49   33.70
  -2   0  -5   78.59   45.40
   2   0   5   54.89   36.40
   2   0   5   69.99   29.00
   2   0   5   69.99   33.50
  -3   0  -5  -13.40   33.60
  -3   0  -5   11.50   38.00
   3   0   5    5.30   33.40
   3   0   5   15.80   40.90
  -4   0  -5    5.40   38.60
   4   0   5   56.99   44.30
   4   0   5    6.10   34.70
  -5   0  -5   28.40   37.70
  -5   0  -5   53.99   44.00
   5   0   5  145.59   55.69
   5   0   5  107.69   42.30
  -6   0  -5   56.19   49.30
  -6   0  -5  -74.09   37.40
   6   0   5 -100.09   57.69
  -7   0  -5  552.54   75.89
   7   0   5  737.93   99.59
   7   0   5  781.42   95.79
  -8   0  -5  -75.39   71.19
  -8   0  -5  -98.49   55.39
   8   0   5   78.09   74.79
   8   0   5   97.49   78.59
   8   0   5  -50.19   56.79
  -9   0  -5 -142.79   93.49
  -9   0  -5  -50.79   72.89
   9   0   5  158.08   77.49
 -10   0  -5  -35.90   82.59
  10   0   5   98.29   97.59
   7  -1  -5 -160.88   75.09
   6  -1  -5   19.90   66.89
  -6   1   5  160.08   93.39
  -6   1   5   61.29   90.39
   5  -1  -5 -100.89   49.50
  -5   1   5  -24.60   63.69
  -5   1   5   25.50   60.69
   4  -1  -5  127.09   45.10
  -4   1   5  181.28   52.29
  -4   1   5  120.79   47.10
   3  -1  -5   33.50   39.70
  -3   1   5   19.40   40.00
  -3   1   5   52.39   37.40
   2  -1  -5  -12.00   33.60
  -2   1   5  -18.50   36.10
  -2   1   5   -5.40   29.70
   1  -1  -5  447.56   52.89
  -1   1   5  441.66   45.70
   0   1   5 1550.04   96.59
   0   1   5 1440.36   95.19
  -1  -1  -5 1159.28   85.59
   1   1   5 1117.69   82.29
   1   1   5 1227.48   85.19
  -2  -1  -5  657.23   73.59
   2   1   5  644.24   60.79
   2   1   5  565.34   64.19
  -3  -1  -5 1079.99   97.99
  -3  -1  -5 1117.79   83.79
   3   1   5 1279.27   91.59
   3   1   5 1163.98   93.19
  -4  -1  -5 1658.03  125.19
  -4  -1  -5 1719.43  117.29
   4   1   5 1596.14  119.29
   4   1   5 1904.01  124.19
  -5  -1  -5 1044.90  123.79
  -5  -1  -5 1324.77  102.99
   5   1   5 1003.40  141.79
   5   1   5 1346.47  107.39
  -6  -1  -5  112.49   48.60
  -6  -1  -5  127.09   53.29
   6   1   5   60.79   60.39
   6   1   5  211.18   49.70
  -7  -1  -5  -43.30   57.19
  -7  -1  -5   14.50   51.99
   7   1   5  -20.20   52.09
   7   1   5  -23.80   61.19
   7   1   5  -44.50   47.40
  -8  -1  -5  385.46   71.69
  -8  -1  -5  459.55   79.69
   8   1   5  313.67   73.79
   8   1   5  494.35   87.59
   8   1   5  555.54   88.49
  -9  -1  -5  443.06   80.49
   9   1   5  554.84   85.89
   9   1   5  671.33  119.59
   9   1   5  616.74   99.29
 -10  -1  -5  354.86   82.59
  10   1   5  208.98   93.39
   7  -2  -5  -93.59   90.99
   6  -2  -5   55.39   69.39
  -6   2   5  -67.99  115.49
   5  -2  -5  -79.39   57.09
   5  -2  -5   33.00   51.29
  -5   2   5  -22.60   61.99
  -5   2   5  -12.00   77.79
  -5   2   5    7.00   47.30
   4  -2  -5  -36.00   46.60
  -4   2   5  -64.29   39.40
  -4   2   5   33.90   47.10
  -4   2   5  -70.69   57.09
   3  -2  -5  307.57   50.89
  -3   2   5  311.97   54.29
  -3   2   5  382.96   52.29
   2  -2  -5  462.65   55.69
  -2   2   5  488.45   57.99
  -2   2   5  589.54   67.29
  -2   2   5  573.14   50.49
   1  -2  -5 1943.31  128.49
  -1   2   5 1852.61  123.09
  -1   2   5 2325.37  134.19
  -1   2   5 2115.09  128.09
   0   2   5  827.32   77.29
   0   2   5  982.50   67.49
   1   2   5  381.96   46.70
  -2  -2  -5  910.21   76.59
   2   2   5  812.62   71.69
   2   2   5  801.22   69.79
  -3  -2  -5 2389.36  158.68
   3   2   5 2275.37  152.28
   3   2   5 2366.66  149.39
  -4  -2  -5  530.75   57.79
  -4  -2  -5  370.06   69.39
   4   2   5  474.45   68.69
   4   2   5  545.45   66.49
  -5  -2  -5   23.60   51.29
  -5  -2  -5   99.09   42.40
   5   2   5   74.49   55.69
   5   2   5    8.80   49.80
  -6  -2  -5  578.94   72.79
  -6  -2  -5  612.84   83.29
   6   2   5  724.93   92.69
   6   2   5  570.14   78.09
   6   2   5  738.23   85.69
  -7  -2  -5  343.67   75.49
  -7  -2  -5  516.95   67.09
   7   2   5  368.86   65.69
   7   2   5  484.75   72.89
   7   2   5  456.45   78.79
  -8  -2  -5  361.76   80.89
  -8  -2  -5  569.44   75.09
   8   2   5  460.45   87.09
   8   2   5  406.96   74.39
   8   2   5  455.85   88.79
  -9  -2  -5   64.09   77.69
   9   2   5   55.29   65.09
   9   2   5  191.48  105.49
   9   2   5   69.09   75.89
 -10  -2  -5  -16.70   82.39
  10   2   5  152.08   86.29
  10   2   5  -52.59   69.69
   6  -3  -5   26.20   82.69
   6  -3  -5   71.89   79.69
  -6   3   5  170.78  134.69
  -6   3   5   42.10   70.09
   5  -3  -5  -86.59   61.69
   5  -3  -5   75.69   58.69
  -5   3   5  -35.00   56.69
  -5   3   5 -117.19   90.29
  -5   3   5  -59.89   97.79
   4  -3  -5  -31.80   52.39
  -4   3   5   16.00   53.79
  -4   3   5   33.70   44.90
  -4   3   5   12.80   74.99
   3  -3  -5  310.07   54.09
  -3   3   5  289.27   61.39
   2  -3  -5   92.99   41.90
  -2   3   5   66.69   44.60
  -2   3   5  148.69   39.00
   1  -3  -5  211.58   40.40
  -1   3   5  104.79   35.30
  -1   3   5  192.08   32.30
   0   3   5   -1.00   31.70
   0   3   5  -19.20   26.90
   0   3   5   50.29   32.60
   1   3   5  765.82   64.09
   1   3   5  805.12   62.29
   1   3   5  739.53   69.69
   2   3   5  746.73   78.29
   2   3   5 1011.50   70.29
  -3  -3  -5 2301.37  150.18
   3   3   5 2232.88  143.89
   3   3   5 2201.88  143.59
  -4  -3  -5  684.23   76.49
   4   3   5  760.62   76.29
   4   3   5  710.93   70.19
  -5  -3  -5  -84.19   48.10
  -5  -3  -5  -20.60   42.10
   5   3   5  -48.90   57.79
   5   3   5   15.90   39.10
   5   3   5    0.10   49.00
  -6  -3  -5  424.06   61.59
  -6  -3  -5  346.77   67.89
   6   3   5  307.97   71.79
   6   3   5  347.37   63.59
   6   3   5  337.57   61.09
  -7  -3  -5  -76.29   65.59
  -7  -3  -5  172.28   58.49
   7   3   5   40.80   68.99
   7   3   5  144.39   56.29
   7   3   5  138.79   65.29
  -8  -3  -5   18.50   67.39
  -8  -3  -5   62.79   66.89
   8   3   5  186.58   61.39
   8   3   5   82.69   85.79
   8   3   5  121.29   73.89
  -9  -3  -5   90.39   81.29
  -9  -3  -5  232.18   79.29
   9   3   5  270.27   84.99
   9   3   5  265.57   98.29
   9   3   5  118.89   66.59
 -10  -3  -5   70.79   88.79
  10   3   5   60.29   73.49
  10   3   5  106.69   86.39
  10   3   5  108.09  142.09
 -11  -3  -5  -23.00  103.79
  11   3   5  137.79  104.29
  11   3   5  -95.09   82.19
   6  -4  -5   43.30   92.59
  -6   4   5  -44.90   75.59
  -6   4   5   19.20  157.78
   5  -4  -5    0.00   75.89
  -5   4   5   -7.00  114.69
  -5   4   5 -142.79   62.19
   4  -4  -5   86.79   61.89
  -4   4   5   64.09   89.79
  -4   4   5   46.90   53.49
   3  -4  -5  -68.59   49.30
  -3   4   5  -40.30   48.60
  -3   4   5  -11.80   40.80
  -3   4   5  -26.30   66.59
   2  -4  -5   57.69   42.60
  -2   4   5   40.40   36.80
  -2   4   5   -8.40   84.39
  -2   4   5   38.00   38.80
  -1   4   5   62.89   29.00
  -1   4   5    4.30   34.60
  -1   4   5  -36.00   42.50
   0   4   5  142.79   32.40
   0   4   5  200.28   42.10
   0   4   5  132.79   31.00
   1   4   5  255.77   42.30
   1   4   5  224.48   37.10
   2   4   5   59.89   28.90
   2   4   5   45.90   29.90
   2   4   5   27.30   31.30
   3   4   5   15.30   32.60
   3   4   5    4.80   29.20
  -4  -4  -5    4.90   43.40
  -4  -4  -5   28.90   41.90
   4   4   5   17.10   39.60
   4   4   5    5.00   34.50
   4   4   5   38.80   36.10
  -5  -4  -5   95.09   52.09
  -5  -4  -5  146.49   49.60
   5   4   5    8.00   51.49
   5   4   5   29.60   35.40
   5   4   5   28.70   51.49
  -6  -4  -5   69.19   54.59
  -6  -4  -5  124.09   73.19
   6   4   5   75.39   62.59
   6   4   5  112.89   53.69
   6   4   5  124.59   50.09
  -7  -4  -5   43.30   69.79
  -7  -4  -5 -136.69   59.89
   7   4   5  -46.60   70.59
   7   4   5   61.09   47.40
   7   4   5  -43.20   64.49
  -8  -4  -5  223.88   84.69
  -8  -4  -5  269.67   78.29
   8   4   5  310.97   79.69
   8   4   5  156.08   93.49
   8   4   5  332.87   70.09
  -9  -4  -5   -4.40   89.09
  -9  -4  -5   51.69   76.29
   9   4   5  122.89  113.79
   9   4   5   31.70   67.99
   9   4   5   44.90   77.89
 -10  -4  -5  -28.20   92.79
  10   4   5   79.49   71.59
  10   4   5  -24.10  125.89
  10   4   5  153.98   87.99
 -11  -4  -5   40.80  100.79
  11   4   5  -66.59   86.89
  11   4   5  210.78  107.09
   5  -5  -5   83.19   91.99
  -5   5   5   73.59  132.19
   4  -5  -5  -66.99   69.09
  -4   5   5   36.60   63.19
  -4   5   5   42.30   97.89
   3  -5  -5  -14.20   86.39
   3  -5  -5  -39.90   55.19
  -3   5   5    2.50   80.89
  -3   5   5   90.49   53.19
  -3   5   5   -0.50   46.00
   2  -5  -5  102.69   69.09
  -2   5   5   40.80   62.19
   1  -5  -5  -32.00   59.59
  -1   5   5   58.99   31.70
  -1   5   5   19.20   42.00
   0  -5  -5   -4.50   49.40
   0   5   5   -7.70   39.40
   0   5   5  -22.30   29.20
  -1  -5  -5   95.69   46.90
   1   5   5  116.39   40.80
   1   5   5  117.99   32.40
   1   5   5   75.09   34.60
   2   5   5  574.84   64.79
   2   5   5  585.64   67.89
   3   5   5  140.19   36.80
   4   5   5   57.89   41.70
   4   5   5   30.00   36.60
  -5  -5  -5   85.29   51.09
  -5  -5  -5   50.19   52.49
   5   5   5   16.10   46.00
   5   5   5   62.89   55.09
   5   5   5   54.29   39.60
  -6  -5  -5  391.06   65.99
  -6  -5  -5  416.46   75.49
   6   5   5  309.17   67.89
   6   5   5  322.87   56.59
  -7  -5  -5 1264.07  118.19
  -7  -5  -5 1090.49  130.89
   7   5   5 1305.27  132.49
   7   5   5 1014.80  114.49
   7   5   5 1307.87  119.19
  -8  -5  -5  478.85  101.89
  -8  -5  -5  393.76   79.19
   8   5   5  555.54  107.39
   8   5   5  278.37   69.59
   8   5   5  498.65   84.19
  -9  -5  -5   49.30   77.29
  -9  -5  -5  113.69  105.59
   9   5   5   45.00   65.79
   9   5   5  213.78   70.89
   9   5   5  151.98  118.49
 -10  -5  -5  370.66   97.79
  10   5   5  254.47   79.69
  10   5   5  341.87   91.09
  10   5   5  198.48  144.69
 -11  -5  -5  220.48  101.19
  11   5   5  500.25  113.89
   4  -6  -5  -89.49   84.29
  -4   6   5  -19.40  116.09
  -4   6   5    4.40   70.29
   3  -6  -5  166.88   84.59
  -3   6   5  190.18   57.89
   2  -6  -5 -106.69   71.79
  -2   6   5   74.29   55.09
  -2   6   5    9.60   52.69
   1  -6  -5  194.98   66.29
  -1   6   5  135.39   44.60
  -1   6   5  185.18   59.79
   0  -6  -5  470.15   72.19
   0   6   5  384.86   64.09
   0   6   5  415.86   54.09
  -1  -6  -5  662.33   83.99
   1   6   5  443.56   52.99
   1   6   5  577.44   81.49
   1   6   5  471.55   59.59
  -2  -6  -5  -18.00   39.40
   2   6   5   24.30   33.20
   2   6   5   31.00   44.40
   3   6   5   46.30   34.30
   3   6   5   20.20   32.30
   4   6   5   -4.60   35.70
   4   6   5  -36.20   38.00
   5   6   5  756.52   78.59
   5   6   5  809.92   87.69
   6   6   5  638.64   82.59
   6   6   5  557.34   71.59
   6   6   5  763.72   89.49
  -7  -6  -5  286.47   65.29
  -7  -6  -5  298.97   86.69
   7   6   5  145.39   78.09
   7   6   5  281.17   80.29
  -8  -6  -5  137.69   73.39
  -8  -6  -5  286.47  107.99
   8   6   5  282.37   78.39
   8   6   5  184.28  103.89
   8   6   5  137.99   63.29
  -9  -6  -5  294.27  125.39
  -9  -6  -5  226.08   78.69
   9   6   5   38.40  129.29
   9   6   5  140.69   72.59
   9   6   5  253.57   80.49
 -10  -6  -5   14.00  143.29
 -10  -6  -5  165.48   85.39
  10   6   5  201.48  101.99
  10   6   5  137.59  153.58
  10   6   5   -9.40   76.89
 -11  -6  -5  390.26  100.49
  11   6   5   46.50   81.19
  11   6   5  150.18  119.09
   3  -7  -5 -150.48   93.89
  -3   7   5  -60.59   63.69
   2  -7  -5   13.70   83.29
  -2   7   5  -16.50   64.99
  -2   7   5 -123.79   55.49
   1  -7  -5  295.97   82.79
  -1   7   5  139.29   50.29
  -1   7   5  116.39   63.99
   0  -7  -5  188.38   58.19
   0   7   5  160.38   41.00
   0   7   5   49.30   61.49
  -1  -7  -5   82.09   51.29
   1   7   5   41.40   40.00
   1   7   5  135.49   43.00
   1   7   5   95.29   58.49
  -2  -7  -5   -7.80   48.40
   2   7   5   77.69   54.39
   2   7   5    1.10   35.20
   2   7   5   46.30   42.80
  -3  -7  -5  272.77   51.89
   3   7   5  196.08   43.80
   4   7   5  230.38   45.70
   4   7   5  174.38   42.50
   5   7   5  151.88   44.30
   5   7   5   21.10   42.10
   6   7   5  -37.10   41.80
   6   7   5   -4.00   53.09
  -7  -7  -5   34.50   86.89
   7   7   5  -41.10   69.39
   7   7   5   46.90   73.99
   7   7   5   35.50   53.19
  -8  -7  -5   54.29  100.79
  -8  -7  -5   22.40   64.89
   8   7   5  158.78   78.49
   8   7   5  -69.39   99.29
   8   7   5   51.49   57.79
  -9  -7  -5  288.17  136.69
  -9  -7  -5  177.28   75.99
   9   7   5  305.47   80.49
   9   7   5  379.46  136.29
   9   7   5  227.58   87.19
 -10  -7  -5   26.80   84.59
 -10  -7  -5   88.39  165.28
  10   7   5  -51.69   76.09
  10   7   5  195.98  104.29
  10   7   5  207.98  163.28
 -11  -7  -5  142.29   98.29
  11   7   5  147.89  113.69
  11   7   5   77.19   80.59
   2  -8  -5  172.88   90.69
  -2   8   5  -81.09   60.99
   1  -8  -5  110.79   78.29
  -1   8   5  -56.29   77.09
  -1   8   5  116.29   58.59
   0  -8  -5  -54.59   66.09
   0   8   5   77.09   46.10
   0   8   5  -26.70   77.79
  -1  -8  -5   25.80   57.99
   1   8   5  134.49   77.29
   1   8   5  -67.49   44.70
  -2  -8  -5   74.29   56.39
   2   8   5   18.10   43.30
   2   8   5   12.20   73.99
   2   8   5  -37.00   38.70
  -3  -8  -5   46.00   45.60
   3   8   5  -91.89   66.29
   3   8   5  -72.79   42.00
   3   8   5  -38.20   41.80
   4   8   5   23.60   41.90
   4   8   5  -93.09   43.30
   5   8   5   57.59   47.30
   5   8   5  -32.70   44.50
   6   8   5  126.39   53.99
   6   8   5  177.08   60.39
   7   8   5  119.59   53.39
   7   8   5  183.38   75.39
  -8  -8  -5  -13.70  109.09
   8   8   5  -34.10   61.09
   8   8   5  112.09  105.79
  -9  -8  -5  -26.80  134.79
   9   8   5  115.89   90.49
   9   8   5  -86.59   63.09
   9   8   5 -217.58  124.69
 -10  -8  -5  176.28  181.98
  10   8   5    9.20   67.59
  10   8   5   85.99  104.99
  11   8   5  147.49   85.19
   1  -9  -5   -2.20   89.29
  -1   9   5  111.19   71.49
   0  -9  -5 -118.99   77.09
   0   9   5   19.00   58.09
   0   9   5  -30.00  101.79
  -1  -9  -5  -61.99   71.59
   1   9   5   29.60   94.29
   1   9   5  -47.60   44.50
  -2  -9  -5   57.19   61.39
   2   9   5   33.20   46.00
   2   9   5  -45.20   46.40
   2   9   5  -36.50   95.39
  -3  -9  -5   47.90   59.39
   3   9   5  133.09   44.20
   3   9   5  185.78   86.69
   3   9   5  175.58   51.09
   4   9   5  125.99   45.00
   4   9   5  166.38   59.79
   5   9   5  -36.20   45.10
   5   9   5   -0.80   55.09
   6   9   5  179.78   63.29
   6   9   5  -14.50   52.19
   7   9   5  327.17   90.39
   8   9   5   87.69   63.19
   8   9   5  207.38  107.89
   9   9   5   59.19   62.79
 -10  -9  -5   36.50  180.18
  10   9   5   66.79   79.99
   0 -10  -5 -150.88   88.79
   0  10   5   46.00   65.59
  -1 -10  -5  -22.70   83.39
   1  10   5   51.69   58.49
   1  10   5  -63.99  125.99
  -2 -10  -5  178.18   72.99
   2  10   5   20.70  113.29
   2  10   5  107.89   58.19
   2  10   5   41.80   53.79
  -3 -10  -5  166.38   70.99
   3  10   5   76.39   52.69
   3  10   5  239.38  104.49
   3  10   5   11.40   54.59
   4  10   5   33.40   61.79
   4  10   5   49.30   53.69
   5  10   5   57.19   49.30
   6  10   5   70.09   75.09
   7  10   5  226.28  110.09
   7  10   5  178.98   60.49
   8  10   5  172.98   64.89
   9  10   5   17.20   68.69
  10  10   5  -81.09   82.49
  -1 -11  -5 -118.49  100.99
   1  11   5   46.20   66.09
  -2 -11  -5  200.18   91.89
   2  11   5  204.08   68.49
   2  11   5   63.29  148.39
   2  11   5  217.68   60.29
  -3 -11  -5  135.49   79.99
   3  11   5   27.90   63.99
   3  11   5   90.59   64.99
   3  11   5   49.99  136.69
   4  11   5   33.00   59.99
   4  11   5  -75.29   66.49
   5  11   5  -41.60   64.49
   5  11   5  -31.80   59.99
   6  11   5  -82.19   56.59
   7  11   5  -78.19   61.49
   8  11   5  -58.79   64.19
   9  11   5   65.29   79.59
  -4 -12  -5  -27.00   82.79
   4  12   5   71.49   67.79
   4  12   5   32.30  196.18
   4  12   5  117.99   68.89
   5  12   5    1.60   67.09
   5  12   5  -99.69   70.99
   6  12   5   32.40   75.49
   6  12   5  -83.59   72.79
   7  12   5  -80.39   71.59
   6  11  -6  345.67   78.19
  -6 -11   6   21.50   97.29
   5  11  -6  259.87  233.88
  -5 -11   6   91.49   90.49
   4  11  -6  -85.49   47.20
   4  11  -6  131.59  188.38
  -4 -11   6    5.20   92.09
   3  11  -6  159.38   60.29
  -3 -11   6  102.79   88.79
   2  11  -6    5.60   57.29
  -2 -11   6  157.08   88.09
  -1 -11   6  199.18   91.79
   0 -11   6   59.19   93.59
   7  10  -6  115.49  106.79
   7  10  -6  247.28   84.89
  -7 -10   6   58.39   98.69
  -7 -10   6  167.78  147.89
   6  10  -6  243.78  179.78
   6  10  -6  194.18   75.09
  -6 -10   6  192.18   94.39
   5  10  -6  144.09   66.69
   5  10  -6   28.50  152.98
  -5 -10   6   -9.20   77.99
   4  10  -6  191.18  148.79
  -4 -10   6   26.00   84.19
   3  10  -6  258.27  129.99
   3  10  -6  194.78   51.09
  -3 -10   6   63.49   84.19
   2  10  -6  129.09  110.49
   2  10  -6  123.39   52.89
  -2 -10   6  197.88   83.69
  -2 -10   6   81.39   78.19
   1  10  -6   13.10   53.89
   1  10  -6   60.39  102.69
  -1 -10   6  104.99   79.49
  -1 -10   6   33.40   92.89
  -1 -10   6 -138.79   86.09
   0 -10   6   77.09   98.39
   0 -10   6 -128.89  100.29
   0 -10   6  182.88   87.59
  -1  10  -6   58.89   64.69
   1 -10   6  192.38   94.09
   1 -10   6  342.27  116.69
   1 -10   6 -121.59  105.79
  -2  10  -6  127.69   70.29
   2 -10   6  -37.20  121.79
   2 -10   6  100.39   91.99
   7   9  -6  188.98   80.09
   7   9  -6  221.58   96.29
  -7  -9   6  122.39   97.99
  -7  -9   6   28.30  125.99
   6   9  -6   20.90   83.29
   6   9  -6   -3.30   70.29
  -6  -9   6  137.09   97.49
  -6  -9   6  147.99   83.69
  -6  -9   6    9.00   99.39
   5   9  -6   62.19  139.49
   5   9  -6  -56.69   65.29
  -5  -9   6  -38.80   58.69
  -5  -9   6  164.48   84.89
  -5  -9   6  102.69   90.99
   4   9  -6  129.69  122.29
   4   9  -6  310.77   63.79
  -4  -9   6  203.28   77.99
   3   9  -6  216.58   98.89
  -3  -9   6  -31.70   73.79
  -3  -9   6 -113.19   59.19
   2   9  -6    0.30   39.90
   2   9  -6  161.68   85.99
  -2  -9   6  -74.19   68.19
  -2  -9   6 -101.79   51.79
   1   9  -6  -80.49   78.49
   1   9  -6   15.00   45.30
  -1  -9   6   65.09   78.69
  -1  -9   6   39.80   63.39
   0   9  -6  -48.50  100.39
   0   9  -6  -85.79   46.60
   0  -9   6  -18.50   71.59
   0  -9   6   73.39   80.09
  -1   9  -6  -18.10   53.59
   1  -9   6   36.40   87.39
   1  -9   6 -102.89   79.19
   1  -9   6  146.99   78.09
  -2   9  -6    3.10   60.69
   2  -9   6  -75.49   95.49
   2  -9   6  173.78   89.29
   2  -9   6   94.29   89.59
  -3   9  -6  -35.40   62.59
   3  -9   6 -169.18  106.89
   3  -9   6   18.60   81.99
   8   8  -6  127.49   95.39
  -8  -8   6  195.88  110.09
   7   8  -6   23.90   89.09
   7   8  -6   87.79   79.89
  -7  -8   6   18.90   93.59
  -7  -8   6 -176.08   87.69
  -7  -8   6  -40.10  116.49
   6   8  -6 -151.38   70.69
   6   8  -6  149.49   79.29
  -6  -8   6   25.30   95.49
  -6  -8   6 -145.29   92.89
  -6  -8   6  159.08   72.99
   5   8  -6  128.19   61.39
   5   8  -6   75.99   69.89
   5   8  -6  109.19  118.59
  -5  -8   6  104.39   77.49
  -5  -8   6  -25.80   55.89
  -5  -8   6   40.70   88.19
   4   8  -6   73.19   99.19
  -4  -8   6  -76.79   70.59
   3   8  -6    3.90   84.69
  -3  -8   6  -43.10   42.40
  -3  -8   6  136.99   64.19
   2   8  -6  -17.40   38.40
   2   8  -6 -120.89   67.59
  -2  -8   6  -24.60   65.79
   1   8  -6  -17.50   39.50
   1   8  -6 -109.09   65.49
  -1  -8   6  -34.60   58.79
  -1  -8   6   42.20   56.09
   0   8  -6  165.88   68.59
   0  -8   6   41.80   56.39
   0  -8   6   27.30   58.89
  -1   8  -6  -44.40   48.10
   1  -8   6  -23.10   59.09
   1  -8   6 -181.98   86.49
   1  -8   6   -2.90   63.29
  -2   8  -6   50.09   53.39
   2  -8   6  142.59   73.59
   2  -8   6 -129.29   63.89
   2  -8   6   32.30   96.59
  -3   8  -6   70.09   57.19
   3  -8   6 -226.28   99.79
   3  -8   6  -63.19   73.59
   3  -8   6  -44.20   77.79
  -4   8  -6  -60.19   64.59
   4  -8   6   96.29   85.79
   8   7  -6  -67.29   92.49
  -8  -7   6   -2.50  107.89
  -8  -7   6   79.09   87.19
   7   7  -6  172.78   80.69
   7   7  -6  -18.90   83.19
  -7  -7   6   54.19   86.09
  -7  -7   6   23.90  109.09
  -7  -7   6  111.29   93.89
   6   7  -6    1.90   74.49
   6   7  -6   81.59   68.09
  -6  -7   6  138.89   90.89
  -6  -7   6    6.40   71.69
  -6  -7   6  241.28   89.69
   5   7  -6  170.98   64.69
   5   7  -6  153.88   58.09
  -5  -7   6    9.40   51.89
  -5  -7   6  -91.29   73.19
  -5  -7   6   48.90   84.09
  -4  -7   6  603.94   88.19
  -4  -7   6  542.35   76.19
  -4  -7   6  812.52  112.89
   3   7  -6  136.19   76.39
  -3  -7   6   64.39   66.29
  -3  -7   6   75.09   44.50
  -3  -7   6   46.70   62.69
   2   7  -6   79.59   54.69
  -2  -7   6   -3.70   51.09
  -2  -7   6  -16.40   47.30
   1   7  -6   -0.20   52.29
   1   7  -6    8.40   35.10
  -1  -7   6  -37.80   76.59
  -1  -7   6  -82.19   48.80
  -1  -7   6   61.29   55.69
   0   7  -6  417.86   54.59
   0  -7   6  412.96   69.49
   0  -7   6  455.15   71.49
   0  -7   6  542.35   75.29
  -1   7  -6   60.99   42.10
  -1   7  -6   95.99   65.09
   1  -7   6  104.99   54.59
   1  -7   6    1.30   50.49
  -2   7  -6   65.89   70.69
  -2   7  -6  131.69   48.30
   2  -7   6  154.38   57.99
   2  -7   6  -22.30   86.89
   2  -7   6  142.99   69.69
  -3   7  -6   55.69   54.19
  -3   7  -6  -11.20   83.49
   3  -7   6 -170.68   89.29
   3  -7   6    9.60   58.49
   3  -7   6   99.59   75.39
   3  -7   6   -2.80   90.09
  -4   7  -6 -140.89  112.19
  -4   7  -6   26.20   60.39
   4  -7   6   81.19   75.29
   4  -7   6 -130.79  106.19
   4  -7   6   25.90   62.39
  -5   7  -6   59.79  159.18
  -5   7  -6  163.68   66.39
   5  -7   6  100.79   90.09
   5  -7   6  112.69  120.19
   8   6  -6   96.59   88.49
  -8  -6   6  -17.00   84.39
  -8  -6   6   26.80   99.49
   7   6  -6 -147.69   72.79
  -7  -6   6  -30.00   72.49
  -7  -6   6   61.79   80.29
  -7  -6   6 -123.19   94.39
   6   6  -6   39.00   65.99
  -6  -6   6  -80.09   78.29
  -6  -6   6    6.60   68.59
  -6  -6   6   67.79   73.09
   5   6  -6  444.36   71.89
  -5  -6   6  492.75   83.89
  -5  -6   6  701.83   98.79
  -5  -6   6  414.16   67.49
   4   6  -6   69.29   55.29
   4   6  -6  115.39   78.79
  -4  -6   6   40.50   41.90
  -4  -6   6   74.79   65.09
  -4  -6   6   35.80   66.09
   3   6  -6   85.09   62.59
  -3  -6   6   22.90   58.99
  -3  -6   6  -44.90   59.09
  -3  -6   6  -84.99   42.30
   2   6  -6  143.59   53.19
  -2  -6   6  -15.90   47.90
  -2  -6   6   88.09   56.59
  -2  -6   6   86.59   58.09
   1   6  -6  623.64   76.79
   1   6  -6  389.76   50.09
  -1  -6   6  523.25   59.49
  -1  -6   6  505.55   71.59
  -1  -6   6  558.94   64.29
   0   6  -6  286.37   61.19
   0   6  -6  191.18   41.60
   0  -6   6  202.38   44.70
   0  -6   6  124.99   51.59
   0  -6   6  244.18   63.09
  -1   6  -6   30.00   36.10
  -1   6  -6   95.09   54.69
   1  -6   6   89.19   37.60
   1  -6   6   52.79   58.79
   1  -6   6  117.69   56.29
  -2   6  -6   -0.10   57.49
  -2   6  -6  -33.60   45.20
   2  -6   6   99.69   65.89
   2  -6   6  -61.59   43.30
   2  -6   6   -9.40   61.09
   2  -6   6   27.90   53.79
  -3   6  -6   93.29   75.29
  -3   6  -6  114.19   50.69
   3  -6   6  -71.89   85.49
   3  -6   6  168.28   79.19
   3  -6   6   65.59   49.00
   3  -6   6  193.68   66.09
  -4   6  -6  -74.09   84.19
  -4   6  -6 -115.49   51.39
  -4   6  -6  -49.00  101.39
   4  -6   6  177.08   90.29
   4  -6   6   15.20   62.69
   4  -6   6  -25.40   82.59
   4  -6   6  -37.50   48.30
  -5   6  -6   31.40  108.49
  -5   6  -6  131.49   63.29
  -5   6  -6  158.98  135.49
   5  -6   6 -108.19   98.59
   5  -6   6  328.17   83.79
  -6   6  -6  -14.30  169.08
  -6   6  -6  -99.89   72.59
   6  -6   6 -126.99   83.69
   6  -6   6   86.89  122.29
   8   5  -6  117.89   78.99
  -8  -5   6  108.79   91.49
  -8  -5   6  -25.40   81.49
   7   5  -6   56.49   69.89
  -7  -5   6   43.60   71.69
  -7  -5   6  134.79   77.79
  -7  -5   6   23.70   94.99
   6   5  -6  137.69   64.59
  -6  -5   6  261.27   72.59
  -6  -5   6  313.77   75.19
  -6  -5   6  425.96   84.99
   5   5  -6  107.89   57.89
  -5  -5   6   54.59   62.49
  -5  -5   6   27.00   53.19
  -5  -5   6  105.89   61.29
   4   5  -6    6.30   50.89
  -4  -5   6  -41.40   44.40
  -4  -5   6   15.40   54.99
  -4  -5   6   42.60   53.79
   3   5  -6  276.77   64.89
   3   5  -6  209.28   49.40
  -3  -5   6  298.57   67.39
  -3  -5   6  188.38   55.69
   2   5  -6  397.46   57.19
  -2  -5   6  256.57   65.69
  -2  -5   6  335.97   62.49
   1   5  -6  113.49   43.90
  -1  -5   6   52.59   42.50
  -1  -5   6  133.59   51.99
  -1  -5   6   35.10   50.09
   0   5  -6   26.30   33.80
   0   5  -6   26.40   44.80
   0  -5   6   84.69   42.70
   0  -5   6   92.79   37.00
   0  -5   6   31.30   31.50
  -1   5  -6   49.20   36.60
  -1   5  -6   90.49   50.69
   1  -5   6  136.99   48.70
   1  -5   6   26.70   49.00
   1  -5   6   39.60   33.30
   1  -5   6  -19.00   50.29
  -2   5  -6   86.79   51.99
  -2   5  -6   93.59   41.20
   2  -5   6   85.19   51.09
   2  -5   6   14.90   35.30
  -3   5  -6   28.30   42.50
  -3   5  -6   59.39   61.59
   3  -5   6  120.59   53.69
   3  -5   6    0.00   39.50
   3  -5   6   75.49   59.99
  -4   5  -6   16.00   45.90
  -4   5  -6  -61.09   88.19
  -4   5  -6  -95.29   67.29
   4  -5   6  -65.69   80.09
   4  -5   6  100.19   65.09
   4  -5   6    6.00   75.89
   4  -5   6  -55.69   39.80
  -5   5  -6 -158.28   90.59
  -5   5  -6  -68.99   50.69
  -5   5  -6 -106.99  108.79
   5  -5   6  123.89   92.89
   5  -5   6   53.19   65.99
  -6   5  -6  -41.20  116.39
  -6   5  -6 -148.19   57.39
  -6   5  -6  149.79  137.29
   6  -5   6   -7.00   71.89
   6  -5   6   66.49   96.49
  -7   5  -6   50.69  185.78
  -7   5  -6   12.00   75.09
   7  -5   6   86.69  111.89
   7  -5   6   46.30   88.89
   8   4  -6   26.50   79.99
  -8  -4   6   32.50   78.99
   7   4  -6  -27.00   65.89
  -7  -4   6    4.50   64.29
  -7  -4   6   29.20   64.59
   6   4  -6  174.18   60.99
  -6  -4   6   74.69   57.19
  -6  -4   6   50.69   61.89
  -6  -4   6  134.19   62.19
  -5  -4   6   66.29   56.69
  -5  -4   6   65.79   52.69
  -5  -4   6   20.00   50.09
   4   4  -6   11.50   47.60
  -4  -4   6  -28.20   44.90
  -4  -4   6  -24.80   45.50
  -4  -4   6   40.60   53.39
   3   4  -6  107.89   44.50
  -3  -4   6   77.29   43.50
  -3  -4   6 -105.59   42.00
  -3  -4   6  -11.80   49.80
   2   4  -6  192.48   46.60
  -2  -4   6  151.98   55.79
  -2  -4   6  118.09   46.70
   1   4  -6   35.60   50.49
  -1  -4   6  -42.00   45.00
  -1  -4   6  -52.19   40.90
   0   4  -6   64.99   31.40
   0  -4   6   98.09   48.00
   0  -4   6   50.09   26.00
   0  -4   6  -46.70   56.89
  -1   4  -6  -93.69   54.19
  -1   4  -6    9.50   34.40
   1  -4   6   13.60   38.70
   1  -4   6  -48.50   26.30
   1  -4   6   32.70   42.20
  -2   4  -6   42.80   48.60
  -2   4  -6  -13.20   34.90
   2  -4   6   41.80   37.50
   2  -4   6   55.99   50.19
   2  -4   6   32.50   49.40
  -3   4  -6  118.39   64.29
  -3   4  -6  124.39   42.70
   3  -4   6  172.38   57.79
   3  -4   6  120.79   33.20
   3  -4   6   49.10   49.20
  -4   4  -6   25.10   44.20
  -4   4  -6   63.69   71.49
  -4   4  -6  -14.30   69.49
   4  -4   6   74.99   71.99
   4  -4   6    8.20   34.00
   4  -4   6    3.70   52.59
  -5   4  -6  102.39   91.69
  -5   4  -6   43.00   78.09
   5  -4   6  156.98   42.50
   5  -4   6  125.89   60.89
   5  -4   6  108.29   82.99
  -6   4  -6  -59.39  100.49
  -6   4  -6  131.89  121.19
  -6   4  -6   59.49   63.89
   6  -4   6  114.79   69.99
  -7   4  -6 -100.49  143.89
  -7   4  -6  112.79  127.59
  -7   4  -6    6.60   67.69
   7  -4   6 -156.08  110.29
   7  -4   6   21.40   74.79
  -8   4  -6   30.80   81.89
   8  -4   6  253.57  118.09
   8  -4   6  -27.80   99.69
   8   3  -6  -36.50   77.69
  -8  -3   6    7.50   78.79
   7   3  -6   72.79   66.49
  -7  -3   6  130.99   70.19
  -7  -3   6  162.48  163.28
   6   3  -6   25.10   57.79
  -6  -3   6   -8.10   56.59
  -6  -3   6   65.99   57.29
  -6  -3   6   56.09   60.59
   5   3  -6  -38.60   44.70
  -5  -3   6    8.90   47.80
  -5  -3   6   64.29   45.50
  -5  -3   6   49.40   50.29
   4   3  -6   63.29   44.90
  -4  -3   6  -57.19   40.90
  -4  -3   6  -33.60   61.99
   3   3  -6   85.79   44.00
  -3  -3   6  108.79   37.60
  -3  -3   6   26.10   49.90
   2   3  -6  546.45   59.39
  -2  -3   6  576.54   58.19
  -2  -3   6  609.94   79.19
   1   3  -6  203.68   49.80
  -1  -3   6  176.68   43.00
  -1  -3   6  230.68   51.89
  -1  -3   6  122.39   37.70
   0   3  -6  399.56   56.09
   0  -3   6  351.96   50.29
   0  -3   6  266.47   55.69
  -1   3  -6   15.20   35.00
  -1   3  -6   92.69   40.20
   1  -3   6   27.40   39.40
   1  -3   6   45.90   43.90
   1  -3   6   28.20   27.70
  -2   3  -6  729.63   80.19
  -2   3  -6  606.84   68.79
   2  -3   6  687.43   82.29
   2  -3   6  644.64   76.99
   2  -3   6  653.53   63.39
  -3   3  -6   23.70   39.20
  -3   3  -6  106.79   53.89
   3  -3   6  100.49   42.40
   3  -3   6   53.89   57.79
   3  -3   6  163.18   39.90
  -4   3  -6  787.12   88.29
  -4   3  -6  541.35   87.99
  -4   3  -6  597.44   75.59
   4  -3   6  711.83   93.79
   4  -3   6  688.93   66.79
   4  -3   6  564.24   82.99
  -5   3  -6   53.79   68.79
  -5   3  -6  -66.59   73.69
  -5   3  -6   28.50   49.50
   5  -3   6   39.90   76.29
   5  -3   6   22.00   53.99
  -6   3  -6   50.29   84.19
  -6   3  -6   55.69   50.79
  -6   3  -6   29.00   98.39
   6  -3   6 -105.79   81.59
   6  -3   6    6.10   50.39
   6  -3   6   99.79   59.99
  -7   3  -6  264.17  124.99
  -7   3  -6  184.68  107.09
  -7   3  -6  250.77   66.89
   7  -3   6  274.77   98.39
   7  -3   6  278.77   72.19
  -8   3  -6  269.17   80.59
  -8   3  -6  502.65  169.68
  -8   3  -6  183.58  127.49
   8  -3   6  122.19   95.59
   8  -3   6  322.57  107.59
   8   2  -6   78.69   79.09
   7   2  -6  144.89   67.99
  -7  -2   6   -4.60  143.59
   6   2  -6   66.39   55.79
  -6  -2   6   74.19  119.59
   5   2  -6   96.09   48.60
  -5  -2   6    0.70   46.20
  -5  -2   6  111.69   49.00
   4   2  -6  106.29   49.50
  -4  -2   6  113.99   42.30
  -4  -2   6   33.80   51.29
  -4  -2   6   93.69   45.70
   3   2  -6  292.27   47.90
  -3  -2   6  369.76   49.30
  -3  -2   6  251.67   49.99
  -3  -2   6  416.56   63.99
   2   2  -6  396.36   53.39
  -2  -2   6  274.57   46.90
  -2  -2   6  302.57   51.39
  -2  -2   6  368.46   57.99
  -1  -2   6  335.27   58.89
  -1  -2   6  321.97   43.20
   0   2  -6   65.99   39.90
   0  -2   6   50.79   44.00
   0  -2   6   86.19   33.80
  -1   2  -6  789.22   75.59
  -1   2  -6  754.62   64.89
   1  -2   6  699.63   62.49
   1  -2   6  611.04   79.49
  -2   2  -6  300.67   50.59
   2  -2   6  247.78   49.40
   2  -2   6  181.88   42.30
  -3   2  -6  748.13   75.19
  -3   2  -6  858.71   94.09
  -3   2  -6  875.21   72.29
   3  -2   6  700.23   72.19
   3  -2   6  792.22   87.59
  -4   2  -6   52.89   57.19
  -4   2  -6  -24.50   39.80
  -4   2  -6  -25.70   42.90
   4  -2   6   20.00   48.30
   4  -2   6   56.49   36.10
   4  -2   6    3.00   35.90
  -5   2  -6   86.89   57.69
  -5   2  -6  118.49   48.60
  -5   2  -6   40.50   63.29
   5  -2   6  150.88   50.89
   5  -2   6    5.30   64.89
   5  -2   6  221.78   47.80
  -6   2  -6  586.64   82.69
  -6   2  -6  670.33   91.49
  -6   2  -6  494.45   92.69
   6  -2   6  637.04   89.09
   6  -2   6  716.73   91.69
   6  -2   6  389.76   90.39
  -7   2  -6  456.95   72.59
  -7   2  -6  476.45  107.49
  -7   2  -6  481.05  100.59
   7  -2   6  351.06   72.79
   7  -2   6  249.08   91.59
   7  -2   6  660.43   91.99
  -8   2  -6  -28.10  125.29
  -8   2  -6  134.69   67.09
  -8   2  -6   77.99  108.09
   8  -2   6  -98.19   76.49
   8  -2   6   97.59   94.19
  -9   2  -6   75.59   77.79
  -9   2  -6   31.40  139.49
   9  -2   6  167.28  108.39
   9  -2   6  124.89   91.99
   8   1  -6  235.28   87.79
   7   1  -6   90.89   68.99
   6   1  -6   31.70   62.79
  -6  -1   6   13.70   59.89
  -6  -1   6  258.17  107.39
   5   1  -6   18.70   48.00
  -5  -1   6   20.00   46.40
  -5  -1   6   49.90   79.39
   4   1  -6  310.57   53.39
   3   1  -6  251.57   47.30
  -3  -1   6  311.87   42.50
  -3  -1   6  234.38   47.50
   2   1  -6  389.66   53.39
  -2  -1   6  325.87   49.70
  -2  -1   6  237.28   44.30
  -1  -1   6  273.17   54.29
  -1  -1   6  373.16   45.40
   0  -1   6   95.49   44.00
   0  -1   6   85.09   38.00
  -1   1  -6  671.53   68.49
  -1   1  -6  665.53   73.19
   1  -1   6  689.23   64.59
   1  -1   6  746.43   74.89
  -2   1  -6  191.58   42.90
  -2   1  -6   95.99   41.70
   2  -1   6  145.09   37.60
   2  -1   6  191.28   41.10
   2  -1   6  184.48   43.50
  -3   1  -6  384.56   59.89
  -3   1  -6  342.87   49.80
   3  -1   6  426.26   57.49
   3  -1   6  375.46   58.69
   3  -1   6  373.66   47.30
  -4   1  -6    8.00   51.19
  -4   1  -6   -4.70   36.10
   4  -1   6   -1.80   36.20
   4  -1   6   47.60   46.10
  -5   1  -6  608.74   73.29
  -5   1  -6  546.95   74.99
   5  -1   6  557.14   74.79
   5  -1   6  679.93   72.59
   5  -1   6  512.05   81.49
  -6   1  -6  497.15   67.39
  -6   1  -6  326.07   54.79
  -6   1  -6  316.17   74.59
   6  -1   6  372.86   61.59
   6  -1   6  325.07   74.49
  -7   1  -6   24.20   48.40
  -7   1  -6   10.20   79.99
  -7   1  -6  -35.30   72.09
   7  -1   6 -135.59   72.69
  -8   1  -6  409.26   98.99
  -8   1  -6  216.68   66.59
  -8   1  -6  248.38   96.89
   8  -1   6  316.97  101.19
  -9   1  -6  154.48   74.99
   9  -1   6  325.27  104.79
   7   0  -6  120.19   71.99
   6   0  -6   32.10   64.59
  -6   0   6  -25.70   77.89
  -6   0   6   -3.30  107.79
   5   0  -6   17.90   51.99
  -5   0   6   83.39   74.19
  -5   0   6  -11.20   53.19
   4   0  -6  -23.20   45.80
  -4   0   6  -15.30   41.60
  -4   0   6  -61.59   60.69
   3   0  -6   57.29   41.50
  -3   0   6  120.09   53.79
  -3   0   6  104.99   36.00
   2   0  -6  209.48   41.50
  -2   0   6  170.68   43.60
   1   0  -6  113.39   37.20
  -1   0   6  139.19   31.50
   0   0   6  331.97   49.60
   0   0   6  317.87   44.00
  -1   0  -6   28.10   41.50
   1   0   6  133.39   42.00
   1   0   6  150.58   42.30
  -2   0  -6   42.00   40.20
  -2   0  -6   -2.80   41.40
   2   0   6  -43.40   34.70
   2   0   6   21.60   38.00
   2   0   6   93.29   35.90
  -3   0  -6 1647.84  117.09
   3   0   6 1612.94  116.19
   3   0   6 1686.13  118.59
  -4   0  -6  116.49   50.79
  -4   0  -6  273.57   49.70
   4   0   6  302.27   55.59
   4   0   6  192.78   46.90
  -5   0  -6  209.48   51.09
  -5   0  -6  321.37   56.19
   5   0   6  364.06   51.09
   5   0   6  398.36   68.19
  -6   0  -6  487.55   71.39
  -6   0  -6  564.14   79.19
   6   0   6  591.44   82.09
  -7   0  -6   21.70   60.69
  -7   0  -6   17.90   51.39
   7   0   6   25.10   76.89
   7   0   6  137.39   58.19
  -8   0  -6  -50.59   73.59
  -8   0  -6  -57.49   58.59
   8   0   6   25.60   83.29
   8   0   6   53.49   67.69
  -9   0  -6  -42.50   69.19
  -9   0  -6   61.79   98.39
   9   0   6  -49.40   84.09
 -10   0  -6   73.99   85.39
  10   0   6  259.17   91.79
   7  -1  -6  107.29   87.19
   6  -1  -6  102.39   70.19
  -6   1   6  151.98   98.69
   5  -1  -6    7.00   58.19
  -5   1   6   10.70   73.19
  -5   1   6   99.99   70.89
   4  -1  -6  106.39   51.59
  -4   1   6  191.08   60.19
  -4   1   6  313.07   66.49
  -3   1   6  406.26   65.29
  -3   1   6  452.65   65.19
   2  -1  -6   36.10   39.30
  -2   1   6   23.60   47.10
  -2   1   6   57.39   35.70
   1  -1  -6  187.28   40.70
  -1   1   6  302.47   42.30
   0   1   6 1040.30   76.09
   1   1   6 2694.73  174.08
   1   1   6 2954.10  174.48
  -2  -1  -6 1476.95  105.39
   2   1   6 1249.18   96.99
   2   1   6 1294.67   97.89
   3   1   6  -44.30   43.40
   3   1   6  145.09   44.60
  -4  -1  -6  527.05   60.89
  -4  -1  -6  564.54   68.69
   4   1   6  609.04   74.39
   4   1   6  635.24   73.89
  -5  -1  -6 2171.88  147.79
  -5  -1  -6 2289.27  156.68
   5   1   6 2192.18  153.58
  -6  -1  -6  269.97   55.79
  -6  -1  -6  243.08   52.59
   6   1   6  279.67   61.69
  -7  -1  -6  -22.10   60.79
  -7  -1  -6   26.30   51.69
   7   1   6    0.90   65.99
   7   1   6   95.89   61.49
  -8  -1  -6  112.89   61.19
  -8  -1  -6   56.19   71.09
   8   1   6  108.09   66.69
   8   1   6  255.37   76.99
   8   1   6  -19.30   75.89
  -9  -1  -6  424.46   83.59
   9   1   6  514.45   93.09
   9   1   6  623.94   98.69
   9   1   6  551.74  123.99
 -10  -1  -6  258.47   89.99
  10   1   6  147.09   85.29
  10   1   6  173.88   77.79
   6  -2  -6   45.90   79.79
  -6   2   6   77.59  128.49
   5  -2  -6   14.70   63.09
  -5   2   6   68.89   91.09
  -5   2   6  132.09   87.19
   4  -2  -6   25.60   56.19
  -4   2   6  -42.80   64.19
  -4   2   6   60.79   57.39
   3  -2  -6  -62.69   45.40
  -3   2   6    8.20   52.99
  -3   2   6   25.40   34.70
  -3   2   6  -17.10   49.80
   2  -2  -6  208.38   48.10
  -2   2   6  200.38   47.50
   1  -2  -6  693.83   63.09
  -1   2   6  557.74   71.79
  -1   2   6  664.53   54.89
  -1   2   6  709.33   62.29
   0   2   6  940.91   71.49
   0   2   6  800.52   69.39
   0   2   6  885.41   83.29
   1   2   6   71.79   32.10
  -2  -2  -6  130.59   42.80
   2   2   6  110.59   41.60
  -3  -2  -6   89.19   50.49
   3   2   6  136.19   48.40
  -4  -2  -6  -57.69   52.19
  -4  -2  -6   15.50   37.30
   4   2   6 -111.99   45.60
   4   2   6  -49.30   46.30
  -5  -2  -6  639.04   89.69
  -5  -2  -6  677.03   92.69
   5   2   6  792.52   94.09
   5   2   6  873.21   86.19
  -6  -2  -6  -15.50   52.19
  -6  -2  -6  -33.80   45.00
   6   2   6   46.50   61.19
   6   2   6   21.10   59.29
  -7  -2  -6   35.00   56.49
  -7  -2  -6    1.60   56.19
   7   2   6  -82.59   63.29
   7   2   6   -1.20   59.09
   7   2   6  -26.70   61.59
  -8  -2  -6  121.89   69.09
   8   2   6   57.39   76.49
   8   2   6  206.38   72.19
   8   2   6   95.89   64.29
  -9  -2  -6   96.19   76.19
   9   2   6  146.99   83.39
   9   2   6  175.68   68.89
   9   2   6   51.89  102.39
 -10  -2  -6  -87.79   84.99
  10   2   6  186.58   91.79
  10   2   6   62.59   78.69
   6  -3  -6  119.19   84.89
  -6   3   6  -36.50   73.79
   5  -3  -6   10.00   72.29
  -5   3   6  -42.10  108.19
  -5   3   6  -40.70   61.69
   4  -3  -6 -120.89   56.79
  -4   3   6  -47.40   79.09
  -4   3   6   -4.00   50.49
   3  -3  -6  -17.20   49.40
  -3   3   6   21.30   62.89
  -3   3   6   15.30   41.80
  -3   3   6   47.10   50.59
   2  -3  -6  212.38   51.49
  -2   3   6  245.78   42.60
  -2   3   6  311.77   57.09
   1  -3  -6   50.39   42.10
  -1   3   6   41.80   33.70
  -1   3   6  -38.50   27.30
  -1   3   6  -45.10   40.00
   0   3   6   24.10   37.50
   0   3   6  124.29   41.00
   1   3   6  138.79   43.40
   1   3   6  234.78   41.20
   1   3   6  156.68   39.80
   2   3   6 1077.59   83.89
  -3  -3  -6   30.30   42.40
   3   3   6  -16.60   36.80
   3   3   6    1.70   38.90
  -4  -3  -6  131.49   47.60
  -4  -3  -6  213.68   49.70
   4   3   6  149.69   50.39
   4   3   6  158.08   46.20
  -5  -3  -6 -139.29   53.49
  -5  -3  -6   -1.70   46.30
   5   3   6   84.19   47.20
   5   3   6 -134.59   57.29
  -6  -3  -6    1.00   51.19
  -6  -3  -6  -56.59   54.19
   6   3   6   95.79   58.19
   6   3   6   35.20   60.69
   6   3   6  -36.50   48.00
  -7  -3  -6  203.18   65.69
  -7  -3  -6  245.68   74.39
   7   3   6  293.97   68.09
   7   3   6  276.27   62.79
   7   3   6  141.19   72.09
  -8  -3  -6  -14.70   69.49
  -8  -3  -6  282.17   73.29
   8   3   6  105.99   74.39
   8   3   6  169.18   65.99
   8   3   6  119.29   91.79
  -9  -3  -6  225.78   93.59
  -9  -3  -6  -42.40   78.99
   9   3   6   22.80   83.39
   9   3   6   61.69   72.89
   9   3   6   68.39  108.19
 -10  -3  -6   41.80   90.09
  10   3   6  -61.69   76.59
  10   3   6   -8.50   94.99
 -11  -3  -6   36.10  106.69
  11   3   6   83.09   97.79
  11   3   6   79.09   92.99
   5  -4  -6   -1.50   82.29
  -5   4   6  -64.89   71.19
  -5   4   6  -54.59  138.39
   4  -4  -6  -81.29   66.69
  -4   4   6   10.80   58.59
  -4   4   6  -36.70   98.59
   3  -4  -6  -14.80   57.89
  -3   4   6  103.89   49.50
  -3   4   6    7.50   72.99
  -3   4   6  103.19   57.19
   2  -4  -6   72.69   50.49
  -2   4   6   37.30   58.29
  -2   4   6   43.10   39.30
  -2   4   6   55.09   46.20
   1  -4  -6    3.00   46.20
  -1   4   6   39.60   33.00
  -1   4   6  127.79   40.00
   0   4   6   -2.80   37.40
   0   4   6   18.70   30.50
   0   4   6   25.60   42.30
   1   4   6   64.49   38.60
   2   4   6   27.00   32.60
   3   4   6  449.56   53.49
   3   4   6  415.36   55.69
  -4  -4  -6   83.39   48.20
   4   4   6   85.69   42.70
   4   4   6   49.70   47.40
   4   4   6   83.29   52.09
  -5  -4  -6  422.26   65.49
  -5  -4  -6  469.75   72.59
   5   4   6  557.64   72.69
   5   4   6  440.06   66.89
   5   4   6  322.77   57.29
  -6  -4  -6  145.29   57.99
  -6  -4  -6  117.49   67.29
   6   4   6  165.98   50.09
   6   4   6  144.69   65.19
   6   4   6   96.79   60.69
  -7  -4  -6  310.07   82.19
  -7  -4  -6  325.27   73.49
   7   4   6  265.07   79.19
   7   4   6  512.35   78.79
   7   4   6  303.67   63.89
  -8  -4  -6  224.78   88.69
  -8  -4  -6  174.28   76.99
   8   4   6  367.16   71.89
   8   4   6  217.08   92.19
   8   4   6  250.87   81.79
  -9  -4  -6  320.47  114.39
  -9  -4  -6  128.79   81.69
   9   4   6  124.09   89.39
   9   4   6  231.78   75.89
   9   4   6  290.17  123.89
 -10  -4  -6   87.19   94.99
  10   4   6  124.19   96.19
 -11  -4  -6  248.68  109.99
  11   4   6  110.39   90.09
  11   4   6   82.49  101.99
   5  -5  -6 -190.18   96.29
  -5   5   6  -89.99  160.78
   4  -5  -6 -144.79   80.79
  -4   5   6  -16.10  118.49
  -4   5   6  142.09   68.99
   3  -5  -6   92.89   66.39
  -3   5   6  114.09   90.09
  -3   5   6   21.70   54.49
  -3   5   6  101.39   68.79
   2  -5  -6   28.60   55.39
  -2   5   6  107.89   50.39
  -2   5   6   68.29   54.29
  -2   5   6   31.90   67.19
  -1   5   6   52.59   36.00
  -1   5   6  -63.39   47.40
   0   5   6  -45.50   47.50
   0   5   6  -76.19   33.10
   1   5   6  -65.39   74.79
   1   5   6    1.80   28.20
   2   5   6  222.28   47.10
   2   5   6  235.38   41.40
   2   5   6  166.08   38.20
   3   5   6  279.17   45.60
   3   5   6  296.77   44.70
   4   5   6  197.08   42.90
   4   5   6  158.78   44.50
  -5  -5  -6   16.80   56.19
  -5  -5  -6   72.59   52.69
   5   5   6  -36.20   38.90
   5   5   6   -6.00   54.49
   5   5   6   32.00   53.09
  -6  -5  -6  239.68   66.99
  -6  -5  -6  205.28   73.89
   6   5   6  308.47   64.99
   6   5   6  209.78   53.49
   6   5   6  257.27   69.69
  -7  -5  -6 1074.19  109.89
  -7  -5  -6  800.22  105.39
   7   5   6  862.41  116.39
   7   5   6  920.61  109.89
   7   5   6  665.73   99.79
  -8  -5  -6  857.01  121.29
  -8  -5  -6  877.31  121.09
   8   5   6  943.31  110.39
   8   5   6  877.91  120.49
   8   5   6  886.11  116.09
  -9  -5  -6  325.37  112.39
  -9  -5  -6  316.47   88.29
   9   5   6  285.07   80.39
   9   5   6  512.15  128.79
   9   5   6  384.16   92.19
 -10  -5  -6  -30.90   94.99
  10   5   6  139.79   83.39
  10   5   6  -57.29   80.49
 -11  -5  -6  364.86  110.79
  11   5   6  327.47   98.49
  11   5   6  418.06  108.19
   4  -6  -6   74.69   90.99
  -4   6   6  119.09   78.89
  -3   6   6  200.18   99.39
  -3   6   6  134.99   61.49
  -2   6   6  169.28   56.59
  -2   6   6  122.79   65.99
   1  -6  -6  -24.90   70.89
  -1   6   6   92.79   43.30
  -1   6   6  129.09   59.49
   0  -6  -6  460.65   78.19
   0   6   6  383.76   54.69
   0   6   6  430.86   67.39
  -1  -6  -6  407.16   71.09
   1   6   6  485.45   63.99
   1   6   6  499.15   65.39
   1   6   6  502.15   70.29
  -2  -6  -6  296.17   59.79
   2   6   6  388.86   64.59
   2   6   6  293.67   48.30
   3   6   6  132.89   42.00
   3   6   6   93.49   39.80
   4   6   6   59.19   41.10
   4   6   6   41.10   38.20
   5   6   6  238.68   52.49
   5   6   6  218.48   57.59
  -6  -6  -6  442.96   85.19
   6   6   6  333.97   62.49
   6   6   6  439.16   64.39
   6   6   6  374.96   72.89
  -7  -6  -6  276.57   96.39
  -7  -6  -6  345.47   70.39
   7   6   6  338.97   65.59
   7   6   6  332.67   80.69
   7   6   6  195.38   79.69
  -8  -6  -6   99.49   73.49
  -8  -6  -6  145.99  100.19
   8   6   6  142.99   88.79
   8   6   6  261.07   99.79
   8   6   6  105.29   62.39
  -9  -6  -6  142.69   79.79
  -9  -6  -6  127.49  119.59
   9   6   6  141.49   90.19
   9   6   6  111.59  130.19
   9   6   6   28.40   72.79
 -10  -6  -6  -68.19  144.89
 -10  -6  -6  165.08   88.79
  10   6   6  218.18   89.89
  10   6   6   71.79   86.89
 -11  -6  -6  333.77  107.19
  11   6   6  286.07  100.79
  11   6   6  327.27  116.59
  -3   7   6   37.60   69.79
   2  -7  -6 -161.38   83.49
  -2   7   6   69.99   85.89
  -2   7   6  -41.80   60.49
   1  -7  -6  -19.70   80.29
  -1   7   6  -58.09   49.80
  -1   7   6   54.59   76.29
   0  -7  -6   97.09   75.89
   0   7   6   59.49   69.49
   0   7   6  128.39   46.60
  -1  -7  -6   98.99   61.29
   1   7   6   44.40   63.89
   1   7   6   25.00   41.60
   1   7   6   60.89   45.20
  -2  -7  -6   71.79   54.19
   2   7   6  -43.70   36.10
   2   7   6   10.80   44.70
   2   7   6  -65.09   56.39
  -3  -7  -6   71.49   49.99
   3   7   6   95.69   43.70
   3   7   6   39.20   37.10
   4   7   6   48.60   41.30
   4   7   6  -91.29   44.90
   5   7   6   71.19   52.79
   5   7   6   43.00   43.60
   6   7   6   13.70   48.50
   6   7   6  -39.30   56.19
   7   7   6   81.29   70.09
   7   7   6   16.40   72.09
  -8  -7  -6 -144.39  107.89
  -8  -7  -6   53.99   69.89
   8   7   6  -34.20   57.49
   8   7   6  -28.50   93.49
   8   7   6   81.99   88.49
  -9  -7  -6   17.50  128.69
  -9  -7  -6  114.59   77.89
   9   7   6  133.19  133.59
   9   7   6  153.18   91.69
   9   7   6   44.10   74.29
 -10  -7  -6   65.59   92.89
 -10  -7  -6  248.48  154.38
  10   7   6  319.37  104.69
 -11  -7  -6  -72.79  100.09
  11   7   6  146.39  114.49
  11   7   6 -133.79   91.89
   2  -8  -6 -156.28   95.89
  -2   8   6 -153.78   68.39
   1  -8  -6  113.39   95.09
  -1   8   6   47.20   59.29
  -1   8   6   81.69   86.19
   0  -8  -6   55.39   79.59
   0   8   6  162.58   54.19
   0   8   6  136.49   82.29
  -1  -8  -6    7.20   61.99
   1   8   6  -61.39   42.40
   1   8   6   46.70   73.79
   1   8   6  -42.80   44.90
  -2  -8  -6  103.49   57.49
   2   8   6   47.90   42.90
   2   8   6  -54.69   45.50
   2   8   6  -16.00   73.19
   3   8   6  -44.50   69.19
   3   8   6   52.89   44.40
   4   8   6   86.09   45.60
   4   8   6   47.50   50.29
   5   8   6  -40.50   45.00
   5   8   6  -27.20   53.59
   6   8   6  399.36   66.99
   6   8   6  378.26   64.29
   7   8   6  185.38   74.19
   7   8   6  114.89   58.59
   8   8   6  -78.79   95.39
   8   8   6  -63.29   82.59
   8   8   6  143.49   60.09
  -9  -8  -6   -1.20  135.79
   9   8   6  137.99   86.89
   9   8   6 -129.59  145.19
   9   8   6   -9.60   73.69
 -10  -8  -6  189.48  172.08
  10   8   6   44.20  102.59
  10   8   6  -77.09   80.99
   1  -9  -6   33.90  103.99
  -1   9   6  103.19   80.19
   0  -9  -6   49.99   87.49
   0   9   6   50.49  109.09
   0   9   6   -5.00   60.59
  -1  -9  -6  170.08   82.19
   1   9   6   94.39   56.89
   1   9   6  183.98   99.09
  -2  -9  -6  135.99   72.69
   2   9   6  162.08  101.99
  -3  -9  -6    8.90   57.19
   3   9   6  -47.50   92.59
   3   9   6  -26.50   48.60
   3   9   6  -16.50   54.39
   4   9   6  108.09   53.49
   5   9   6   76.09   52.79
   6   9   6  100.89   54.89
   6   9   6   29.90   70.59
   7   9   6  -38.90   77.49
   7   9   6   11.20   56.99
   8   9   6  244.18  148.99
   9   9   6  -74.99   70.39
 -10  -9  -6   73.29  182.98
  10   9   6  223.18  117.19
  10   9   6  111.59   81.99
   0  10   6   -3.80   72.79
  -1 -10  -6   62.39   87.49
   1  10   6 -107.09  127.89
   1  10   6   15.40   64.39
   1  10   6   -6.30   60.09
  -2 -10  -6  -53.69   79.59
   2  10   6  -61.39  127.59
   2  10   6 -104.89   58.49
   2  10   6 -111.29   52.29
  -3 -10  -6   85.99   72.09
   3  10   6   80.99  113.39
   3  10   6   80.69   54.39
   3  10   6  105.39   61.09
   4  10   6  399.06  109.09
   4  10   6  245.88   69.49
   4  10   6  209.18   56.99
   5  10   6    4.90   49.80
   6  10   6  -12.20   53.99
   7  10   6  133.49   63.99
   8  10   6  -23.10   68.19
   9  10   6   64.99   64.89
  -2 -11  -6  122.99   87.99
   2  11   6   97.09   64.39
   2  11   6   -5.40  167.18
   2  11   6   51.29   68.69
  -3 -11  -6    6.20   83.09
   3  11   6  -13.40   61.99
   3  11   6  126.49  143.69
   3  11   6   39.80   67.09
   4  11   6   33.50   74.89
   4  11   6  -34.70   62.99
   5  11   6  144.69   73.99
   5  11   6   48.00   55.99
   6  11   6  -17.60   57.79
   7  11   6    5.00   61.89
   8  11   6   16.50   62.09
   5  12   6  119.19   74.29
   6  12   6  108.69   77.49
   6  12   6 -121.89   68.09
  -4 -11   7  -91.59   85.29
   3  11  -7   29.00   57.19
  -3 -11   7   11.30   87.69
   2  11  -7  -86.39   60.19
  -2 -11   7   53.89   86.89
   1  11  -7   18.60   64.69
  -1 -11   7  151.58   97.69
   0  11  -7  -68.49   68.69
  -6 -10   7  -90.09  130.09
  -6 -10   7  122.09  104.99
   5  10  -7  128.39  191.68
  -5 -10   7   52.89   90.39
   4  10  -7 -128.69  168.28
  -4 -10   7   76.69   89.19
   3  10  -7  265.87  145.69
  -3 -10   7  207.28   91.39
   2  10  -7  280.17  125.69
  -2 -10   7  168.48   79.49
   1  10  -7  -29.00   58.69
  -1 -10   7  258.97   98.99
  -1 -10   7   41.10   83.09
   0  10  -7   20.30   60.79
   0 -10   7   26.10   84.79
   0 -10   7  128.19  109.49
  -1  10  -7  -44.50   59.09
   1 -10   7  188.28   88.49
   1 -10   7  -58.49  120.29
   1 -10   7 -240.08  119.79
  -2  10  -7  -59.39   67.99
   2 -10   7 -148.19  133.39
   2 -10   7   41.50   96.99
   7   9  -7  163.18  109.59
  -7  -9   7  -62.39  105.89
  -6  -9   7  129.09  131.59
  -6  -9   7   45.90   95.99
   5   9  -7  -78.19  154.08
  -5  -9   7  -28.80   87.29
  -5  -9   7 -166.18   66.99
  -5  -9   7  111.69  116.69
   4   9  -7  275.67  136.89
  -4  -9   7  145.09   99.99
  -4  -9   7  210.48   91.99
   3   9  -7  -52.09  117.59
  -3  -9   7   59.99   68.99
   2   9  -7  167.58  100.89
  -2  -9   7   81.59   78.69
   1   9  -7  -20.00   49.90
   1   9  -7  -16.70   83.69
  -1  -9   7   32.60   81.29
  -1  -9   7   42.20   66.89
   0   9  -7  -34.90   50.09
   0  -9   7   63.59   75.69
   0  -9   7   26.30   83.99
  -1   9  -7  -33.30   56.69
   1  -9   7  114.99   89.69
   1  -9   7   50.99   77.79
   1  -9   7 -155.88  114.09
  -2   9  -7    7.00   62.59
   2  -9   7    9.00   83.49
   2  -9   7 -264.67  121.89
   2  -9   7   44.00   94.29
  -3   9  -7    7.00   69.99
   3  -9   7  -57.49   86.69
   7   8  -7  125.39   95.19
  -7  -8   7   37.10  103.39
   6   8  -7  -70.99   86.09
  -6  -8   7   51.69  122.79
  -6  -8   7   -7.90   94.59
  -6  -8   7 -158.18   95.19
  -5  -8   7  -46.80   64.79
  -5  -8   7  -71.09   91.09
  -5  -8   7  164.98  110.99
   4   8  -7  -89.09  110.69
  -4  -8   7   75.09   83.89
  -4  -8   7   86.99   94.19
   3   8  -7  118.59   97.39
  -3  -8   7  -30.30   75.59
  -3  -8   7   42.70   88.09
   2   8  -7  155.68   76.49
  -2  -8   7  -19.40   59.49
  -2  -8   7   34.90   83.19
   1   8  -7  100.49   45.10
   1   8  -7   64.29   71.49
  -1  -8   7  105.29   74.59
  -1  -8   7  207.38   67.89
  -1  -8   7  126.09   65.89
   0   8  -7  -59.49   45.50
   0  -8   7   31.00   63.99
   0  -8   7   -9.00   64.19
  -1   8  -7   32.00   48.80
   1  -8   7    9.50   64.79
   1  -8   7    2.80   64.39
  -2   8  -7   39.90   59.49
   2  -8   7  162.38   75.89
   2  -8   7  339.07  112.89
   2  -8   7    6.40   75.09
  -3   8  -7   19.60   66.39
   3  -8   7   98.39   86.09
   3  -8   7 -125.89   83.69
   3  -8   7 -248.78  104.59
  -4   8  -7  102.89   74.79
   4  -8   7  170.48   87.49
  -8  -7   7   83.59  125.19
   7   7  -7   -5.70   90.69
  -7  -7   7  125.99  106.49
  -7  -7   7   79.69   90.19
   6   7  -7  200.78   80.99
  -6  -7   7   16.50   86.39
  -6  -7   7  122.29   95.49
  -6  -7   7  125.39  111.39
   5   7  -7   29.70   71.79
  -5  -7   7   19.00   63.99
  -5  -7   7   11.30   86.69
  -5  -7   7  245.58  102.79
   4   7  -7  285.07   98.39
  -4  -7   7   93.79   85.19
  -4  -7   7   20.40   50.59
  -4  -7   7  115.29   85.79
   3   7  -7  372.76   90.19
  -3  -7   7  268.17   76.99
  -3  -7   7  253.47   87.99
  -3  -7   7  271.47   51.29
   2   7  -7  -11.00   66.69
  -2  -7   7   81.49   61.49
  -2  -7   7   28.90   74.99
  -2  -7   7   66.79   60.99
   1   7  -7  -70.69   59.59
  -1  -7   7    1.40   61.99
  -1  -7   7   60.09   58.09
   0   7  -7  364.96   78.79
   0  -7   7  329.27   55.99
   0  -7   7  251.87   62.39
  -1   7  -7  354.26   81.69
  -1   7  -7  209.18   52.19
   1  -7   7  206.68   68.79
   1  -7   7  244.38   59.09
  -2   7  -7  102.29   53.19
  -2   7  -7   33.20   75.99
   2  -7   7  -26.40   93.29
   2  -7   7  226.38   77.49
   2  -7   7  162.68   60.39
   2  -7   7   64.69   67.39
  -3   7  -7   -3.60   58.89
  -3   7  -7 -171.08   95.79
   3  -7   7  -40.80   67.49
   3  -7   7  158.88   67.49
   3  -7   7  259.47   96.49
   3  -7   7  -77.69  109.19
  -4   7  -7  110.69   61.89
   4  -7   7  -51.69   93.29
   4  -7   7    9.80   78.09
   4  -7   7  -76.99   75.49
   4  -7   7  -70.09  113.89
  -5   7  -7  -87.29   72.99
   5  -7   7 -136.09  130.09
   5  -7   7  122.79   89.89
   8   6  -7  142.69   92.89
  -8  -6   7  -27.70   88.69
  -8  -6   7   94.59  109.89
   7   6  -7   23.10   82.49
  -7  -6   7  -62.99   75.99
  -7  -6   7  110.09   95.59
   6   6  -7   98.19   74.59
  -6  -6   7   82.59   74.39
  -6  -6   7   43.70   96.69
  -6  -6   7    9.90   78.49
   5   6  -7  205.28   68.49
  -5  -6   7  158.28   75.99
  -5  -6   7   43.30   86.59
  -5  -6   7  -26.00   61.59
   4   6  -7   90.49   62.59
  -4  -6   7  126.89   59.09
  -4  -6   7  148.79   81.99
  -4  -6   7  -30.30   72.39
   3   6  -7  284.67   74.79
  -3  -6   7  -12.80   65.89
  -3  -6   7  146.69   74.79
   2   6  -7  115.39   58.19
  -2  -6   7   -5.80   51.39
   1   6  -7  195.18   61.49
  -1  -6   7  161.08   60.29
  -1  -6   7    2.40   46.80
  -1  -6   7   65.49   67.29
   0   6  -7  150.68   44.80
   0   6  -7  201.38   60.79
   0  -6   7  216.88   54.59
   0  -6   7  192.18   54.79
   0  -6   7  130.09   69.19
   0  -6   7  102.09   52.89
   0  -6   7  128.09   46.00
  -1   6  -7 -108.89   57.39
  -1   6  -7    2.30   43.50
   1  -6   7  -43.40   56.89
   1  -6   7  -11.20   45.00
   1  -6   7   42.50   61.99
   1  -6   7   -1.20   53.59
  -2   6  -7   19.70   45.00
  -2   6  -7   16.20   70.19
   2  -6   7   31.10   57.99
   2  -6   7  -27.80   51.79
  -3   6  -7  -39.20   48.70
   3  -6   7  112.89   73.59
   3  -6   7  -79.79   55.29
   3  -6   7  198.08   91.79
   3  -6   7    7.50   64.19
  -4   6  -7   28.20   57.49
  -4   6  -7   20.70  102.29
   4  -6   7  187.98   75.09
   4  -6   7  -46.10   87.69
   4  -6   7   47.40   62.39
  -5   6  -7   73.39   66.89
  -5   6  -7  116.69  143.69
  -5   6  -7  256.87  142.49
   5  -6   7  499.65  119.29
   5  -6   7   41.40   65.69
   5  -6   7  212.28   81.79
   5  -6   7  -58.59  103.79
  -6   6  -7 -159.88   67.39
  -6   6  -7  104.59  179.18
   6  -6   7   -7.00  116.39
   6  -6   7  157.88   96.09
   8   5  -7 -103.49   93.49
  -8  -5   7   59.29  105.39
  -8  -5   7 -165.08   81.29
   7   5  -7  111.49   77.89
  -7  -5   7  119.59   90.49
  -7  -5   7   28.40   78.09
   6   5  -7   70.19   69.89
  -6  -5   7  114.29   84.99
  -6  -5   7  125.59   73.79
  -6  -5   7   19.10   75.89
   5   5  -7   63.49   63.89
  -5  -5   7   99.79   64.99
  -5  -5   7  114.89   78.59
  -5  -5   7  -32.00   59.69
   4   5  -7  105.59   56.99
  -4  -5   7   47.60   66.69
  -4  -5   7  -59.29   67.29
  -4  -5   7   28.90   59.89
   3   5  -7  206.88   63.39
  -3  -5   7  128.99   62.69
  -3  -5   7   79.29   61.39
   2   5  -7   25.90   51.99
  -2  -5   7   54.89   60.69
  -2  -5   7  -62.29   54.79
   1   5  -7  108.09   54.89
  -1  -5   7   27.30   46.90
  -1  -5   7  178.08   62.99
  -1  -5   7   46.00   50.19
   0   5  -7  -19.40   49.50
   0  -5   7  -30.00   33.90
   0  -5   7   32.10   84.29
   0  -5   7  119.09   43.40
   0  -5   7   63.79   51.69
  -1   5  -7  113.69   41.60
  -1   5  -7   32.40   53.39
   1  -5   7   42.20   43.60
   1  -5   7   97.39   51.29
   1  -5   7  -16.20   53.09
   1  -5   7  223.58   49.99
  -2   5  -7  120.69   43.80
  -2   5  -7   68.59   61.99
   2  -5   7   29.20   41.10
   2  -5   7   56.19   52.39
   2  -5   7   21.60   60.89
  -3   5  -7    4.00   47.90
  -3   5  -7 -104.39   74.19
   3  -5   7  -24.90   53.39
   3  -5   7  130.89   67.99
   3  -5   7   22.30   45.40
  -4   5  -7   51.19   53.39
  -4   5  -7  -52.39   87.29
   4  -5   7  153.08   81.69
   4  -5   7   81.89   65.39
   4  -5   7   49.60   48.70
  -5   5  -7  -52.69  108.89
  -5   5  -7  -58.89  120.39
   5  -5   7   -5.80   66.79
   5  -5   7 -102.49   86.49
   5  -5   7 -103.79   51.29
  -6   5  -7  -81.09  138.99
  -6   5  -7  -28.00  117.99
  -6   5  -7  -15.80   70.19
   6  -5   7 -254.57  110.19
   6  -5   7  198.58   83.69
  -7   5  -7    6.80   73.79
  -7   5  -7   52.09  187.48
   7  -5   7 -188.08  130.29
   7  -5   7  -81.19   92.29
   8   4  -7 -199.68   78.29
  -8  -4   7  -60.99   83.99
  -8  -4   7   68.09   99.39
   7   4  -7  -65.19   74.59
  -7  -4   7  102.79   82.89
  -7  -4   7  -23.80   71.79
   6   4  -7   84.19   64.49
  -6  -4   7    7.10   71.39
  -6  -4   7   29.20   69.59
  -6  -4   7  -12.90   60.79
   5   4  -7   -7.30   62.29
  -5  -4   7  125.79   61.39
  -5  -4   7   18.40   59.59
  -5  -4   7   14.20   61.49
   4   4  -7   84.49   55.89
  -4  -4   7 -109.39   67.19
  -4  -4   7  -59.79   57.19
  -4  -4   7   54.49   53.49
   3   4  -7   23.30   46.60
  -3  -4   7  -23.20   47.00
  -3  -4   7   66.69   52.89
   2   4  -7    3.60   52.69
  -2  -4   7  -21.60   55.29
  -2  -4   7  -69.49   46.10
  -2  -4   7  -99.79   39.90
   1   4  -7   22.40   51.19
  -1  -4   7  110.39   38.50
  -1  -4   7  -64.89   56.39
  -1  -4   7  -37.60   48.50
   0   4  -7  142.89   42.90
   0   4  -7  211.18   52.09
   0  -4   7  138.79   51.09
   0  -4   7  334.17   76.29
   0  -4   7  205.48   43.20
  -1   4  -7  -67.19   34.80
  -1   4  -7   25.10   45.20
   1  -4   7   46.70   48.20
   1  -4   7   -2.00   29.50
   1  -4   7   55.09   43.10
  -2   4  -7  234.48   46.30
  -2   4  -7  272.27   69.39
   2  -4   7  256.67   63.19
   2  -4   7  165.58   56.79
   2  -4   7  348.37   52.79
  -3   4  -7   74.09   70.89
  -3   4  -7  -93.09   43.40
   3  -4   7   45.40   48.10
   3  -4   7   -7.20   44.00
   3  -4   7  -26.50   62.29
  -4   4  -7  983.00  120.09
  -4   4  -7  743.93   89.79
  -4   4  -7 1020.80  118.69
   4  -4   7  715.03   86.09
   4  -4   7 1018.60  109.89
   4  -4   7  851.11  101.69
  -5   4  -7  -38.80   54.89
  -5   4  -7  -74.99   91.29
  -5   4  -7  -84.19   91.59
   5  -4   7   52.19   48.00
   5  -4   7  -25.60   59.39
   5  -4   7   50.89   84.39
  -6   4  -7   44.60   61.19
  -6   4  -7   23.50  118.19
  -6   4  -7  -31.70  106.39
   6  -4   7  158.88   66.89
   6  -4   7  -96.99   95.29
  -7   4  -7    2.70   67.19
  -7   4  -7    3.40  137.69
  -7   4  -7  111.99  148.49
   7  -4   7   64.09  107.99
   7  -4   7 -187.98   81.89
  -8   4  -7  177.58   82.69
   8  -4   7   -1.40   97.39
   8  -4   7  246.78  126.69
   7   3  -7   65.29   70.09
  -7  -3   7  312.27   79.79
   6   3  -7   -0.50   62.79
  -6  -3   7  129.19   70.79
   5   3  -7   59.49   57.29
  -5  -3   7   46.30   60.69
  -5  -3   7   64.89   56.49
  -5  -3   7  124.09   60.29
   4   3  -7  104.29   52.19
  -4  -3   7  -12.10   60.49
  -4  -3   7   62.89   48.40
  -4  -3   7   10.60   46.90
   3   3  -7   85.99   47.60
  -3  -3   7   44.60   52.39
  -3  -3   7  -12.90   41.00
  -3  -3   7 -118.29   48.40
  -2  -3   7  -34.20   39.60
  -2  -3   7   66.49   39.30
  -2  -3   7   10.60   49.50
  -1  -3   7 1180.78   90.69
  -1  -3   7 1137.19   90.19
  -1  -3   7 1323.97  112.49
   0   3  -7  722.83   79.19
   0  -3   7  541.15   76.29
   0  -3   7  755.12   71.79
  -1   3  -7   96.79   34.80
   1  -3   7   86.49   45.20
   1  -3   7  126.39   35.10
  -2   3  -7  267.87   47.30
   2  -3   7  300.17   57.99
   2  -3   7  330.37   46.00
   2  -3   7  163.38   47.90
  -3   3  -7 1127.89   95.49
  -3   3  -7 1379.26  122.29
   3  -3   7 1156.18  109.79
   3  -3   7 1092.59   97.89
  -4   3  -7  737.63   98.59
  -4   3  -7  811.92   91.99
   4  -3   7  781.52   84.49
   4  -3   7  759.62   97.89
  -5   3  -7  649.24   88.79
  -5   3  -7  779.52  107.59
  -5   3  -7  980.90  114.69
   5  -3   7  941.91   86.69
   5  -3   7  648.94   96.29
   5  -3   7  734.93  105.99
  -6   3  -7   14.50   97.19
  -6   3  -7  153.58   58.09
  -6   3  -7   11.50  103.59
   6  -3   7   47.80   60.79
   6  -3   7   78.79   84.69
  -7   3  -7  173.48  131.49
  -7   3  -7   16.60  112.49
  -7   3  -7  102.79   58.69
   7  -3   7   11.30   74.19
   7  -3   7 -102.49   97.89
  -8   3  -7  190.18  142.39
  -8   3  -7  237.58   79.99
   8  -3   7  138.59  123.09
   8  -3   7  210.88   92.09
   7   2  -7   97.19   76.79
  -7  -2   7   83.09   75.49
  -6  -2   7  -21.10  138.89
  -6  -2   7  -51.89   62.69
   5   2  -7    7.20   53.79
  -5  -2   7   -0.90   56.59
  -5  -2   7  -36.70   51.69
  -5  -2   7   74.39   55.59
   4   2  -7   50.69   49.20
  -4  -2   7  -59.39   64.69
  -4  -2   7  110.19   48.70
  -4  -2   7   -0.60   46.60
   3   2  -7  194.18   51.49
  -3  -2   7  188.08   50.19
  -3  -2   7  213.98   45.00
  -3  -2   7   -1.40   86.49
   2   2  -7  710.03   67.09
  -2  -2   7  870.21   81.89
  -2  -2   7  655.33   86.69
  -2  -2   7  707.83   67.09
  -1  -2   7  186.28   53.79
  -1  -2   7  218.38   45.30
   0   2  -7   26.00   40.90
   0  -2   7   26.30   44.20
   0  -2   7    2.30   36.00
  -1   2  -7  -13.20   34.40
  -1   2  -7    5.80   40.50
   1  -2   7   -5.90   33.20
   1  -2   7   20.80   42.70
  -2   2  -7   37.00   44.30
  -2   2  -7  -56.89   36.80
   2  -2   7   52.09   41.10
   2  -2   7   10.60   41.50
  -3   2  -7   31.50   41.30
  -3   2  -7    0.60   54.39
   3  -2   7  -18.00   50.59
   3  -2   7   40.20   42.90
   3  -2   7    9.60   39.80
  -4   2  -7  371.56   76.29
  -4   2  -7  148.99   49.99
   4  -2   7  294.77   50.89
   4  -2   7  132.49   62.59
   4  -2   7  207.48   51.69
  -5   2  -7   42.60   49.10
  -5   2  -7  -57.19   74.19
  -5   2  -7   58.59   57.89
   5  -2   7   -9.80   67.29
   5  -2   7   74.69   49.30
   5  -2   7  120.79   47.30
  -6   2  -7   61.49   56.19
  -6   2  -7  137.49   89.29
  -6   2  -7  110.39   73.19
   6  -2   7   55.49   54.59
   6  -2   7  106.89   81.59
  -7   2  -7   69.79   96.39
  -7   2  -7    0.30   99.09
   7  -2   7   49.90   64.99
   7  -2   7   21.20   89.49
  -8   2  -7  197.68   67.79
  -8   2  -7   58.49  117.49
  -8   2  -7   -2.30  122.99
   8  -2   7   18.50   74.09
   8  -2   7  124.49   98.49
  -9   2  -7  -89.09   71.19
   9  -2   7  101.59  113.99
   9  -2   7  -26.00   91.29
   7   1  -7   27.30   79.79
   6   1  -7  -48.80   59.69
  -6  -1   7   21.90   72.19
   5   1  -7  -44.40   55.69
  -5  -1   7   50.49   57.49
  -5  -1   7   91.69   93.99
   4   1  -7  234.08   56.49
  -4  -1   7  209.98   49.60
   3   1  -7   72.59   47.50
  -3  -1   7    9.60   44.60
  -3  -1   7   38.00   49.99
  -3  -1   7   84.89   38.20
   2   1  -7  192.28   46.90
  -2  -1   7  188.78   48.70
  -1  -1   7   -4.10   41.80
   0  -1   7   51.89   39.20
   0  -1   7   40.60   45.80
  -1   1  -7  141.09   49.20
  -1   1  -7  134.69   41.30
   1  -1   7  112.69   44.00
  -2   1  -7   13.00   37.10
  -2   1  -7   53.89   42.90
   2  -1   7   19.80   39.00
   2  -1   7   46.50   36.40
   2  -1   7  -31.20   39.90
  -3   1  -7  165.58   46.60
  -3   1  -7  300.97   56.69
   3  -1   7  189.18   46.00
   3  -1   7  250.67   45.70
   3  -1   7  281.17   54.29
  -4   1  -7   27.90   42.60
  -4   1  -7  160.68   41.40
  -4   1  -7  176.28   59.29
   4  -1   7  129.49   44.90
   4  -1   7   94.19   42.70
   4  -1   7   94.89   60.39
  -5   1  -7  283.87   54.09
  -5   1  -7  228.28   52.09
   5  -1   7  232.58   63.29
  -6   1  -7  -82.89   46.00
  -6   1  -7  -50.69   57.69
   6  -1   7   54.89   48.00
   6  -1   7    9.90   72.39
   6  -1   7  -34.10   57.69
  -7   1  -7  -56.29   54.39
  -7   1  -7  -41.60   72.59
   7  -1   7  -86.89   77.49
   7  -1   7   77.29   68.19
  -8   1  -7  -52.59   96.39
  -8   1  -7  -55.89   60.79
   8  -1   7  -58.59   88.29
  -9   1  -7 -100.19   79.69
   9  -1   7   67.19   81.49
   9  -1   7  117.99  105.79
   7   0  -7  133.99   86.19
   6   0  -7   55.69   66.29
  -6   0   7   -1.80   93.39
   5   0  -7 -109.39   58.09
  -5   0   7   26.60   64.69
  -5   0   7  168.78   86.19
   4   0  -7   12.50   51.99
  -4   0   7  102.49   52.19
  -4   0   7   61.99   70.29
   3   0  -7   50.09   48.40
  -3   0   7  164.78   43.90
  -3   0   7  264.87   69.49
   2   0  -7  220.58   49.99
  -2   0   7  273.77   42.70
  -1   0   7  -66.69   38.70
  -1   0   7   -9.20   34.00
   0   0   7  135.49   34.80
   0   0   7  151.48   41.40
  -1   0  -7   75.29   37.50
   1   0   7   11.90   39.90
   1   0   7  136.69   43.20
  -2   0  -7   17.90   44.80
  -2   0  -7    4.50   45.50
   2   0   7  -25.10   37.80
   2   0   7   42.80   33.40
   2   0   7   -5.30   42.50
  -3   0  -7    4.60   46.20
  -3   0  -7  109.29   45.30
   3   0   7  140.39   49.00
   3   0   7  109.49   36.80
   3   0   7   94.59   48.30
  -4   0  -7   26.10   39.30
  -4   0  -7   85.09   43.60
   4   0   7   32.50   49.20
  -5   0  -7  -32.20   45.40
  -5   0  -7   32.40   47.40
   5   0   7   29.20   45.10
   5   0   7   62.19   53.79
  -6   0  -7  726.33   81.39
  -6   0  -7  504.65   73.89
   6   0   7  770.72   92.79
   6   0   7  664.93   91.79
  -7   0  -7  -47.60   63.19
  -7   0  -7   38.50   55.19
   7   0   7  -14.40   72.99
  -8   0  -7  -45.20   77.19
  -8   0  -7  -83.09   59.89
   8   0   7  -85.39   77.89
  -9   0  -7   89.29  146.29
  -9   0  -7  -11.10   72.89
   9   0   7   76.39   77.69
   9   0   7   47.30  100.99
 -10   0  -7   -2.60   83.19
  10   0   7   89.39  107.79
  10   0   7  138.19   92.19
   6  -1  -7  -31.90   73.29
   5  -1  -7  -56.39   65.99
  -5   1   7  102.39   90.69
   4  -1  -7   23.20   55.39
  -4   1   7    2.20   65.59
  -4   1   7   29.90   67.29
   3  -1  -7    0.30   49.30
  -3   1   7   67.99   59.29
  -3   1   7   73.79   50.79
   2  -1  -7  102.69   45.70
  -2   1   7   99.69   47.90
  -1   1   7  207.28   40.70
   0   1   7  723.93   68.49
   0   1   7  571.04   60.19
   1   1   7 1272.27   94.79
   1   1   7 1101.59   92.69
   1   1   7 1101.69   82.39
  -2  -1  -7  636.94   70.59
   2   1   7  493.55   58.69
   2   1   7  437.16   62.79
  -3  -1  -7  602.34   81.89
   3   1   7  682.73   71.79
   3   1   7  676.03   80.29
  -4  -1  -7  125.59   53.09
   4   1   7  124.59   59.59
   4   1   7  119.19   54.09
  -5  -1  -7  418.16   67.49
  -5  -1  -7  501.35   67.19
   5   1   7  530.95   64.29
   5   1   7  400.06   65.69
  -6  -1  -7  158.28   63.19
  -6  -1  -7  213.38   59.89
   6   1   7  370.46   78.99
  -7  -1  -7  425.86   75.29
  -7  -1  -7  362.16   66.99
   7   1   7  489.25   73.09
   7   1   7  405.86   79.79
  -8  -1  -7  127.59   66.19
   8   1   7   -0.20   82.09
   8   1   7  247.78   75.69
  -9  -1  -7   61.79   75.99
   9   1   7   50.19   74.29
   9   1   7  -22.50   90.59
 -10  -1  -7  113.29   86.49
  10   1   7  141.49   99.89
  10   1   7  313.57   87.29
   6  -2  -7  -67.19   83.79
   5  -2  -7    3.50   71.69
  -5   2   7   54.19  101.09
   4  -2  -7   49.90   58.79
  -4   2   7   13.50   76.49
   3  -2  -7  155.78   59.49
  -3   2   7  154.08   64.19
   2  -2  -7  182.08   52.49
  -2   2   7  117.09   52.69
  -2   2   7  233.18   48.70
  -1   2   7  441.06   63.89
  -1   2   7  426.96   62.39
   0   2   7  399.06   91.19
   0   2   7  319.17   50.79
   1   2   7   23.00   39.50
   1   2   7  218.18   44.40
  -2  -2  -7  269.27   52.89
   2   2   7  237.68   42.20
   2   2   7  300.67   50.39
  -3  -2  -7  366.26   56.39
   3   2   7  281.97   56.99
   3   2   7  360.46   54.09
  -4  -2  -7  985.20   99.59
   4   2   7  961.50   92.29
  -5  -2  -7  356.06   56.19
  -5  -2  -7  377.76   75.19
   5   2   7  500.35   63.79
   5   2   7  401.16   61.59
  -6  -2  -7   91.89   58.69
  -6  -2  -7   60.39   52.69
   6   2   7  211.58   68.79
   6   2   7  134.99   64.69
  -7  -2  -7    2.60   59.99
  -7  -2  -7  -28.50   59.29
   7   2   7   76.29   72.59
   7   2   7    5.00   62.99
  -8  -2  -7  482.15   81.19
  -8  -2  -7  475.85   83.89
   8   2   7  410.96   94.39
   8   2   7  564.04   84.49
  -9  -2  -7  -61.19   73.29
   9   2   7  -89.39  100.19
   9   2   7  -59.19   69.39
   9   2   7  158.68   90.29
 -10  -2  -7   97.79   88.59
  10   2   7   87.59   88.29
  10   2   7   33.80   95.59
   5  -3  -7 -178.38   81.59
  -5   3   7   34.40  134.19
   4  -3  -7   77.79   67.69
  -4   3   7   35.40   55.39
  -4   3   7   97.09   94.29
   3  -3  -7   84.59   58.89
  -3   3   7   25.40   60.19
  -3   3   7   56.79   74.69
  -3   3   7   24.30   44.40
   2  -3  -7   46.50   52.99
  -2   3   7   14.40   45.80
  -2   3   7   20.40   56.59
  -2   3   7    6.20   37.80
   1  -3  -7  109.19   48.20
  -1   3   7   16.30   45.00
  -1   3   7   41.90   31.50
  -1   3   7   -5.80   50.89
   0   3   7  255.07   50.89
   0   3   7  149.19   48.60
   0   3   7  295.57   49.90
   1   3   7   97.29   46.50
   1   3   7  117.19   46.00
   1   3   7  179.28   43.90
   2   3   7   43.00   39.90
   2   3   7    1.80   39.60
  -3  -3  -7  254.77   53.69
   3   3   7  101.79   48.60
   3   3   7  147.69   44.30
  -4  -3  -7  -18.60   49.90
   4   3   7  -60.39   41.40
   4   3   7    4.00   47.80
  -5  -3  -7  153.68   56.39
  -5  -3  -7  140.29   62.99
   5   3   7  235.28   53.89
   5   3   7   93.69   56.99
  -6  -3  -7  346.57   72.09
  -6  -3  -7  338.27   67.89
   6   3   7  369.26   71.19
   6   3   7  386.16   73.89
  -7  -3  -7   77.39   69.29
  -7  -3  -7   90.59   64.99
   7   3   7   53.59   57.99
   7   3   7  155.28   70.09
   7   3   7   78.69   72.19
  -8  -3  -7  -58.19   78.79
  -8  -3  -7   14.80   73.29
   8   3   7  103.69   63.89
   8   3   7  164.88   83.19
   8   3   7  -13.10   80.29
  -9  -3  -7  -54.09   81.99
  -9  -3  -7  -53.09   94.89
   9   3   7  -53.19   74.69
   9   3   7   10.40   86.09
   9   3   7   42.30  105.59
 -10  -3  -7   57.49   95.19
  10   3   7  101.29   98.29
  10   3   7  108.99   87.39
   5  -4  -7   79.49   93.69
  -5   4   7  -70.29   77.09
  -5   4   7   43.30  165.78
   4  -4  -7   66.99   80.79
  -4   4   7  -95.69  111.99
  -4   4   7  -32.00   63.79
   3  -4  -7   26.10   68.09
  -3   4   7   73.89   67.79
  -3   4   7   13.50   52.49
  -3   4   7   14.50   80.59
   2  -4  -7   33.70   58.29
  -2   4   7   13.30   42.70
  -2   4   7  117.29   54.79
  -2   4   7   79.59   69.49
  -1   4   7   90.29   58.09
  -1   4   7  121.69   38.60
  -1   4   7  124.59   52.39
   0   4   7  -21.50   33.60
   0   4   7   31.40   47.80
   0   4   7    5.90   51.69
   1   4   7   18.60   48.70
   2   4   7   17.30   48.30
   2   4   7   11.00   37.30
   3   4   7  219.88   48.30
   3   4   7  249.97   52.29
  -4  -4  -7  727.23   87.79
   4   4   7  613.04   77.49
   4   4   7  641.94   79.79
  -5  -4  -7  853.41  100.79
   5   4   7  856.61   95.19
   5   4   7 1032.40   92.89
  -6  -4  -7  646.84   86.89
  -6  -4  -7  814.92   99.69
   6   4   7  569.34   82.29
   6   4   7  767.82  103.79
   6   4   7  757.32  100.99
  -7  -4  -7   94.39   73.49
  -7  -4  -7   22.80   69.79
   7   4   7  128.89   73.49
   7   4   7  -50.89   70.89
   7   4   7   19.60   52.69
  -8  -4  -7 -110.19   68.49
  -8  -4  -7  -90.69   86.69
   8   4   7  -48.40   85.89
   8   4   7   49.30   67.99
   8   4   7 -104.49   80.09
  -9  -4  -7   84.79  107.69
  -9  -4  -7  103.49   83.29
   9   4   7  126.49   96.19
   9   4   7  251.17  111.69
   9   4   7  241.78   76.79
 -10  -4  -7  273.47   97.99
  10   4   7  139.59  101.79
  10   4   7  163.38   87.99
 -11  -4  -7   49.20  106.49
  11   4   7  118.99   97.99
  11   4   7 -150.78   92.49
   4  -5  -7   54.89   89.59
  -4   5   7  -22.70  135.39
  -4   5   7   84.39   72.39
   3  -5  -7  200.98   73.69
  -3   5   7   96.89   79.69
  -3   5   7   54.89   95.79
  -3   5   7   69.89   62.69
   2  -5  -7   60.29   65.29
  -2   5   7  152.48   70.49
  -2   5   7  -16.20   76.49
  -2   5   7   40.80   52.39
  -1   5   7  124.89   62.59
  -1   5   7  189.28   46.30
   0   5   7   72.59   41.20
   0   5   7   94.69   56.89
   1   5   7   41.70   37.10
   1   5   7   31.30   54.89
   2   5   7  446.06   66.79
   2   5   7  620.04   74.79
   2   5   7  403.26   57.39
   3   5   7 1243.48  102.19
   3   5   7 1163.88   99.59
   4   5   7  215.38   49.99
   4   5   7  291.97   51.79
   4   5   7  315.27   63.69
   5   5   7  111.79   52.79
   5   5   7  118.49   55.79
   5   5   7   49.60   46.40
  -6  -5  -7   81.79   75.99
  -6  -5  -7  185.48   66.99
   6   5   7  310.37   76.49
   6   5   7  258.27   68.29
   6   5   7  115.39   51.69
  -7  -5  -7  222.28   90.19
  -7  -5  -7  304.57   72.69
   7   5   7  149.19   76.69
   7   5   7  290.37   76.89
   7   5   7  189.88   63.49
  -8  -5  -7 -104.69  100.29
  -8  -5  -7   73.39   74.99
   8   5   7  104.59   62.19
   8   5   7  203.88   91.99
  -9  -5  -7   -2.80   80.09
  -9  -5  -7   13.30  119.29
   9   5   7  -26.20   94.19
   9   5   7  -93.69   73.59
   9   5   7  -45.20  122.69
 -10  -5  -7  115.69   93.09
  10   5   7  -25.10   81.49
  10   5   7  224.08  106.59
 -11  -5  -7  109.09  111.19
  11   5   7  268.77  102.39
  11   5   7   50.49  100.79
   3  -6  -7  100.49   91.59
  -3   6   7   39.30   67.09
  -3   6   7  -74.29  118.89
  -2   6   7  324.37   82.09
  -2   6   7  268.87   71.19
  -1   6   7   30.70   70.09
  -1   6   7   87.79   49.10
   0   6   7   29.50   43.30
   0   6   7   15.50   64.79
   1   6   7  -24.70   42.20
   1   6   7   69.09   38.10
   1   6   7   16.00   61.49
   2   6   7   15.60   40.60
   2   6   7   52.59   57.59
   2   6   7   86.39   54.49
   3   6   7   66.59   41.80
   3   6   7  152.08   48.50
   4   6   7  -20.50   58.69
   4   6   7  -53.19   42.20
   4   6   7    4.70   46.80
   5   6   7  148.59   50.39
   5   6   7  244.58   58.59
   6   6   7 1623.14  140.59
   6   6   7 1792.52  141.69
   6   6   7 1791.42  146.19
  -7  -6  -7  655.43   90.19
  -7  -6  -7  531.55  103.59
   7   6   7  581.24   93.59
   7   6   7  626.64   90.39
   7   6   7  496.45   77.79
  -8  -6  -7  444.86  115.89
  -8  -6  -7  342.97   83.39
   8   6   7  250.37   73.59
   8   6   7  198.78   93.79
   8   6   7  164.58   83.89
  -9  -6  -7   53.99  127.49
  -9  -6  -7  147.09   85.39
   9   6   7  100.89  123.39
   9   6   7   86.49   73.29
   9   6   7  -26.70  101.09
 -10  -6  -7  231.08   89.89
  10   6   7  -93.49   82.29
  10   6   7   44.40  107.09
 -11  -6  -7   65.09  102.99
  11   6   7   42.50  102.29
  -2   7   7   31.70   71.09
  -1   7   7   48.70   60.29
  -1   7   7   84.89   92.49
   0   7   7   11.50   81.79
   0   7   7   55.89   46.60
   1   7   7  -63.79   42.90
   1   7   7  -35.40   75.49
   1   7   7 -119.59   46.80
   2   7   7   37.10   43.30
   2   7   7   47.50   69.39
   2   7   7   69.49   49.80
   3   7   7   18.00   44.20
   3   7   7  -39.60   62.29
   3   7   7   57.09   54.99
   4   7   7  -85.19   47.10
   4   7   7   -4.40   41.60
   5   7   7  -50.39   56.19
   5   7   7   25.80   47.30
   6   7   7  328.17   71.89
   6   7   7  319.17   61.19
   7   7   7   70.89   86.29
   7   7   7  173.08   72.19
   7   7   7  161.38   60.09
  -8  -7  -7  -86.29  111.29
   8   7   7   42.30   91.49
   8   7   7   45.70   66.99
   8   7   7 -147.09   88.29
  -9  -7  -7  191.98   83.49
  -9  -7  -7   70.39  143.09
   9   7   7  -20.40   70.79
   9   7   7   10.30  101.39
 -10  -7  -7  136.09  171.88
 -10  -7  -7  -40.10   93.79
  10   7   7   13.80  110.89
  10   7   7 -113.39   84.59
  -1   8   7   33.40   63.49
   0   8   7   90.49   58.89
   0   8   7 -143.19   96.69
  -1  -8  -7  -82.79   74.79
   1   8   7   60.19   88.09
   1   8   7  -19.40   53.19
   1   8   7   66.69   49.30
  -2  -8  -7  -19.60   67.39
   2   8   7   24.90   76.39
   2   8   7   47.30   53.49
   2   8   7   -9.20   47.60
   3   8   7   52.59   72.69
   3   8   7   54.89   62.49
   4   8   7  -49.20   56.89
   4   8   7  -19.10   45.40
   5   8   7  483.35   67.99
   5   8   7  469.85   65.79
   6   8   7  202.08   61.69
   7   8   7  237.88   66.29
   8   8   7   13.90   99.09
   8   8   7  -67.79   59.79
  -9  -8  -7  -60.79  144.89
   9   8   7   22.90   75.59
   9   8   7   66.19  103.19
 -10  -8  -7   51.39  181.68
  10   8   7  242.78   93.49
  10   8   7  343.07  107.29
   0  -9  -7 -102.59   96.99
   0   9   7  143.39   67.99
  -1  -9  -7   65.49   91.19
   1   9   7   66.49  105.29
   1   9   7  158.18   62.59
  -2  -9  -7  -52.99   77.99
   2   9   7   86.49  101.39
   2   9   7   29.20   64.09
   2   9   7  -49.70   50.29
  -3  -9  -7  -43.10   72.19
   3   9   7 -200.18   76.69
   3   9   7   97.49   53.89
   3   9   7   14.40   61.59
   3   9   7  -14.40   94.19
   4   9   7  117.89   70.39
   4   9   7  133.39   52.69
   5   9   7  196.58   60.19
   6   9   7  192.68   62.69
   7   9   7  113.69   62.09
   8   9   7   55.39   68.89
   9   9   7   74.99   79.89
 -10  -9  -7   24.30  190.48
  10   9   7   14.40   89.89
  10   9   7  142.29  118.19
  -1 -10  -7 -110.69  104.59
   1  10   7   70.59   68.09
  -2 -10  -7   21.90   92.49
   2  10   7 -131.19   67.09
   2  10   7  -45.20  131.49
   2  10   7  -96.49   58.49
  -3 -10  -7    7.00   80.69
   3  10   7  -21.60   52.19
   3  10   7   -8.50   65.39
   3  10   7   21.00  129.89
   4  10   7    0.10   54.89
   4  10   7  163.78   69.69
   5  10   7   -0.90   59.39
   6  10   7  -77.09   58.79
   7  10   7   39.30   67.29
   8  10   7  -19.90   71.69
   9  10   7 -125.19   79.99
  -3 -11  -7   55.99   97.19
   3  11   7 -106.49   70.09
   3  11   7  -10.60  155.98
   3  11   7  100.09   69.09
  -4 -11  -7   27.30   84.99
   4  11   7   60.59   75.89
   4  11   7   81.29  141.19
   4  11   7   30.00   62.99
   5  11   7  -36.90   60.19
   5  11   7  101.99   73.29
   6  11   7   34.40   61.29
   7  11   7  -74.49   62.09
   8  11   7  -77.39   63.49
   2  11  -8  -35.30   65.29
  -5 -10   8  238.78  112.69
  -5 -10   8  223.18  156.48
  -4 -10   8  -17.40   92.59
  -3 -10   8 -104.59   90.29
   2  10  -8   54.69   58.79
  -2 -10   8  -51.29   89.59
   1  10  -8  -58.99   57.79
  -1 -10   8   82.39   93.89
  -1 -10   8  220.58  114.69
   0  10  -8   -5.30   61.39
   0 -10   8   41.90   90.29
   0 -10   8  184.98  121.19
  -1  10  -8   63.39   73.89
   1 -10   8  -51.79  150.58
   1 -10   8  174.78   95.39
  -6  -9   8   -9.10  107.39
  -5  -9   8   45.40  110.09
  -5  -9   8   54.59  138.49
   4   9  -8 -110.59  160.18
  -4  -9   8   23.20  114.69
  -4  -9   8   -5.40   88.49
   3   9  -8  112.29  138.19
  -3  -9   8  -12.60   81.29
  -3  -9   8   74.49  111.69
   2   9  -8  -53.49  109.59
  -2  -9   8  -82.09   85.19
   1   9  -8  -58.09  113.69
   1   9  -8    0.20   54.99
  -1  -9   8   64.69   83.79
  -1  -9   8   19.80   75.49
   0   9  -8   45.00   58.49
   0  -9   8   79.59   78.19
   0  -9   8  -62.99   88.29
  -1   9  -8  -25.40   62.19
   1  -9   8   21.00   84.89
   1  -9   8  -10.10   96.79
  -2   9  -8  -66.49   68.09
   2  -9   8 -178.18  104.39
   2  -9   8  179.98   88.99
  -3   9  -8    9.60   72.79
   3  -9   8  200.88  102.39
   6   8  -8   -3.60   90.29
  -6  -8   8   36.50  108.89
  -5  -8   8  -15.20   93.49
  -5  -8   8   38.70  128.19
  -5  -8   8    3.40   81.09
   4   8  -8    8.60  125.39
  -4  -8   8   99.79   81.49
  -4  -8   8  -43.40  107.89
  -4  -8   8 -107.29   60.19
   3   8  -8  -26.70  101.59
  -3  -8   8  -39.50   79.59
  -3  -8   8   35.00  104.49
  -2  -8   8  115.49   73.89
  -2  -8   8   41.50   98.79
   1   8  -8   17.70   50.19
  -1  -8   8   97.59   69.49
  -1  -8   8  -23.50   93.79
  -1  -8   8  -94.79   70.39
   0   8  -8  -44.60   52.99
   0  -8   8   -9.40   74.89
   0  -8   8  -71.49   68.19
  -1   8  -8   15.20   58.09
   1  -8   8   33.10   68.39
   1  -8   8 -159.08  106.69
   1  -8   8    5.60   70.89
  -2   8  -8   72.29   65.39
   2  -8   8   29.90   82.99
   2  -8   8   72.79   83.49
   2  -8   8  270.07   94.19
  -3   8  -8   23.30   63.69
   3  -8   8   59.49  101.49
   3  -8   8  210.38   87.89
   3  -8   8   97.79  111.29
   3  -8   8 -283.07  134.19
  -4   8  -8  141.09   74.99
   4  -8   8   -5.90  101.69
   4  -8   8  133.79  119.29
   4  -8   8 -332.77  159.08
   7   7  -8  240.58  107.09
  -7  -7   8  124.89  130.59
  -7  -7   8  144.99  103.29
   6   7  -8  157.58   90.89
  -6  -7   8  142.59   94.49
  -6  -7   8   58.59  102.29
  -5  -7   8  -61.09   78.39
  -5  -7   8  114.49  111.09
  -5  -7   8 -100.39   92.79
   4   7  -8  112.59  109.09
  -4  -7   8 -108.89   81.59
  -4  -7   8  -77.09   95.39
  -4  -7   8 -123.39   67.29
   3   7  -8  393.16   97.19
  -3  -7   8  334.57   87.69
  -3  -7   8  287.57   99.89
  -3  -7   8  235.58   69.99
  -2  -7   8 -158.88   65.49
  -2  -7   8    6.50   68.59
  -2  -7   8  169.78   91.59
   1   7  -8   29.60   73.89
   1   7  -8  -38.20   46.20
  -1  -7   8  127.99   55.69
  -1  -7   8  -16.30   89.29
   0   7  -8  -49.30   70.79
   0   7  -8    5.00   46.80
   0  -7   8  -65.89   71.49
   0  -7   8   71.29   55.99
   0  -7   8  -75.79   86.49
   0  -7   8  -73.19   53.89
  -1   7  -8  286.27   82.99
  -1   7  -8  248.28   58.29
   1  -7   8   27.50   85.79
   1  -7   8  202.78   65.49
   1  -7   8  255.07   69.09
   1  -7   8  389.96   82.79
  -2   7  -8  178.58   56.49
  -2   7  -8   80.69   93.69
   2  -7   8   17.50   86.69
   2  -7   8   87.99   73.59
   2  -7   8  173.08  106.59
   2  -7   8   56.89   67.39
  -3   7  -8   38.20   64.19
  -3   7  -8   94.09  115.99
   3  -7   8   47.50   79.39
   3  -7   8  -91.59  123.19
   3  -7   8  165.18   75.89
  -4   7  -8  -25.90   65.19
   4  -7   8 -198.88   91.89
   4  -7   8    0.60  137.59
   4  -7   8 -167.18  104.79
   4  -7   8  192.38   95.59
  -5   7  -8  -72.69   74.79
   5  -7   8 -270.47  122.09
   5  -7   8  -33.80  158.98
   5  -7   8   -8.20   86.49
   7   6  -8   67.49   93.29
  -7  -6   8   54.39   89.29
  -7  -6   8   46.30  112.99
   6   6  -8   92.09   80.49
  -6  -6   8  -35.70   88.09
  -6  -6   8  -11.30   75.29
   5   6  -8   57.89   77.79
  -5  -6   8   14.60   79.29
  -5  -6   8   92.09   99.59
  -5  -6   8  -35.50   76.39
  -4  -6   8   55.09   83.99
  -4  -6   8  173.58   83.49
  -4  -6   8   55.99   88.29
   3   6  -8   53.09   79.19
  -3  -6   8  -57.39   67.89
  -3  -6   8  181.68   82.79
   2   6  -8   54.99   68.19
  -2  -6   8   50.39   65.69
  -2  -6   8   -8.30   78.59
   1   6  -8  120.09   67.79
  -1  -6   8 -140.69   60.59
  -1  -6   8   20.30   80.39
   0   6  -8   34.60   65.69
   0   6  -8   21.70   47.80
   0  -6   8   38.30   81.29
   0  -6   8    9.50   54.29
   0  -6   8   14.50   56.29
   0  -6   8  -34.90   53.69
   0  -6   8   39.70   52.49
  -1   6  -8   14.30   65.79
  -1   6  -8    6.20   48.50
   1  -6   8   -3.70   51.09
   1  -6   8    8.20   60.69
   1  -6   8   52.29   61.89
  -2   6  -8  -47.10   49.30
  -2   6  -8   21.90   81.09
   2  -6   8   31.70   76.59
   2  -6   8   90.49   66.39
   2  -6   8  -14.90   56.19
  -3   6  -8   -9.10   57.99
  -3   6  -8  139.89  106.59
   3  -6   8   25.80   67.99
   3  -6   8   95.59   65.39
   3  -6   8  322.17  105.59
   3  -6   8   84.79   77.79
  -4   6  -8  -18.80  110.29
  -4   6  -8  -61.99   68.29
   4  -6   8   58.79   72.79
   4  -6   8  -10.90  123.49
   4  -6   8  137.69  104.49
   4  -6   8  149.49   75.29
  -5   6  -8 -136.39   68.29
   5  -6   8  -27.20   75.99
   5  -6   8  -30.20   83.99
   5  -6   8   31.60  113.49
  -6   6  -8  -84.49   79.99
  -6   6  -8  231.48  181.48
   6  -6   8  437.36  160.28
   6  -6   8  107.09   97.89
   7   5  -8  158.18   92.69
  -7  -5   8   45.10  102.69
  -7  -5   8   34.20   88.39
   6   5  -8  148.29   78.19
  -6  -5   8   57.29   84.69
  -6  -5   8  -35.10   77.99
   5   5  -8  141.59   70.39
  -5  -5   8   71.99   80.89
  -5  -5   8  -17.30   61.29
  -5  -5   8   39.30   85.29
   4   5  -8   16.80   58.59
  -4  -5   8   10.70   60.79
  -4  -5   8  -39.40   71.39
  -4  -5   8  -85.29   82.49
  -3  -5   8   80.99   63.19
  -3  -5   8  -68.69   69.59
  -3  -5   8   10.20   76.59
   2   5  -8    9.60   60.99
  -2  -5   8  -32.70   60.69
  -2  -5   8  -27.90   71.99
   1   5  -8   99.39   58.59
  -1  -5   8  139.59   74.19
  -1  -5   8   81.29   62.09
  -1  -5   8   62.49   49.50
   0   5  -8   61.99   57.39
   0  -5   8   49.30   71.19
   0  -5   8   77.19   58.49
   0  -5   8  135.69   47.90
  -1   5  -8   32.60   58.59
   1  -5   8   78.99   51.59
   1  -5   8   70.29   50.29
   1  -5   8  120.49   51.39
  -2   5  -8  -44.50   75.39
  -2   5  -8  -49.70   48.00
   2  -5   8    9.50   57.59
   2  -5   8  186.58   65.19
   2  -5   8   41.20   46.70
  -3   5  -8  -92.99   51.29
  -3   5  -8   78.39   88.29
   3  -5   8   11.10   50.19
   3  -5   8  -45.20   70.19
   3  -5   8    6.20   57.49
  -4   5  -8  -17.60   63.19
  -4   5  -8   -8.50  101.49
   4  -5   8   -4.10   66.69
   4  -5   8   29.70   58.19
   4  -5   8  166.88   79.49
  -5   5  -8  -87.99  124.19
  -5   5  -8  -52.89   65.49
   5  -5   8  122.39   97.89
   5  -5   8  -90.99   62.99
   5  -5   8  149.88   76.59
  -6   5  -8   13.50  149.99
  -6   5  -8   57.29   71.29
  -6   5  -8    6.20  156.18
   6  -5   8   49.30   76.89
   6  -5   8  -15.70  113.09
  -7   5  -8   46.70   73.89
   7  -5   8    4.00   98.99
   7  -5   8 -225.98  114.09
   7   4  -8   55.29   81.49
  -7  -4   8   59.19   94.99
  -7  -4   8   72.49   75.79
   6   4  -8   86.69   75.19
  -6  -4   8   72.49   82.29
  -6  -4   8   73.19   74.59
   5   4  -8  -68.69   64.69
  -5  -4   8  149.39   72.49
  -5  -4   8   -6.40   73.59
  -5  -4   8   -7.20   59.49
   4   4  -8   31.00   62.99
  -4  -4   8   46.30   61.99
  -4  -4   8    7.90   61.19
  -4  -4   8  -81.19   79.49
  -3  -4   8   69.39   63.89
  -3  -4   8  -59.59   61.39
  -3  -4   8  121.89   60.49
  -2  -4   8   17.10   58.89
  -2  -4   8  -48.60   48.10
  -2  -4   8   37.20   56.59
   1   4  -8  385.86   71.59
  -1  -4   8  200.18   59.39
  -1  -4   8  335.47   75.39
   0   4  -8  206.88   59.79
   0  -4   8  180.38   47.30
   0  -4   8  128.39   61.49
   0  -4   8  238.88   63.69
  -1   4  -8  219.78   56.99
  -1   4  -8  202.68   46.40
   1  -4   8  186.08   55.59
   1  -4   8  181.68   49.00
   1  -4   8  162.58   39.30
  -2   4  -8  -43.50   44.40
  -2   4  -8  -78.89   56.59
   2  -4   8  -81.39   51.49
   2  -4   8   30.70   50.49
   2  -4   8    8.90   42.20
  -3   4  -8   86.49   50.29
  -3   4  -8   79.29   83.89
   3  -4   8  101.79   54.79
   3  -4   8   77.09   50.79
   3  -4   8   87.29   65.49
  -4   4  -8  -33.30   52.79
  -4   4  -8  160.98   98.69
   4  -4   8  151.78   57.99
   4  -4   8  -49.10   63.59
   4  -4   8   41.40   67.79
  -5   4  -8  593.34  106.09
  -5   4  -8  416.36  117.69
  -5   4  -8  219.28   63.99
   5  -4   8  380.76   67.29
   5  -4   8  372.06   97.89
   5  -4   8  227.28   72.19
  -6   4  -8   63.99   65.49
  -6   4  -8  -99.89  127.09
  -6   4  -8  -65.89  128.39
   6  -4   8   94.79  101.19
   6  -4   8  -17.90   68.49
   6  -4   8   -6.20   66.09
  -7   4  -8   96.79   75.89
  -7   4  -8  206.68  158.08
  -7   4  -8   -6.40  163.88
   7  -4   8 -152.28  115.69
   7  -4   8  140.59   82.49
   7   3  -8  218.08   81.39
  -7  -3   8   39.20   79.49
   6   3  -8  150.48   76.99
  -6  -3   8  229.48   76.59
   5   3  -8   96.19   64.69
  -5  -3   8   87.19   75.69
   4   3  -8  311.67   60.09
  -4  -3   8  200.68   63.19
  -4  -3   8   55.19   57.09
  -4  -3   8   46.90   77.49
   3   3  -8   30.50   47.30
  -3  -3   8 -122.69   61.89
  -3  -3   8   -8.20   50.99
  -3  -3   8    9.50   45.80
  -2  -3   8  -10.50   45.90
  -2  -3   8   85.39   51.39
  -2  -3   8  -42.00   46.90
  -1  -3   8  671.13   85.39
  -1  -3   8  495.55   68.29
  -1  -3   8  637.54   71.29
   0   3  -8  861.41   94.19
   0  -3   8  931.71  103.19
   0  -3   8  874.21   81.99
  -1   3  -8  222.18   45.70
   1  -3   8  308.07   60.59
   1  -3   8  325.67   46.00
  -2   3  -8  107.29   60.19
  -2   3  -8   67.69   43.80
   2  -3   8   73.19   47.70
   2  -3   8   67.59   48.00
   2  -3   8   58.49   52.59
  -3   3  -8  615.34   79.19
  -3   3  -8  714.83   96.19
   3  -3   8  676.83   87.99
   3  -3   8  642.64   90.39
   3  -3   8  704.93   90.49
  -4   3  -8  375.16   59.79
   4  -3   8  318.17   79.49
   4  -3   8  315.67   60.59
  -5   3  -8  148.89   56.69
  -5   3  -8  296.77  104.09
  -5   3  -8  276.07   83.79
   5  -3   8  222.08   63.79
   5  -3   8  136.09   77.89
   5  -3   8  284.67   65.09
  -6   3  -8  -65.89  114.99
  -6   3  -8    3.20   59.79
  -6   3  -8 -122.79   98.79
   6  -3   8   65.89   92.89
   6  -3   8  112.49   64.09
   6  -3   8  -64.39   61.09
  -7   3  -8   66.09   71.09
  -7   3  -8   86.49  134.49
  -7   3  -8   45.00  127.29
   7  -3   8   80.09   80.49
   7  -3   8   21.50  102.39
  -8   3  -8   98.89   69.89
  -8   3  -8   -2.20  167.58
   8  -3   8   67.59   83.59
   8  -3   8   54.89  116.99
   7   2  -8  100.29   80.09
  -7  -2   8   72.59   80.69
   6   2  -8   95.89   70.19
  -6  -2   8   46.20   68.29
   5   2  -8   72.39   62.89
  -5  -2   8   51.49   69.49
  -5  -2   8  105.39   64.09
   4   2  -8  131.79   57.29
  -4  -2   8  140.09   57.29
  -4  -2   8  128.59   57.69
   3   2  -8   86.59   50.89
  -3  -2   8   39.40   52.59
  -3  -2   8  174.48   53.49
  -3  -2   8  144.59   61.59
  -2  -2   8  509.75   65.19
  -2  -2   8  455.55   59.59
  -2  -2   8  440.66   71.49
  -1  -2   8  275.37   49.30
  -1  -2   8  177.48   56.69
   0   2  -8  294.37   56.89
   0  -2   8  184.98   51.29
   0  -2   8  167.28   44.90
  -1   2  -8  -14.50   53.79
  -1   2  -8   -1.50   38.30
   1  -2   8   13.00   49.99
   1  -2   8  -16.30   37.00
  -2   2  -8   15.00   40.20
   2  -2   8   35.50   45.90
   2  -2   8  106.99   42.80
   2  -2   8  116.59   51.39
  -3   2  -8   42.60  114.99
  -3   2  -8  -35.60   46.50
   3  -2   8    2.50   52.29
   3  -2   8  189.88   59.99
   3  -2   8   85.99   43.90
  -4   2  -8  118.09   82.19
  -4   2  -8  -24.90   48.80
   4  -2   8  -31.60   60.19
   4  -2   8  -41.80   56.29
   4  -2   8   32.20   49.50
  -5   2  -8    0.60   52.39
  -5   2  -8   99.79   89.49
  -5   2  -8   92.69   66.69
   5  -2   8  133.79   57.99
   5  -2   8  137.29   67.09
   5  -2   8   26.70   49.99
  -6   2  -8  -57.39   79.59
  -6   2  -8   22.60   53.59
  -6   2  -8  -38.50   99.49
   6  -2   8   82.29   82.29
   6  -2   8  -25.20   54.89
  -7   2  -8   21.90  120.59
  -7   2  -8  -67.29  104.29
  -7   2  -8  -35.30   60.19
   7  -2   8   67.49   63.59
   7  -2   8  -15.70   88.59
  -8   2  -8   11.80  135.99
  -8   2  -8 -129.59   65.09
   8  -2   8 -254.07  101.09
   8  -2   8   20.90   74.49
  -9   2  -8 -142.89   79.79
   9  -2   8  101.19  128.09
   9  -2   8   43.30  102.19
   6   1  -8   74.39   71.69
  -5  -1   8  175.18   66.69
  -5  -1   8  197.68  110.39
   4   1  -8   53.69   55.29
  -4  -1   8   -2.90   51.89
  -4  -1   8 -108.59   66.59
  -4  -1   8   76.09   55.69
   3   1  -8  105.19   48.20
  -3  -1   8   -9.80   45.00
  -3  -1   8   30.80   61.79
  -3  -1   8  -15.90   44.10
   2   1  -8  151.08   48.10
  -2  -1   8  131.99   53.89
  -2  -1   8  157.28   44.30
  -1  -1   8   37.80   42.10
  -1  -1   8   23.00   45.10
   0  -1   8  228.88   48.30
   0  -1   8  186.48   57.59
  -1   1  -8   29.90   42.90
   1  -1   8   68.79   43.00
  -2   1  -8  113.89   48.20
  -2   1  -8  179.88   57.69
   2  -1   8   32.30   43.90
   2  -1   8   57.49   44.90
   2  -1   8  153.68   45.00
  -3   1  -8  124.39   45.70
  -3   1  -8  188.08   60.29
   3  -1   8   77.79   46.80
   3  -1   8   32.10   46.90
   3  -1   8  108.69   48.80
  -4   1  -8   52.29   48.50
   4  -1   8   60.19   47.30
   4  -1   8   66.49   54.49
   4  -1   8  162.08   53.49
  -5   1  -8   33.40   53.59
  -5   1  -8  -51.99   49.99
   5  -1   8  128.59   51.69
   5  -1   8  -16.40   42.80
   5  -1   8   44.60   56.79
  -6   1  -8  -70.79   53.19
  -6   1  -8  -46.80   63.99
   6  -1   8   42.30   70.49
   6  -1   8  155.28   60.49
  -7   1  -8  -47.00   59.59
  -7   1  -8 -119.29   76.59
   7  -1   8   17.00   81.59
   7  -1   8  216.48  129.09
  -8   1  -8  -16.10   71.59
   8  -1   8   62.09   98.59
   9  -1   8  233.48  109.39
   6   0  -8  103.59   81.79
   5   0  -8   28.60   66.29
  -5   0   8  171.68   86.99
   4   0  -8   48.60   62.29
  -4   0   8  181.28   63.59
   3   0  -8   98.49   56.59
  -3   0   8  258.67   78.99
  -3   0   8   99.19   51.59
   2   0  -8  415.06   60.99
  -2   0   8  530.45   65.19
  -1   0   8   96.99   40.70
  -1   0   8   25.50   44.00
   0   0   8  122.09   45.70
   0   0   8  197.38   40.10
   1   0   8  290.87   44.90
  -2   0  -8  618.24   74.99
   2   0   8  497.85   64.39
   2   0   8  415.06   58.19
  -3   0  -8  510.55   68.19
  -3   0  -8  669.73   76.09
   3   0   8  593.94   83.09
   3   0   8  532.25   68.39
  -4   0  -8  229.28   58.39
   4   0   8  285.27   61.69
   4   0   8  217.98   59.49
  -5   0  -8   86.59   52.99
  -5   0  -8  -25.10   48.30
   5   0   8   50.59   53.79
   5   0   8  -21.20   58.99
  -6   0  -8  -44.30   48.60
  -6   0  -8   23.80   64.39
   6   0   8  139.39   59.39
   6   0   8   28.70   68.89
  -7   0  -8   41.50   70.89
  -7   0  -8  107.59   55.59
   7   0   8  227.08   86.29
   7   0   8  303.27   73.29
  -8   0  -8    3.10   59.39
   8   0   8  -32.50   90.29
  -9   0  -8    7.90   72.49
   9   0   8   14.60   94.09
   6  -1  -8  146.09   86.49
   5  -1  -8   68.39   77.49
  -5   1   8   91.49   98.29
   4  -1  -8  130.49   65.09
  -4   1   8  180.68   79.39
   3  -1  -8   62.49   58.29
  -3   1   8  -36.00   60.29
  -3   1   8  118.59   71.79
   2  -1  -8   70.29   49.99
  -2   1   8  117.09   58.09
  -1   1   8   18.00   45.40
   0   1   8   78.49   44.30
   0   1   8   81.39   42.20
   1   1   8  945.71   80.89
   1   1   8  987.00   90.09
   1   1   8 1012.30   93.89
  -2  -1  -8 1581.44  113.09
   2   1   8 1211.98  106.19
   2   1   8 1349.77  112.39
   3   1   8  629.54   89.29
   3   1   8  668.83   74.99
  -4  -1  -8  309.27   67.69
   4   1   8  327.27   60.19
   4   1   8  371.66   66.49
  -5  -1  -8  122.19   58.69
   5   1   8  116.39   58.39
   5   1   8   87.29   52.39
  -6  -1  -8   33.90   59.59
  -6  -1  -8   59.59   56.49
   6   1   8   12.50   58.09
   6   1   8   66.99   65.99
  -7  -1  -8   57.49   71.99
  -7  -1  -8  -23.20   57.89
   7   1   8   12.70   70.69
   7   1   8  189.58   71.59
  -8  -1  -8   50.89   68.29
   8   1   8  -87.59   83.39
  -9  -1  -8  -35.70   77.69
   9   1   8    1.70   80.29
   9   1   8 -110.79   92.49
 -10  -1  -8   31.10   93.79
  10   1   8   58.69   95.09
  10   1   8   12.00  108.69
   5  -2  -8  218.38   81.09
  -5   2   8   54.39  133.59
   4  -2  -8   96.29   73.49
  -4   2   8   24.00   97.79
   3  -2  -8  216.48   65.79
  -3   2   8  247.08   75.59
  -3   2   8  147.79   78.39
   2  -2  -8    7.90   58.19
  -2   2   8  -75.59   53.99
  -2   2   8  -20.60   54.59
  -1   2   8  147.79   57.09
  -1   2   8   71.39   52.89
   0   2   8  227.58   52.79
   0   2   8  282.57   62.89
   1   2   8  136.99   49.90
   1   2   8  228.78   58.19
   2   2   8  246.98   45.50
   2   2   8  222.78   59.49
  -3  -2  -8   72.79   55.89
   3   2   8    8.20   57.39
   3   2   8  145.29   44.70
  -4  -2  -8  332.07   69.19
   4   2   8  427.66   65.19
   4   2   8  380.86   70.09
  -5  -2  -8  321.47   70.79
   5   2   8  332.57   73.39
   5   2   8  461.15   71.49
  -6  -2  -8  491.35   69.89
  -6  -2  -8  348.17   80.19
   6   2   8  531.95   74.19
   6   2   8  402.96   76.49
  -7  -2  -8    6.70   62.99
  -7  -2  -8  -23.70   64.59
   7   2   8  120.69   78.79
   7   2   8   40.30   70.19
  -8  -2  -8  -15.00   72.59
  -8  -2  -8   96.89   80.39
   8   2   8  -68.29   78.29
  -9  -2  -8  185.18   82.99
   9   2   8  274.07   86.89
 -10  -2  -8  146.39   91.29
  10   2   8   76.49   94.49
  10   2   8  157.98  111.79
   5  -3  -8   74.99   91.19
   4  -3  -8  164.18   79.79
  -4   3   8  -44.00  108.59
   3  -3  -8   85.19   69.49
  -3   3   8  -77.99   71.29
  -3   3   8   15.10   86.09
   2  -3  -8   82.79   60.79
  -2   3   8   12.80   72.99
  -2   3   8  171.88   61.89
  -1   3   8  134.19   60.69
  -1   3   8   83.69   37.20
  -1   3   8   -5.70   63.29
   0   3   8  -39.60   54.09
   0   3   8   33.80   55.89
   0   3   8  -31.90   51.59
   1   3   8   37.60   53.89
   1   3   8   96.69   53.69
   1   3   8   38.20   51.89
   2   3   8  256.27   61.79
   2   3   8  234.98   55.29
   3   3   8  333.77   68.39
   3   3   8  353.46   53.59
  -4  -3  -8  121.69   61.79
   4   3   8  291.47   57.19
   4   3   8  268.77   63.09
  -5  -3  -8   70.59   58.99
   5   3   8  151.28   62.99
   5   3   8  232.18   66.49
  -6  -3  -8  -49.99   60.09
  -6  -3  -8   30.80   63.39
   6   3   8  137.49   63.19
   6   3   8  -62.59   65.29
  -7  -3  -8  -97.79   70.09
  -7  -3  -8   51.69   66.69
   7   3   8   39.20   74.39
   7   3   8  -40.70   76.09
  -8  -3  -8   68.79   75.09
  -8  -3  -8  223.48   82.59
   8   3   8  -49.90   81.89
   8   3   8   74.99   66.99
  -9  -3  -8    8.00   87.09
   9   3   8   -7.90   78.49
   9   3   8  -66.39   81.49
 -10  -3  -8  -42.00   97.39
  10   3   8  123.99   95.09
  10   3   8   53.29  109.79
   4  -4  -8  182.48   86.39
  -4   4   8  -40.80  131.59
   3  -4  -8  175.38   72.29
  -3   4   8   12.50  102.49
  -3   4   8 -111.99   56.09
  -3   4   8  130.69   82.89
   2  -4  -8   80.69   63.09
  -2   4   8   68.19   47.10
  -2   4   8   63.09   88.09
  -2   4   8  134.09   73.29
  -1   4   8  357.96   74.29
  -1   4   8  339.97   50.49
   0   4   8   88.29   58.29
   0   4   8   99.89   65.79
   0   4   8  112.39   41.10
   0   4   8   88.99   57.09
   1   4   8  183.68   61.59
   1   4   8  158.88   61.39
   1   4   8  260.97   61.59
   2   4   8  445.06   69.99
   2   4   8  363.76  105.79
   2   4   8  562.34   68.09
   3   4   8  -82.69   56.09
   3   4   8   28.80   43.50
   4   4   8 1153.98  103.69
   4   4   8 1235.08  115.49
  -5  -4  -8 2126.19  157.28
   5   4   8 2145.79  155.88
   5   4   8 1975.10  153.18
  -6  -4  -8 1847.82  137.39
  -6  -4  -8 1412.46  140.79
   6   4   8 1424.56  132.59
   6   4   8 1476.05  131.69
  -7  -4  -8  -23.70   61.39
  -7  -4  -8   -9.70   85.19
   7   4   8   39.90   58.89
   7   4   8  150.58   79.19
   7   4   8    6.40   74.29
  -8  -4  -8  756.62  102.19
  -8  -4  -8  776.62  111.79
   8   4   8  597.14  139.59
   8   4   8  576.14  100.29
   8   4   8  588.14   91.79
  -9  -4  -8  568.54   97.79
  -9  -4  -8  546.15  133.89
   9   4   8  517.25  109.69
   9   4   8  454.95   93.69
 -10  -4  -8  284.27  100.29
  10   4   8  456.85  101.39
  10   4   8  491.25  121.39
   3  -5  -8   84.59   88.39
  -3   5   8  -24.60   65.59
  -3   5   8  -32.00  119.99
   2  -5  -8  101.49   73.29
  -2   5   8   17.20   88.29
  -2   5   8   56.59   95.39
  -2   5   8   61.09   58.09
  -1   5   8   35.30   80.09
  -1   5   8   92.49   45.00
  -1   5   8  -37.80   75.49
   0   5   8  -57.39   70.89
   0   5   8  167.18   66.09
   0   5   8   89.69   41.40
   0   5   8   48.40   46.80
   1   5   8   29.00   57.29
   1   5   8   71.19   64.29
   1   5   8  -25.30   63.19
   2   5   8  124.69   75.99
   2   5   8  112.99   56.79
   2   5   8   97.49   63.59
   3   5   8  218.38   57.69
   3   5   8  374.66   69.69
   4   5   8  844.82  100.39
   4   5   8  937.91   98.59
   4   5   8  943.41  102.49
   5   5   8  320.77   65.89
   5   5   8  287.07   57.99
   5   5   8  161.18   70.59
  -6  -5  -8   70.09   64.59
   6   5   8   31.10   65.39
   6   5   8   13.10   56.09
   6   5   8   33.60   67.09
  -7  -5  -8   89.29   70.79
  -7  -5  -8 -101.09   90.29
   7   5   8   33.90   54.29
   7   5   8   17.90   84.49
   7   5   8  121.79   78.59
  -8  -5  -8   24.00  113.89
  -8  -5  -8  291.77   77.79
   8   5   8  121.39   93.89
   8   5   8  151.28   72.79
  -9  -5  -8  378.06  138.89
  -9  -5  -8  278.17   81.79
   9   5   8   81.99   94.69
   9   5   8  340.07   86.99
 -10  -5  -8   89.19   92.29
  10   5   8   -7.90   90.09
  10   5   8  140.99  117.89
   3  -6  -8  165.18   99.99
  -3   6   8  118.09   74.89
  -3   6   8   14.90  141.79
  -2   6   8   29.70  108.09
  -1   6   8   93.29   94.59
  -1   6   8  175.18   56.79
   0   6   8    8.10   81.79
   0   6   8   16.40   49.70
   1   6   8   57.79   42.10
   1   6   8   51.19   72.09
   1   6   8   55.79   51.39
   2   6   8  102.99   71.29
   2   6   8   90.29   68.59
   2   6   8   91.19   44.70
   3   6   8   48.20   43.50
   3   6   8  -37.80   59.59
   4   6   8  -68.49   60.89
   4   6   8   -9.80   40.10
   5   6   8    0.10   59.19
   5   6   8  -49.20   43.30
   6   6   8   91.59   76.89
   6   6   8    0.00   50.69
   6   6   8  -74.89   68.89
  -7  -6  -8  264.87   83.19
  -7  -6  -8  275.27  103.39
   7   6   8  166.78   61.79
   7   6   8  131.09   93.39
   7   6   8   38.20   83.79
  -8  -6  -8   -5.40   77.89
  -8  -6  -8 -118.79  112.39
   8   6   8 -165.98   87.29
   8   6   8   56.59   67.79
  -9  -6  -8   43.40  139.59
  -9  -6  -8  -93.79   83.59
   9   6   8 -104.69   98.59
   9   6   8   -2.80   76.69
 -10  -6  -8  307.07   96.79
  10   6   8   39.60  120.39
  10   6   8  160.78   94.89
  -2   7   8  -47.60   76.89
  -1   7   8  125.59  111.79
  -1   7   8   33.20   66.49
   0   7   8   64.19   53.69
   0   7   8   69.39   96.89
   1   7   8  -47.80   50.69
   1   7   8   31.90   47.80
   1   7   8  116.29   87.09
   2   7   8  -32.50   77.59
   2   7   8    8.40   50.39
   2   7   8   57.59   73.69
   2   7   8  -48.30   45.70
   3   7   8   85.89   69.99
   3   7   8   76.79   45.90
   4   7   8   -4.70   48.90
   4   7   8   82.89   65.39
   5   7   8  -29.30   62.29
   5   7   8   49.40   49.40
   6   7   8  186.18   60.09
   6   7   8  252.97   72.89
   7   7   8   79.39   62.49
   7   7   8  200.78   89.49
  -8  -7  -8   79.19  120.59
   8   7   8 -119.89   98.29
   8   7   8   99.49   67.89
  -9  -7  -8  195.08   89.99
  -9  -7  -8  -91.19  150.08
   9   7   8  129.19   80.49
   9   7   8   74.79  106.49
 -10  -7  -8   57.99   94.39
  10   7   8  -79.99  119.19
  10   7   8 -131.49   87.79
  -1   8   8   45.00   74.19
   0   8   8   94.19  115.99
   0   8   8   51.29   57.49
   1   8   8  -52.69   98.09
   1   8   8   79.19   62.39
   1   8   8  130.19   58.09
   2   8   8  155.68   59.99
   2   8   8  -14.30   50.99
   2   8   8   67.09   88.29
   2   8   8   88.99  103.29
   3   8   8  153.28   56.39
   3   8   8  119.19   89.59
   3   8   8  185.08   83.89
   4   8   8  170.28   52.69
   4   8   8  132.59   74.69
   5   8   8   86.39   52.29
   5   8   8  151.98   68.79
   6   8   8   70.79   55.29
   7   8   8  340.17   70.59
   8   8   8   18.00   65.19
  -9  -8  -8  -74.09  155.28
   9   8   8  -57.59   75.59
   9   8   8   56.39  119.19
 -10  -8  -8  -83.09  191.68
  10   8   8   20.60   87.39
   1   9   8  188.18   71.39
   1   9   8  116.89  116.99
   2   9   8  270.07  107.39
   2   9   8  231.68   60.99
   2   9   8  146.09   71.29
   3   9   8  123.49  106.89
   3   9   8   37.60   55.49
   3   9   8  -28.40   69.79
   3   9   8  -66.09  105.29
   4   9   8   26.30   86.19
   4   9   8  -26.20   55.79
   5   9   8 -140.19  109.79
   5   9   8  116.59   56.89
   6   9   8  124.99   61.99
   7   9   8  -82.69   58.49
   8   9   8 -100.59   73.99
   9   9   8   41.00   77.49
   2  10   8 -118.69   72.79
   2  10   8  -39.70   63.29
   2  10   8 -212.28  140.89
   3  10   8  -33.30   73.49
   3  10   8  -73.19   62.69
   3  10   8    5.40  136.29
   4  10   8  148.19   67.59
   4  10   8  195.88   75.89
   5  10   8  133.29   62.79
   6  10   8   48.60   63.99
   7  10   8   16.10   68.39
   8  10   8   67.69   72.29
   9  10   8  141.89   83.39
   5  11   8  -24.50   68.59
   5  11   8   44.60   81.69
   6  11   8  -57.49   67.19
   7  11   8  -95.29   70.89
  -3 -10   9  -72.69  102.39
  -2 -10   9  150.28   97.09
   1  10  -9  -16.60   69.79
  -1 -10   9  111.39  124.09
  -1 -10   9  118.39   98.29
   0  10  -9   37.90   76.09
   0 -10   9   47.60   99.09
   0 -10   9  130.99  130.79
  -5  -9   9    2.60  114.89
  -4  -9   9   64.79  138.39
  -4  -9   9  -71.19   97.59
  -3  -9   9  170.08   94.49
  -3  -9   9  129.79  139.79
  -2  -9   9  115.19   91.29
   1   9  -9  -21.00   62.59
  -1  -9   9   47.30   90.89
  -1  -9   9  257.67  125.19
  -1  -9   9   54.49   92.39
  -1  -9   9  166.38   79.79
   0   9  -9   48.80   70.39
   0  -9   9  162.28   95.69
   0  -9   9  191.98   89.49
  -1   9  -9   77.59   71.39
   1  -9   9   69.59   90.19
   1  -9   9   31.90  105.09
  -2   9  -9   14.70   73.59
   2  -9   9 -134.69  132.29
   2  -9   9   44.80  101.29
  -6  -8   9 -105.49  106.29
  -5  -8   9 -170.08  108.79
   4   8  -9  134.99  158.08
  -4  -8   9   43.50  124.19
  -4  -8   9   98.19   82.39
   3   8  -9   34.80  120.19
  -3  -8   9  -60.49   89.59
  -3  -8   9   20.90  126.99
   2   8  -9 -158.68   99.49
  -2  -8   9   67.39   83.69
  -2  -8   9  -17.80  118.29
  -1  -8   9  161.28  115.89
  -1  -8   9  140.49   77.09
   0   8  -9   47.60   58.39
   0  -8   9  -27.50   76.29
   0  -8   9    1.30   76.29
   0  -8   9  102.79   79.99
   0  -8   9  -95.19  113.49
  -1   8  -9  103.79   61.59
   1  -8   9   71.59   83.59
   1  -8   9   27.10   91.49
   1  -8   9  -54.09   80.19
  -2   8  -9  148.49   70.09
   2  -8   9  109.99  108.49
   2  -8   9  -58.89   92.89
   2  -8   9  143.39   84.99
  -3   8  -9  105.29   76.39
   3  -8   9  225.78  121.19
   3  -8   9  399.46  121.29
   3  -8   9  284.57   97.59
  -6  -7   9  452.85  114.39
  -5  -7   9   45.20  100.09
  -5  -7   9  -47.20  100.79
  -4  -7   9 -127.69   81.69
  -4  -7   9   59.69  111.69
  -4  -7   9   31.70   89.29
   3   7  -9  -93.49  100.19
  -3  -7   9   35.10  115.69
  -3  -7   9   41.20   83.89
  -3  -7   9  -17.80   76.59
   2   7  -9  253.17   90.89
  -2  -7   9  220.08   90.89
  -2  -7   9  280.07  111.19
  -1  -7   9    8.50  101.99
  -1  -7   9  114.89   76.09
   0   7  -9   15.00   57.79
   0  -7   9 -129.19  102.59
   0  -7   9   45.50   60.19
   0  -7   9   35.90   66.69
   0  -7   9   77.39   66.89
  -1   7  -9  -42.70   56.89
  -1   7  -9    9.20  103.79
   1  -7   9   19.60   67.99
   1  -7   9 -114.39   94.49
   1  -7   9    5.00   72.29
   1  -7   9  -34.40   72.49
  -2   7  -9   83.69   69.69
  -2   7  -9   64.79  116.69
   2  -7   9  286.07  100.89
   2  -7   9  154.78  120.09
   2  -7   9   -4.90   75.49
   2  -7   9  322.17   84.59
  -3   7  -9   29.80   72.59
   3  -7   9  393.36   98.09
   3  -7   9   29.70   90.09
   3  -7   9  149.09   91.09
   3  -7   9  350.06  143.89
   4  -7   9  414.56  157.68
   4  -7   9  137.39  122.69
   4  -7   9  -38.70  127.19
   4  -7   9  143.09   88.59
  -5   7  -9  -14.10   84.09
   5  -7   9   -3.40  104.59
   5  -7   9 -102.59  134.19
   6   6  -9   97.29   97.19
  -6  -6   9  100.19  109.29
  -6  -6   9   53.69   84.39
   5   6  -9   18.30   75.99
  -5  -6   9   14.20   78.39
  -5  -6   9   -5.10   96.69
  -4  -6   9  -90.89  100.19
  -4  -6   9  176.28   94.39
  -3  -6   9  -37.60   75.89
  -3  -6   9 -176.38   80.49
   2   6  -9   49.50   83.19
  -2  -6   9 -114.79   90.69
  -2  -6   9    8.00   77.89
   1   6  -9   81.39   73.29
  -1  -6   9 -109.19   66.29
  -1  -6   9  -13.30   91.99
  -1  -6   9   47.50   69.59
   0   6  -9   68.69   75.79
   0  -6   9   -3.50   60.19
   0  -6   9  109.79   69.69
   0  -6   9  -67.19   87.89
  -1   6  -9  -32.30   56.99
  -1   6  -9   72.39   81.49
   1  -6   9    5.40   70.39
   1  -6   9    0.60   58.99
   1  -6   9  -93.99   57.99
   1  -6   9  137.49   72.89
  -2   6  -9  -31.60   90.69
   2  -6   9   42.10   70.89
   2  -6   9  -13.30   75.89
   2  -6   9   32.60   66.59
  -3   6  -9  -25.30  116.39
  -3   6  -9   38.70   66.89
   3  -6   9  -10.10   71.69
   3  -6   9   57.69   69.89
   3  -6   9 -179.18   87.89
  -4   6  -9  274.47  146.79
  -4   6  -9   27.80   76.79
   4  -6   9  188.38   84.99
   4  -6   9  398.66  133.49
   4  -6   9   35.30   83.79
   4  -6   9  266.17   97.09
  -5   6  -9   59.09   77.89
   5  -6   9   18.30  121.39
   5  -6   9  108.69   96.69
  -6   6  -9  -54.19   80.49
   6  -6   9  548.35  194.38
   6  -6   9  -81.29  131.09
   6  -6   9 -119.59   88.49
   6   5  -9  123.59   84.09
  -6  -5   9  -18.50   77.49
  -6  -5   9 -104.89  103.19
   5   5  -9   85.39   79.09
  -5  -5   9   28.70  101.09
  -5  -5   9  -47.90   66.39
  -4  -5   9  -27.90   65.39
  -4  -5   9 -204.28  101.79
  -4  -5   9   76.89   84.59
  -3  -5   9   -9.10   87.69
  -3  -5   9  112.09   67.59
   2   5  -9   57.79   74.39
  -2  -5   9    3.30   70.59
  -2  -5   9 -165.88   80.99
   1   5  -9   60.29   70.49
  -1  -5   9   65.19   81.29
  -1  -5   9  -74.99   65.79
   0   5  -9   78.39   67.29
   0  -5   9   -0.70   62.49
   0  -5   9  -84.49   75.59
   0  -5   9   29.50   56.79
  -1   5  -9   67.09   71.69
  -1   5  -9   16.50   52.89
   1  -5   9   12.40   62.69
   1  -5   9   24.00   47.20
   1  -5   9  131.39   51.79
   1  -5   9  -29.40   56.09
  -2   5  -9  321.97   63.29
  -2   5  -9  297.87   89.19
   2  -5   9  256.77   81.19
   2  -5   9  455.75   80.29
   2  -5   9  368.66   62.99
  -3   5  -9  328.57   64.59
  -3   5  -9  285.47  119.99
   3  -5   9  280.27   84.59
   3  -5   9  351.66   70.09
   3  -5   9  316.57   78.79
  -4   5  -9   69.89   64.49
  -4   5  -9  222.48  123.69
   4  -5   9  162.28   81.09
   4  -5   9   86.79   70.79
   4  -5   9    7.30   71.29
  -5   5  -9  120.19  146.79
  -5   5  -9   -0.90   65.59
   5  -5   9   85.99   82.39
   5  -5   9  190.28   80.39
   5  -5   9  120.99  111.79
  -6   5  -9  124.09   73.79
  -6   5  -9   84.69  177.28
   6  -5   9  107.99   83.89
   6  -5   9  205.98  120.39
   6   4  -9  165.08   87.39
  -6  -4   9    6.60   97.19
  -6  -4   9 -121.99   73.69
   5   4  -9  123.79   73.99
  -5  -4   9  -40.30   71.99
  -5  -4   9  -12.80   93.29
   4   4  -9   36.80   66.19
  -4  -4   9  116.79   73.39
  -4  -4   9  104.69   68.79
  -4  -4   9  -24.30   97.49
  -3  -4   9  213.58   73.99
  -3  -4   9  198.78   69.49
  -2  -4   9  -64.49   65.79
  -2  -4   9 -109.69   65.09
  -2  -4   9   92.89   58.99
   1   4  -9  130.89   71.89
  -1  -4   9  -14.10   63.19
  -1  -4   9  265.27   51.59
  -1  -4   9  157.18   68.99
   0   4  -9   43.80   62.59
   0  -4   9    4.70   60.89
   0  -4   9    6.70   61.79
  -1   4  -9  317.77   55.19
  -1   4  -9  539.95   84.39
   1  -4   9  382.36   61.39
   1  -4   9  263.57   71.19
  -2   4  -9  363.06   85.29
  -2   4  -9  302.97   58.29
   2  -4   9  310.47   65.69
   2  -4   9  277.77   56.19
   2  -4   9  184.38   65.89
  -3   4  -9  116.09   51.59
  -3   4  -9  -68.19   87.29
   3  -4   9   10.80   52.69
   3  -4   9   88.79   59.19
   3  -4   9   59.69   70.39
  -4   4  -9  -12.20   57.69
  -4   4  -9  -80.49  109.49
   4  -4   9  -24.80   75.39
   4  -4   9  147.89   66.99
   4  -4   9    1.70   61.29
  -5   4  -9  428.16  140.79
  -5   4  -9  289.97   68.99
   5  -4   9  433.96   93.59
   5  -4   9  341.47   84.29
   5  -4   9  465.15   81.79
  -6   4  -9   -9.00   65.99
  -6   4  -9  319.17  145.39
  -6   4  -9  -15.00  147.19
   6  -4   9  -37.70   80.99
   6  -4   9   99.29   85.39
   6  -4   9  -69.39   96.59
  -7   4  -9  138.79   76.69
  -7   4  -9  -48.50  161.68
   7  -4   9  -63.29  119.69
   7  -4   9   73.69   84.29
   6   3  -9  111.49   80.29
  -6  -3   9  -62.59   91.69
  -6  -3   9  130.29   79.09
   5   3  -9  353.06   77.49
  -5  -3   9  466.95   84.29
  -5  -3   9  418.06  102.29
   4   3  -9   94.19   66.09
  -4  -3   9  -31.90   88.89
  -4  -3   9  151.78   68.29
  -3  -3   9  205.28   61.19
  -3  -3   9  136.49   61.09
  -3  -3   9   26.50   80.69
  -2  -3   9  119.19   57.19
  -2  -3   9  -81.29   50.49
  -2  -3   9   52.79   62.09
  -1  -3   9  246.98   58.19
   0   3  -9 1218.58  112.49
   0  -3   9  988.60   95.99
   0  -3   9 1156.78  119.89
  -1   3  -9  192.28   67.89
   1  -3   9  176.18   66.09
  -2   3  -9  -94.39   44.10
  -2   3  -9   53.09   72.29
   2  -3   9   71.99   45.10
   2  -3   9   -1.10   50.89
  -3   3  -9  165.88   56.09
  -3   3  -9  297.27   85.69
   3  -3   9  247.28   67.09
   3  -3   9  220.18   61.69
   3  -3   9  353.46   68.59
  -4   3  -9  321.77  101.39
  -4   3  -9  311.17   63.79
   4  -3   9  212.68   64.69
   4  -3   9  254.27   79.29
   4  -3   9  474.85   78.49
  -5   3  -9   56.49   58.99
  -5   3  -9   -5.60  110.19
   5  -3   9  -49.30   59.39
   5  -3   9   72.59   77.09
   5  -3   9  184.88   75.79
  -6   3  -9  106.09  112.69
  -6   3  -9   84.19  130.49
  -6   3  -9   89.99   61.79
   6  -3   9  271.47   88.99
   6  -3   9   -9.60   72.79
   6  -3   9   99.89  101.59
  -7   3  -9 -230.48  144.09
  -7   3  -9   20.50   65.59
  -7   3  -9  -94.99  143.09
   7  -3   9   45.80   71.79
   7  -3   9  115.09  101.79
  -8   3  -9  -52.49   72.09
  -8   3  -9   47.70  170.68
   8  -3   9  -35.20   93.09
   8  -3   9 -138.29  120.09
   6   2  -9   24.20   81.59
  -6  -2   9  265.17   80.79
   5   2  -9  286.17   74.49
  -5  -2   9  162.58   91.69
  -5  -2   9  238.18   72.69
   4   2  -9  106.19   66.49
  -4  -2   9  114.89   60.39
  -4  -2   9  -37.70   84.19
   3   2  -9  165.18   56.89
  -3  -2   9   39.40   60.49
  -3  -2   9   64.39   76.99
  -3  -2   9   81.39   51.89
  -2  -2   9  236.08   69.19
  -2  -2   9  153.08   56.99
  -2  -2   9  204.78   59.19
  -1  -2   9  192.68   52.29
  -1  -2   9  146.49   58.59
   0  -2   9  195.68   53.19
   0  -2   9   97.69   49.60
  -1   2  -9   93.79   61.49
   1  -2   9   66.09   55.29
   1  -2   9   21.40   43.40
  -2   2  -9  225.48   53.49
  -2   2  -9  184.58   71.59
   2  -2   9  119.89   51.29
   2  -2   9  231.58   49.70
   2  -2   9  149.49   57.49
  -3   2  -9  342.67   78.69
  -3   2  -9  164.98   53.59
   3  -2   9  174.78   56.89
   3  -2   9  179.48   58.89
   3  -2   9  174.88   55.19
  -4   2  -9  141.69   80.19
  -4   2  -9   47.00   59.89
   4  -2   9   86.79   68.99
   4  -2   9   48.00   63.09
   4  -2   9   56.89   57.49
  -5   2  -9  -36.40  101.19
  -5   2  -9  -70.69   54.19
   5  -2   9   17.30   70.59
   5  -2   9   38.70   64.69
   5  -2   9   33.70   56.09
  -6   2  -9  155.08   82.39
  -6   2  -9  108.39  115.59
   6  -2   9  123.09   65.99
   6  -2   9  347.77   77.09
   6  -2   9  148.59   89.89
  -7   2  -9  -24.20  114.49
  -7   2  -9   85.59  129.89
   7  -2   9   96.99   99.19
  -8   2  -9 -150.08   77.99
  -8   2  -9   27.50  157.88
   6   1  -9 -107.79   81.39
  -6  -1   9 -175.38   78.19
   5   1  -9  109.09   71.29
  -5  -1   9  -20.10   68.09
  -5  -1   9  108.69   87.39
   4   1  -9   56.19   64.49
  -4  -1   9   66.89   66.29
  -4  -1   9   27.70   57.69
   3   1  -9  136.09   58.19
  -3  -1   9  225.48   57.09
  -3  -1   9  187.28   75.39
  -3  -1   9  163.48   54.89
  -2  -1   9  134.29   48.40
  -2  -1   9  201.28   53.19
  -1  -1   9    9.20   45.50
  -1  -1   9  -10.90   51.69
   0  -1   9   22.40   52.49
   0  -1   9   -6.60   49.30
   1  -1   9   70.59   47.00
   1  -1   9   37.60   47.30
   1  -1   9   63.79   47.50
  -2   1  -9   27.90   65.39
  -2   1  -9   27.80   49.70
   2  -1   9   16.60   50.49
   2  -1   9   43.10   49.99
   2  -1   9    8.40   44.20
  -3   1  -9  -23.40   51.59
   3  -1   9   -2.20   46.10
   3  -1   9   59.29   51.19
   3  -1   9  -29.80   54.59
  -4   1  -9  392.36   63.79
  -4   1  -9  450.15  107.69
   4  -1   9  259.27   54.69
   4  -1   9  379.56   74.79
   4  -1   9  442.66   70.19
  -5   1  -9  148.79   56.39
   5  -1   9  142.39   71.19
   5  -1   9   96.39   52.99
   5  -1   9  173.28   65.19
  -6   1  -9  -40.80   58.89
  -6   1  -9   45.60   72.89
   6  -1   9  -91.29   70.59
   6  -1   9  122.29   69.19
  -7   1  -9 -106.79   86.79
  -7   1  -9   55.79   68.89
   7  -1   9   -0.10   88.29
  -8   1  -9  -45.10  110.99
  -8   1  -9   61.69   71.99
   8  -1   9  -33.10   97.59
  -9   1  -9   58.69   82.29
   9  -1   9  -80.89  113.19
   5   0  -9   92.19   78.59
   4   0  -9  226.48   72.09
  -4   0   9  139.19   80.89
   3   0  -9   -6.50   60.99
  -3   0   9  148.39   60.99
  -3   0   9   29.30   90.49
  -3   0   9  155.38   71.39
  -2   0   9  158.58   57.39
  -2   0   9  167.78   55.79
  -1   0   9  262.47   53.09
  -1   0   9  183.68   56.89
   0   0   9   84.49   47.00
   0   0   9   32.70   47.70
  -1   0  -9   19.10   44.30
   1   0   9   68.39   45.00
   1   0   9  -12.20   44.40
  -2   0  -9  222.68   53.19
   2   0   9  238.78   62.29
   2   0   9  363.66   55.79
  -3   0  -9 1188.58  110.89
  -3   0  -9 1396.76  116.99
   3   0   9 1077.59   94.79
   3   0   9 1159.48  155.28
   3   0   9 1052.29   98.69
  -4   0  -9  952.90  106.09
   4   0   9 1075.89  102.49
   4   0   9  834.02  113.19
  -5   0  -9  233.78   65.99
   5   0   9  392.06   70.19
   5   0   9  290.37   73.19
  -6   0  -9   47.50   63.49
  -6   0  -9  142.79   68.69
   6   0   9  156.98   68.59
   6   0   9  132.19   67.29
  -7   0  -9  232.68   67.69
   7   0   9  225.78   90.49
   7   0   9  107.19   73.79
  -8   0  -9  527.85   82.29
   8   0   9  381.36  103.59
  -9   0  -9  228.78   84.79
   9   0   9 -176.68  103.49
   5  -1  -9  -25.60   87.69
   4  -1  -9   94.59   71.39
  -4   1   9   60.79   99.09
   3  -1  -9  121.89   66.29
  -3   1   9  117.79   78.89
  -2   1   9 -133.19   62.19
  -2   1   9  150.78   70.69
  -1   1   9  501.35   69.09
   0   1   9 -118.59   51.59
   0   1   9  -17.90   44.40
   1   1   9  279.87   52.79
   1   1   9  196.48   51.19
  -2  -1  -9  254.67   57.39
   2   1   9  322.37   67.39
   2   1   9  290.07   57.39
  -3  -1  -9  999.30  103.99
   3   1   9 1011.50   89.29
   3   1   9 1032.30   90.79
   3   1   9 1063.09  142.09
  -4  -1  -9   90.19   59.49
   4   1   9  150.78   73.79
   4   1   9  166.88   59.99
  -5  -1  -9   93.79   65.09
   5   1   9    9.90   62.29
   5   1   9   43.20   71.59
  -6  -1  -9  146.79   64.19
  -6  -1  -9  -11.90   67.89
   6   1   9   87.09   61.09
   6   1   9   60.39   71.09
  -7  -1  -9   27.90   75.29
  -7  -1  -9  -91.19   62.99
   7   1   9   51.69   77.49
  -8  -1  -9  148.49   79.89
   8   1   9   54.49   82.89
  -9  -1  -9  -58.39   81.19
   9   1   9 -188.78   95.19
 -10  -1  -9   22.80   90.09
  10   1   9   11.20   99.69
  10   1   9   -6.70  106.59
   5  -2  -9   62.59   94.29
   4  -2  -9  206.28   80.79
  -4   2   9   87.99  114.79
   3  -2  -9  126.69   72.49
  -3   2   9  189.28   96.69
  -3   2   9  122.39  130.09
  -2   2   9   10.90   69.59
  -2   2   9  190.18   71.69
  -1   2   9  105.19   71.59
  -1   2   9   65.89   64.59
   0   2   9  -47.00   56.49
   0   2   9   92.69   68.99
   0   2   9   -9.20   64.99
   1   2   9  195.78   66.59
   1   2   9  141.19   48.70
   1   2   9  174.28   60.29
   2   2   9  207.28   68.39
   2   2   9  192.78   47.80
  -3  -2  -9   54.59   58.09
   3   2   9  157.68   44.60
   3   2   9  -44.70   64.59
   3   2   9   77.49   44.20
  -4  -2  -9  -20.90   54.39
   4   2   9   64.99   58.49
   4   2   9   37.80   77.99
  -5  -2  -9  341.77   67.89
   5   2   9  492.55   82.99
   5   2   9  410.56   72.09
  -6  -2  -9  163.48   69.79
   6   2   9  238.58   65.89
   6   2   9  250.57   74.89
  -7  -2  -9  -47.40   74.09
  -7  -2  -9 -148.09   73.09
   7   2   9   16.10   78.99
   7   2   9  142.69   76.39
  -8  -2  -9  110.59   80.49
  -8  -2  -9  127.09   90.49
   8   2   9  174.08   90.99
  -9  -2  -9   73.79   90.19
   9   2   9   83.09   92.59
 -10  -2  -9    5.90   99.29
  10   2   9  -79.89   91.59
  10   2   9 -108.29  104.39
   4  -3  -9   86.69   85.99
  -4   3   9   -6.70  127.29
   3  -3  -9   21.50   79.39
  -3   3   9   28.50  108.79
  -3   3   9   79.39   91.59
  -2   3   9   59.09   79.69
  -2   3   9  -39.40   87.19
  -1   3   9  -36.90   73.69
  -1   3   9   85.49   71.69
   0   3   9   15.10   69.89
   0   3   9    2.80  120.69
   0   3   9  -24.90   64.29
   1   3   9  151.78   68.19
   1   3   9  154.38   77.59
   1   3   9  189.18   67.99
   2   3   9  246.68   69.99
   2   3   9  112.99   65.99
   2   3   9   91.39   45.40
   2   3   9  106.89   62.69
   3   3   9  161.18   68.59
   3   3   9  154.28   49.80
  -4  -3  -9  103.59   64.39
   4   3   9  214.18   60.19
   4   3   9  170.48   72.39
  -5  -3  -9  788.22  101.99
   5   3   9  664.43   94.59
   5   3   9  658.53   96.29
  -6  -3  -9  368.66   82.79
   6   3   9  471.85   78.89
   6   3   9  651.53   85.49
  -7  -3  -9  227.88   76.59
  -7  -3  -9  163.28   80.99
   7   3   9  325.47   92.49
   7   3   9  282.37   82.09
  -8  -3  -9  105.69   81.59
  -8  -3  -9   89.99   97.69
   8   3   9  128.89   90.39
  -9  -3  -9   20.60   88.29
   9   3   9  159.68   86.99
 -10  -3  -9   22.40  100.09
  10   3   9  -65.39   99.99
  10   3   9   42.90   98.09
   3  -4  -9  -47.20   84.69
  -3   4   9  137.69  129.69
  -3   4   9   -2.60   64.99
  -2   4   9  -34.30   88.09
  -2   4   9   79.09   55.99
  -2   4   9  134.99  107.59
  -1   4   9  -73.89   78.99
  -1   4   9   48.00   79.29
  -1   4   9   10.60   42.10
   0   4   9  140.69   71.39
   0   4   9  137.29   46.90
   0   4   9  218.88   80.99
   0   4   9  182.18   81.09
   1   4   9  441.26   84.89
   1   4   9  325.07   78.99
   1   4   9  312.07   76.39
   2   4   9  183.98   75.59
   2   4   9  363.06   77.69
   2   4   9  367.86   67.89
   3   4   9    4.90   49.90
   3   4   9   33.20   47.70
   3   4   9   62.99   74.89
   4   4   9  574.44   87.49
   4   4   9  534.25   75.19
  -5  -4  -9 1244.78  121.89
   5   4   9 1231.68  120.59
   5   4   9 1103.19  129.69
  -6  -4  -9 1646.74  142.99
   6   4   9 1546.45  133.29
   6   4   9 1490.15  144.59
  -7  -4  -9 1117.69  131.59
  -7  -4  -9 1100.39  128.09
   7   4   9 1129.49  138.69
   7   4   9 1383.86  132.99
  -8  -4  -9  230.08   88.09
  -8  -4  -9   83.29  105.79
   8   4   9  175.88   96.89
   8   4   9   53.89   67.99
  -9  -4  -9  148.49   83.89
   9   4   9  169.78   83.39
   9   4   9  -87.69   97.59
 -10  -4  -9  108.09   99.29
  10   4   9  255.17  107.29
  10   4   9  147.99  100.69
   3  -5  -9   73.19   93.49
  -3   5   9  -57.89  145.49
  -3   5   9   45.40   74.09
  -2   5   9   87.99  107.39
  -2   5   9  189.18   64.39
  -1   5   9  -43.20   92.89
  -1   5   9  107.79   51.69
  -1   5   9   60.99   97.89
   0   5   9  234.38   87.49
   0   5   9  149.19   90.19
   0   5   9   90.19   51.89
   0   5   9  -13.40   80.89
   1   5   9  109.89   77.69
   1   5   9  150.28   79.99
   1   5   9  142.09   73.49
   2   5   9   -4.50   68.39
   2   5   9  -67.09   78.89
   2   5   9  -33.80   75.79
   3   5   9   58.39   55.99
   3   5   9  -84.59   71.09
   3   5   9    0.70   69.29
   4   5   9  214.78   75.79
   4   5   9  107.29   62.89
   5   5   9  131.59   69.29
   5   5   9  110.49   73.79
  -6  -5  -9  121.19   71.89
   6   5   9  120.89   67.99
   6   5   9    6.00   74.09
   6   5   9   14.30   57.69
  -7  -5  -9   59.89   81.19
   7   5   9  131.79   64.59
   7   5   9  199.48   90.19
   7   5   9  179.98   87.29
  -8  -5  -9   99.59  117.49
  -8  -5  -9  313.77   87.59
   8   5   9  160.38   94.29
   8   5   9  159.48   73.69
  -9  -5  -9  243.38   87.29
  -9  -5  -9  -86.09  136.29
   9   5   9   43.90   82.99
   9   5   9   46.60  109.29
 -10  -5  -9  233.48  100.89
  10   5   9   99.89  112.69
  10   5   9  203.78   93.69
  -2   6   9   67.19  127.89
  -2   6   9  224.58   79.89
  -1   6   9   89.99  117.19
  -1   6   9   50.49  111.09
  -1   6   9  150.28   61.69
   0   6   9  -67.29   87.19
   0   6   9   48.20  102.59
   0   6   9   -2.10   55.29
   1   6   9   13.10   96.19
   1   6   9  -33.50   53.79
   1   6   9   75.09   88.79
   1   6   9   11.30   48.00
   2   6   9   60.69   87.99
   2   6   9  102.09   48.10
   2   6   9    3.10   76.19
   2   6   9   91.09   76.29
   3   6   9  106.69   50.89
   3   6   9   72.89   84.69
   4   6   9  109.99   78.09
   4   6   9   15.30   52.09
   5   6   9  -71.29   76.59
   5   6   9  -11.80   68.19
   5   6   9  -12.30   54.49
   6   6   9  161.28   74.09
   6   6   9   33.00   54.39
   6   6   9   45.80   75.29
  -7  -6  -9  630.04  102.09
   7   6   9  731.73  109.59
   7   6   9  501.45   83.19
  -8  -6  -9  145.49  130.09
  -8  -6  -9   54.59   80.59
   8   6   9  115.69   94.49
   8   6   9    3.00   66.19
  -9  -6  -9   22.60   92.49
  -9  -6  -9  -28.00  147.89
   9   6   9 -188.38  111.39
   9   6   9  165.58   76.99
 -10  -6  -9  284.77   99.39
  10   6   9  161.58  101.99
  10   6   9  180.18  124.99
  -1   7   9   -6.70   71.19
   0   7   9  -30.40  108.79
   0   7   9   44.90   59.69
   1   7   9  -19.20   60.99
   1   7   9  -79.19  111.59
   1   7   9  -32.80   51.89
   1   7   9  -15.90   96.99
   2   7   9   15.00   52.19
   2   7   9   58.99   85.29
   2   7   9    8.90   58.49
   2   7   9   23.10  100.89
   3   7   9  -28.90   49.30
   3   7   9   56.89   79.89
   3   7   9 -196.18   92.79
   4   7   9  -16.80   90.69
   4   7   9  -47.30   51.69
   5   7   9  -45.10   55.49
   5   7   9    8.10   77.19
   6   7   9  -22.20   78.69
   6   7   9  -53.99   59.29
   7   7   9  183.38   69.29
   7   7   9    4.50   97.09
   8   7   9   96.09   71.69
   8   7   9  100.09   99.59
  -9  -7  -9  280.57  165.78
  -9  -7  -9  476.85  106.49
   9   7   9  114.49  117.49
   9   7   9  219.48   85.79
 -10  -7  -9  185.08  101.29
  10   7   9  214.08   92.69
  10   7   9  139.89  133.89
   0   8   9   61.59   72.29
   1   8   9   87.89   61.89
   1   8   9 -115.99  117.29
   1   8   9 -110.69   59.79
   2   8   9  139.29   58.99
   2   8   9  198.78  107.09
   2   8   9  231.28   68.99
   2   8   9  144.59  129.79
   3   8   9  101.49   92.99
   3   8   9  150.38  108.59
   3   8   9  191.88   62.29
   4   8   9   54.29  102.69
   4   8   9   42.30   56.59
   5   8   9   12.10   58.99
   5   8   9  -64.59   86.69
   6   8   9  163.78   87.89
   6   8   9   52.49   65.69
   7   8   9  225.58   71.79
   8   8   9  860.51  128.59
   8   8   9  600.94  123.59
   9   8   9  145.59   79.29
   9   8   9   20.70  114.59
   2   9   9   31.80   74.79
   2   9   9   85.59  123.19
   3   9   9  182.48   81.49
   3   9   9  117.49   63.79
   3   9   9  187.58  110.89
   4   9   9  -25.70   59.89
   5   9   9  -50.39   61.19
   6   9   9  111.09   68.89
   7   9   9  -84.99   64.99
   8   9   9 -108.09   72.09
   9   9   9  -90.99   82.39
   3  10   9  -42.10   82.19
   4  10   9   46.10   84.39
   4  10   9  103.09   71.89
   5  10   9   15.10   67.59
   6  10   9   52.49   72.29
   7  10   9   11.80   76.29
   8  10   9   -7.60   77.89
  -3  -9  10  101.09  165.58
  -3  -9  10  129.09  110.79
  -2  -9  10  140.99  150.98
  -2  -9  10   89.89   93.49
  -1  -9  10   95.79   85.69
  -1  -9  10   35.70  101.69
   0   9 -10   50.79   72.79
   0  -9  10   39.50   99.99
   0  -9  10   18.80  101.99
   0  -9  10   10.70  103.49
   0  -9  10  111.69  148.09
  -1   9 -10  149.79   80.29
   1  -9  10  -76.49  158.18
   1  -9  10  176.68  116.59
   1  -9  10  103.29   96.59
  -4  -8  10   12.00   99.89
  -3  -8  10  123.89  152.58
  -3  -8  10  -14.90  103.89
  -2  -8  10  110.69  141.09
  -2  -8  10   29.60   93.89
  -1  -8  10  260.87  139.39
  -1  -8  10   45.50   92.39
   0   8 -10 -110.79   66.89
   0  -8  10   53.19   84.19
   0  -8  10  166.88   86.89
   0  -8  10   30.70  132.49
   0  -8  10   14.80   94.09
   1  -8  10   35.10   91.79
   1  -8  10  107.49   84.89
   1  -8  10   47.50  136.09
   1  -8  10  154.58   99.69
   2  -8  10   42.50   90.79
   2  -8  10  -77.79  107.69
   3  -8  10  275.47  119.99
   3  -8  10  208.88  105.29
  -5  -7  10  260.37  115.69
  -4  -7  10 -126.49   93.09
  -4  -7  10 -271.97  205.98
   3   7 -10  124.79  119.89
  -3  -7  10  163.38  137.99
  -3  -7  10 -196.28  105.89
  -3  -7  10  -32.10   85.09
  -2  -7  10  203.88   92.89
  -2  -7  10  -48.70  129.79
  -1  -7  10  173.88   86.09
  -1  -7  10  243.08  127.69
   0  -7  10  -95.89  119.89
   0  -7  10   25.40   73.79
   0  -7  10   73.39   69.29
   0  -7  10   53.29   67.39
  -1   7 -10   55.09   73.69
   1  -7  10   18.90   76.59
   1  -7  10    9.00   81.99
   1  -7  10  -42.60  118.79
   1  -7  10   18.30   76.99
   1  -7  10   45.20  136.29
  -2   7 -10   -4.30   74.39
   2  -7  10    2.50   92.69
   2  -7  10   63.69   82.39
   2  -7  10  -45.80   87.19
  -3   7 -10   27.40   78.29
   3  -7  10  -56.99  110.59
   3  -7  10  -86.29  105.79
   3  -7  10   25.20   87.09
  -4   7 -10  -74.79   88.49
   4  -7  10  189.68  106.19
   4  -7  10  -29.40  119.79
  -5  -6  10  -42.20  120.89
  -5  -6  10   50.49   89.59
  -4  -6  10  165.28   92.89
  -4  -6  10  -36.70  135.09
  -3  -6  10  -49.40   79.59
  -3  -6  10 -190.88  103.99
  -3  -6  10  -29.20  122.89
  -2  -6  10   -4.90  113.59
  -2  -6  10  -98.89   85.39
  -1  -6  10   94.19  115.59
  -1  -6  10   54.69   76.69
   0   6 -10  -73.19  100.19
   0  -6  10 -141.39  103.69
   0  -6  10   17.80   74.39
  -1   6 -10  122.39   65.89
  -1   6 -10  211.68  104.49
   1  -6  10  -46.70  103.99
   1  -6  10   51.59   66.09
   1  -6  10  109.49   72.39
   1  -6  10  161.98   65.89
   1  -6  10  341.87   80.69
  -2   6 -10  105.59  111.59
  -2   6 -10   61.49   65.49
   2  -6  10   47.60   70.49
   2  -6  10  153.68   82.09
   2  -6  10  148.59   75.69
  -3   6 -10  -10.20   68.59
  -3   6 -10   51.29  138.29
   3  -6  10  111.29   84.29
   3  -6  10  -91.09   75.39
  -4   6 -10   65.79   73.99
   4  -6  10   94.89   85.59
   4  -6  10  210.88   98.39
   4  -6  10  -21.50  101.89
   4  -6  10  403.06  153.98
  -5   6 -10  186.18   86.09
   5  -6  10   75.69  126.39
   5  -6  10  636.74  181.88
   5  -6  10  191.28  103.39
  -6  -5  10 -107.99  129.99
  -5  -5  10   36.50  124.29
  -5  -5  10   76.69   77.49
  -4  -5  10  -52.09  125.29
  -4  -5  10  132.59   74.39
  -3  -5  10   72.19  103.99
  -3  -5  10  250.47   81.99
  -2  -5  10  -40.20   96.09
  -2  -5  10   31.80   80.99
   1   5 -10   44.10   88.29
  -1  -5  10  -74.99   72.39
  -1  -5  10  114.39   92.49
   0   5 -10  132.29   82.99
   0  -5  10  176.98   76.19
   0  -5  10   -6.80   90.69
  -1   5 -10   87.79   62.89
  -1   5 -10   91.09   88.49
   1  -5  10   46.50   56.39
   1  -5  10  189.28   66.79
   1  -5  10   51.09   87.69
   1  -5  10   35.70   66.09
   1  -5  10   31.60   51.99
  -2   5 -10   11.50   97.19
  -2   5 -10  100.09   63.89
   2  -5  10  -33.70   65.99
   2  -5  10   31.40   69.99
   2  -5  10   43.20   60.99
  -3   5 -10  124.49   66.59
  -3   5 -10   46.00  110.99
   3  -5  10  227.78   72.89
   3  -5  10   42.70   72.69
   3  -5  10   14.10   82.49
  -4   5 -10   70.59   76.89
  -4   5 -10  -86.59  141.89
   4  -5  10  -28.90   95.49
   4  -5  10   84.89   82.69
   4  -5  10  -31.00   77.99
  -5   5 -10   28.20  172.58
  -5   5 -10  -47.80   70.39
   5  -5  10   30.90  102.49
   5  -5  10  144.39   96.89
   5  -5  10  151.08   86.49
  -6   5 -10   -7.70   82.39
   6  -5  10 -106.29  115.59
   6  -5  10   67.59   98.59
   6   4 -10  157.28   91.99
  -6  -4  10   16.50   84.39
  -6  -4  10   84.59  119.89
   5   4 -10  116.49   82.29
  -5  -4  10   36.40  117.79
  -5  -4  10   13.50   73.89
  -4  -4  10   54.99   66.09
  -4  -4  10 -211.68  114.49
  -3  -4  10  353.56   79.29
  -3  -4  10  312.07   90.59
  -2  -4  10  210.18   81.29
  -2  -4  10  319.17   85.29
  -2  -4  10  409.96   80.59
  -1  -4  10  159.38   69.79
  -1  -4  10  242.58   63.99
  -1  -4  10   32.10   76.49
   0   4 -10  221.98   79.89
   0  -4  10   15.70   71.39
   0  -4  10   96.79   75.59
  -1   4 -10  403.76   94.89
   1  -4  10  257.67   69.29
   1  -4  10  327.37   79.39
  -2   4 -10  400.66   70.89
   2  -4  10  640.74   90.29
   2  -4  10  586.54   73.19
  -3   4 -10  117.79  107.29
  -3   4 -10   50.59   57.79
   3  -4  10  -37.30   72.69
   3  -4  10   91.59   70.19
   3  -4  10   53.09   70.89
  -4   4 -10   27.10   67.59
  -4   4 -10  -50.49  113.39
   4  -4  10   66.49   82.39
   4  -4  10   23.10   68.89
   4  -4  10  -62.39   84.49
  -5   4 -10 -192.78  148.59
  -5   4 -10   75.39   69.59
   5  -4  10   47.10   76.89
   5  -4  10  214.48   92.49
   5  -4  10  250.87   93.99
  -6   4 -10  144.49   72.89
  -6   4 -10  267.07  169.58
   6  -4  10   57.99   82.99
   6  -4  10  223.88  108.19
   6  -4  10  164.58  110.99
  -7   4 -10  180.38  201.88
  -7   4 -10   98.29   80.59
   7  -4  10  137.99   90.69
   7  -4  10  121.99  129.69
   5   3 -10   90.69   81.19
  -5  -3  10   94.59  125.79
  -5  -3  10   38.60   69.59
   4   3 -10  -15.30   64.39
  -4  -3  10 -263.57  103.09
  -4  -3  10   52.99   64.19
  -3  -3  10  182.88   66.59
  -3  -3  10 -103.69   94.19
  -2  -3  10  256.87   80.39
  -2  -3  10  -53.19   51.29
  -2  -3  10  -13.40   67.09
  -1  -3  10  -51.99   63.49
  -1  -3  10   62.29   56.19
  -1  -3  10  195.58   63.89
   0  -3  10  399.66   78.99
   0  -3  10  393.86   70.09
  -1   3 -10  888.81  112.79
   1  -3  10  686.03   86.79
   1  -3  10  586.04   84.09
   1  -3  10  503.65   85.79
  -2   3 -10  616.54   80.89
  -2   3 -10  623.94  100.59
   2  -3  10  554.74   75.39
   2  -3  10  343.97   79.29
   2  -3  10  426.06   71.29
  -3   3 -10    7.50   95.79
   3  -3  10   56.79   60.89
   3  -3  10   44.90   69.89
   3  -3  10 -107.49   62.79
  -4   3 -10  104.29  109.59
   4  -3  10  -24.40   67.19
   4  -3  10   70.19   60.79
   4  -3  10  204.88   82.99
  -5   3 -10   20.80  119.99
  -5   3 -10 -130.79   61.09
   5  -3  10 -102.69   65.89
   5  -3  10  154.48   98.99
   5  -3  10   27.00   78.79
  -6   3 -10  -59.69   67.99
  -6   3 -10 -170.38  149.59
   6  -3  10  -24.60   99.99
   6  -3  10  128.99   80.29
  -7   3 -10  -96.59   73.59
  -7   3 -10  201.28  176.58
   7  -3  10   21.50   83.49
   7  -3  10 -150.48  112.69
  -8   3 -10  100.39  212.28
   5   2 -10  134.19   79.59
  -5  -2  10   61.49  118.19
  -5  -2  10   76.79   80.09
   4   2 -10   76.19   67.09
  -4  -2  10 -205.58  100.09
  -4  -2  10   39.90   60.89
  -3  -2  10   30.70   89.09
  -3  -2  10   -6.40   52.69
  -2  -2  10   -0.90   57.89
  -2  -2  10   81.59   82.29
  -2  -2  10   73.49   66.59
  -1  -2  10  -15.10   51.99
  -1  -2  10  -28.10   60.69
   0  -2  10   47.10   59.59
   0  -2  10   76.99   58.49
   1  -2  10  122.79   63.49
   1  -2  10  134.49   56.99
  -2   2 -10    1.90   52.09
  -2   2 -10  -30.90   79.59
   2  -2  10   73.99  102.39
   2  -2  10   -7.20   43.00
   2  -2  10  -37.10   60.49
  -3   2 -10   52.69   55.39
  -3   2 -10   21.30   78.79
   3  -2  10  -19.10   64.59
   3  -2  10  -55.29   54.69
   3  -2  10    2.90   57.99
  -4   2 -10  132.99  100.59
  -4   2 -10   76.09   59.99
   4  -2  10   69.09   75.69
   4  -2  10  101.29   66.89
   4  -2  10   79.29   63.79
  -5   2 -10  -17.40  104.09
  -5   2 -10  -28.00   64.29
   5  -2  10    4.10   70.89
   5  -2  10   50.29   66.09
   5  -2  10   65.19   85.29
  -6   2 -10  -28.70  121.49
   6  -2  10  199.78   98.99
   6  -2  10  133.99   67.19
   6  -2  10   86.19   85.89
  -7   2 -10  289.47  127.59
  -7   2 -10  121.09  159.98
   7  -2  10  455.95  112.39
   7  -2  10  292.97  107.49
  -8   2 -10  -46.30   81.09
  -8   2 -10  261.87  177.78
   8  -2  10   34.60  115.29
   5   1 -10  104.29   84.49
  -5  -1  10   81.69   73.19
   4   1 -10  -66.09   68.59
  -4  -1  10   15.20   63.29
  -4  -1  10  104.19   83.79
  -4  -1  10 -138.79   94.99
  -3  -1  10   91.99   61.09
  -3  -1  10  147.59   69.59
  -3  -1  10  126.89   85.09
  -2  -1  10  115.99   75.09
  -2  -1  10  143.69   62.29
  -2  -1  10   84.99   53.19
  -1  -1  10   -1.20   55.39
  -1  -1  10   33.30   61.89
   0  -1  10  472.45   69.29
   0  -1  10  341.07   68.49
   1  -1  10  335.97   64.29
   1  -1  10  235.48   64.09
  -2   1 -10   31.90   55.09
   2  -1  10   77.69   46.00
   2  -1  10  125.89   61.29
   2  -1  10  108.29   55.19
  -3   1 -10   -3.60   79.19
  -3   1 -10   30.60   57.19
   3  -1  10   53.79   53.49
   3  -1  10   19.60   60.89
   3  -1  10   53.39   54.69
  -4   1 -10  188.18   65.99
  -4   1 -10  341.47   88.39
   4  -1  10  237.58   76.59
   4  -1  10  232.98   58.99
   4  -1  10  288.67   71.09
  -5   1 -10  115.89   63.59
   5  -1  10   59.99   54.69
   5  -1  10  133.49   73.99
   5  -1  10  107.39   79.49
  -6   1 -10  123.39   65.69
   6  -1  10  137.59   87.59
   6  -1  10   51.79   73.29
  -7   1 -10  109.79   69.29
  -7   1 -10  164.48   97.69
   7  -1  10  266.37   98.39
   7  -1  10  -52.49   94.99
  -8   1 -10  -21.30   69.29
   8  -1  10   -3.50  105.79
  -9   1 -10  133.49   81.49
   9  -1  10  -90.29  123.59
   5   0 -10  168.68   81.89
  -5   0  10   64.69   80.49
   4   0 -10   10.90   75.29
  -4   0  10   10.80   69.19
  -4   0  10   83.39  127.49
  -3   0  10  -20.60   75.59
  -3   0  10  -65.59   56.49
  -3   0  10   87.19   88.89
  -2   0  10  171.48   70.09
  -2   0  10  104.69   52.69
  -1   0  10  395.26   68.09
  -1   0  10  287.27   67.69
   0   0  10  405.66   62.89
   0   0  10  313.47   67.09
   1   0  10  759.22   81.09
   1   0  10  801.62   93.29
   1   0  10  679.33   95.49
  -2   0 -10   80.29   50.59
   2   0  10   55.99   46.20
   2   0  10   58.19   59.69
  -3   0 -10  251.07   64.29
   3   0  10  192.28   54.99
[truncated: 1,678,907 more chars]
